# Supplementary material for: Adaptive genomic structural variation in the grape powdery mildew pathogen, Erysiphe necator
Source: BMC Genomics. 2014 Dec 9;15(1):1081. doi: 10.1186/1471-2164-15-1081 (PMC4298948; doi:10.1186/1471-2164-15-1081)
Supplement: Supplementary file 1 — Additional file 1: Table S1: E. necator isolates used in this study. (XLSX 51 KB) [file 12864_2014_6773_MOESM1_ESM.xlsx]

## Sheet: Additional File 1
Additional File 1: Table S1. E. necator isolates used in this study
Isolate	Host genetic background	Location	Spray regime	EnCYP51 estimated copy number 1	EnCYP51 allele
Branching 2,3	Vitis spp. (hybrid)	UC-Davis, CA	no spray	1	wild type
e1-101 2,3	Vitis spp. (hybrid)	UC-Davis, CA	no spray	1.04	wild type
Lodi 2,3	Vitis vinifera	Lodi, CA	spray	10.2595	mutant (Y136F)
Ranch9 2,3	Vitis vinifera	Lodi, CA	spray	4.14936	mutant (Y136F)
C-strain 2,3	Vitis vinifera	UC-Davis, CA	spray	6.34	mutant (Y136F)
Delano-1A	Vitis vinifera	Delano, CA	spray	6.88264	mutant (Y136F)
CousinSS-1A 3	Vitis vinifera	Lodi, CA	spray	2.18523	mutant (Y136F)
CousinSS-2B	Vitis vinifera	Lodi, CA	spray	4.23932	mutant (Y136F)
D&P-1A	Vitis vinifera	Lodi, CA	spray	6.78099	mutant (Y136F)
D&P-2A	Vitis vinifera	Lodi, CA	spray	10.3314	mutant (Y136F)
Ranch19-1A	Vitis vinifera	Lodi, CA	spray	3.70304	mutant (Y136F)
Ranch19-3A	Vitis vinifera	Lodi, CA	spray	5.15491	mutant (Y136F)
Ranch9-1	Vitis vinifera	Lodi, CA	spray	3.28247	mutant (Y136F)
Ranch9-3 3	Vitis vinifera	Lodi, CA	spray	2.69278	mutant (Y136F)
Ripkenleaf	Vitis vinifera	Lodi, CA	spray	7.48579	mutant (Y136F)
Wildleaf-SS1	Vitis vinifera	Lodi, CA	spray	9.67524	mutant (Y136F)
Wildleaf-SS2	Vitis vinifera	Lodi, CA	spray	8.56756	mutant (Y136F)
Wildleaf-SS3	Vitis vinifera	Lodi, CA	spray	7.84774	mutant (Y136F)
Californica-Heritage-1B	Vitis californica	Napa, CA	spray	10.004	mutant (Y136F)
HeritageOak-Yountville-1A	Vitis spp. (hybrid)	Napa, CA	spray	8.24889	mutant (Y136F)
VP-Yountville-1B	Vitis vinifera	Napa, CA	spray	9.55923	mutant (Y136F)
VP-Yountville-1C	Vitis vinifera	Napa, CA	spray	9.0894	wild type
Ednavalley-3b	Vitis vinifera	San Luis Obispo, CA	spray	0.907937	wild type
Pacific-SLO1 3	Vitis vinifera	San Luis Obispo, CA	spray	10.1878	mutant (Y136F)
Pacific-SLO2	Vitis vinifera	San Luis Obispo, CA	spray	8.59228	mutant (Y136F)
Pacific-SLO3	Vitis vinifera	San Luis Obispo, CA	spray	8.29108	mutant (Y136F)
Wolff-SLO1	Vitis vinifera	San Luis Obispo, CA	spray	9.50788	mutant (Y136F)
Wolff-SLO2	Vitis vinifera	San Luis Obispo, CA	spray	14.6242	mutant (Y136F)
Wolff-SLO3	Vitis vinifera	San Luis Obispo, CA	spray	4.33557	mutant (Y136F)
Davis-Turtle1-2B	Vitis vinifera	Davis, CA	no spray	1.0713	wild type
Davis-Turtle2-1A	Vitis vinifera	Davis, CA	no spray	1.21641	wild type
B-05:13-1A	Vitis spp. (hybrid)	UC-Davis, CA	no spray	4.00224	mutant (Y136F)
B-05:13-1B	Vitis spp. (hybrid)	UC-Davis, CA	no spray	0.748222	wild type
B-06:06-1A	Vitis spp. (hybrid)	UC-Davis, CA	no spray	1.0033	wild type
B-06:06-2B	Vitis spp. (hybrid)	UC-Davis, CA	no spray	7.33676	mutant (Y136F)
B-08:20-3A	Vitis spp. (hybrid)	UC-Davis, CA	no spray	0.641067	wild type
B-13:07-1A	Vitis spp. (hybrid)	UC-Davis, CA	no spray	0.760392	wild type
B-13:07-2A	Vitis spp. (hybrid)	UC-Davis, CA	no spray	0.807555	wild type
B-13:11-1B	Vitis spp. (hybrid)	UC-Davis, CA	no spray	0.805458	wild type
B-13:11-2B	Vitis spp. (hybrid)	UC-Davis, CA	no spray	1.09252	wild type
B-13:30-1B	Vitis vinifera	UC-Davis, CA	no spray	0.870333	wild type
B-13:30-2A	Vitis vinifera	UC-Davis, CA	no spray	0.81578	wild type
B-17:20-1A	Vitis spp. (hybrid)	UC-Davis, CA	no spray	0.619789	wild type
B-17:20-2A	Vitis spp. (hybrid)	UC-Davis, CA	no spray	0.851957	wild type
FH-A	Vitis spp. (hybrid)	UC-Davis, CA	no spray	0.820898	wild type
FH-B	Vitis spp. (hybrid)	UC-Davis, CA	no spray	0.429891	wild type
FH-C	Vitis spp. (hybrid)	UC-Davis, CA	no spray	0.907243	wild type
FH-D	Vitis spp. (hybrid)	UC-Davis, CA	no spray	0.810165	wild type
G-06:01-1A	Vitis spp. (hybrid)	UC-Davis, CA	no spray	0.639563	wild type
G-06:01-2A	Vitis spp. (hybrid)	UC-Davis, CA	no spray	0.988169	wild type
G-10:41-1A	Vitis spp. (hybrid)	UC-Davis, CA	no spray	0.994519	wild type
G-15:42-1A	Vitis spp. (hybrid)	UC-Davis, CA	no spray	1.06006	wild type
G-15:42-2A	Vitis spp. (hybrid)	UC-Davis, CA	no spray	1.20126	wild type
G-19:38-1A	Vitis spp. (hybrid)	UC-Davis, CA	no spray	0.996156	wild type
G-19:38-2B	Vitis spp. (hybrid)	UC-Davis, CA	no spray	0.612292	wild type
G-30:25-1A	Vitis spp. (hybrid)	UC-Davis, CA	no spray	0.997291	wild type
G-30:25-1B	Vitis spp. (hybrid)	UC-Davis, CA	no spray	1.26299	wild type
J-24:21-1A	Vitis spp. (hybrid)	UC-Davis, CA	no spray	0.955296	wild type
J-24:21-3A	Vitis spp. (hybrid)	UC-Davis, CA	no spray	0.911151	wild type
J-29:14-1A	Vitis spp. (hybrid)	UC-Davis, CA	no spray	0.843438	wild type
J-29:14-1B	Vitis spp. (hybrid)	UC-Davis, CA	no spray	0.895765	wild type
J15-A	Vitis spp. (hybrid)	UC-Davis, CA	no spray	0.73852	wild type
J15-B	Vitis spp. (hybrid)	UC-Davis, CA	no spray	0.392326	wild type
J16-B	Vitis spp. (hybrid)	UC-Davis, CA	no spray	0.744607	wild type
J16-D	Vitis spp. (hybrid)	UC-Davis, CA	no spray	0.93652	wild type
M-36:65-1A	Vitis spp. (hybrid)	UC-Davis, CA	spray	5.8126	mutant (Y136F)
M-36:65-2B	Vitis spp. (hybrid)	UC-Davis, CA	spray	6.15894	mutant (Y136F)
M-46:65-1A	Vitis spp. (hybrid)	UC-Davis, CA	spray	5.957	mutant (Y136F)
M-46:65-2A	Vitis spp. (hybrid)	UC-Davis, CA	spray	0.721305	wild type
MO-A	Vitis spp. (hybrid)	UC-Davis, CA	spray	1.09321	mutant (Y136F)
MO-B	Vitis spp. (hybrid)	UC-Davis, CA	spray	0.612386	mutant (Y136F)
MO-C	Vitis spp. (hybrid)	UC-Davis, CA	spray	1.01009	mutant (Y136F)
N-1-05:1-1A	Vitis spp. (hybrid)	UC-Davis, CA	NA	0.736759	wild type
N-1-05:1-2B	Vitis vinifera	UC-Davis, CA	NA	4.38239	mutant (Y136F)
N-2-13:4-1A	Vitis vinifera	UC-Davis, CA	NA	1.25866	wild type
N-2-13:4-2B	Vitis vinifera	UC-Davis, CA	NA	6.83579	mutant (Y136F)
N-2-16:4-2B	Vitis vinifera	UC-Davis, CA	NA	8.92778	mutant (Y136F)
N-2-22:4-1A	Vitis spp. (hybrid)	UC-Davis, CA	NA	13.8528	mutant (Y136F)
N-2-22:4-2A	Vitis spp. (hybrid)	UC-Davis, CA	NA	7.15885	mutant (Y136F)
O-35:07-1A	Vitis spp. (hybrid)	UC-Davis, CA	spray	14.301	mutant (Y136F)
O-35:07-1B	Vitis spp. (hybrid)	UC-Davis, CA	spray	8.81899	mutant (Y136F)
O-38:13-1B	Vitis spp. (hybrid)	UC-Davis, CA	spray	6.88017	mutant (Y136F)
O-38:13-1C	Vitis spp. (hybrid)	UC-Davis, CA	spray	8.41523	mutant (Y136F)
UW-56:110-1A	Vitis spp. (hybrid)	UC-Davis, CA	spray	7.14347	mutant (Y136F)
UW-56:110-1B	Vitis spp. (hybrid)	UC-Davis, CA	spray	8.12595	mutant (Y136F)
WES-H-1:15-2A	Vitis spp. (hybrid)	Wolfskill Experimental Station, Winters, CA	spray	7.74318	mutant (Y136F)
WES-H-1:15-3A	Vitis spp. (hybrid)	Wolfskill Experimental Station, Winters, CA	spray	5.81439	mutant (Y136F)
WES-K-10:34-2A	Vitis vinifera	Wolfskill Experimental Station, Winters, CA	spray	0.72058	wild type
WES-K-10:34-3A	Vitis vinifera	Wolfskill Experimental Station, Winters, CA	spray	3.90098	mutant (Y136F)
WES-K-14:51-2A	Vitis vinifera	Wolfskill Experimental Station, Winters, CA	spray	10.3147	mutant (Y136F)
WES-K-15:18-2A	Vitis vinifera	Wolfskill Experimental Station, Winters, CA	spray	0.811586	wild type
WES-K-15:18-3A	Vitis vinifera	Wolfskill Experimental Station, Winters, CA	spray	8.52011	mutant (Y136F)
Walker-2A	Vitis vinifera	Woodland, CA	no spray	1.00466	wild type
Walker-3A	Vitis vinifera	Woodland, CA	no spray	0.901985	wild type
Musc-4	Muscadinia rotundifolia	Hurdle Mills, NC	NO info	1.39858	wild type
NY-19	Vitis vinifera	Hector, NY	NO info	9.66271	mutant (Y136F)
RoaCS	Vitis vinifera	Hurdle Mills, NC	NO info	7.38558	wild type
LNYM	Vitis vinifera	Lockport, NY	NO info	3.92485	mutant (Y136F)
1 Copy number estimated with qPCR relative to EnEF1
2 Isolates sequenced in this study
3 Isolates tested for growth under fungicide treatment
