# Supplementary material for: Adaptive genomic structural variation in the grape powdery mildew pathogen, Erysiphe necator
Source: BMC Genomics. 2014 Dec 9;15(1):1081. doi: 10.1186/1471-2164-15-1081 (PMC4298948; doi:10.1186/1471-2164-15-1081)
Supplement: Supplementary file 4 — Additional file 4: Table S2: DNA sequencing and genome assembly statistics. (XLSX 47 KB) [file 12864_2014_6773_MOESM4_ESM.xlsx]

## Sheet: Additional FIle 4
Additional File 4: Table S2. DNA sequencing and genome assembly statistics
													Assembled contigs							Assembled scaffolds											Read mapping on C-strain scaffolds
			Raw reads				Trimmed reads (Q20, adapter removed)							Length (bp)								Length (bp)
Isolate	Sequencer		Reads	Total length (bp)	Median read size (bp)		Reads	Total sequence length (bp)	Median read size (bp)	Median coverage (bp) *	% bases above 15X *		Number	Total	Mean	Median	N50 contig length (bp)	L50 contig count		Number	Total	Mean	Median	N50 scaffold length (bp)	L50 scaffold count	Gaps (bp)	Assembled reads (%)	CEGMA complete (%)	CEGMA partial (%)		Mapped once as pairs	Mapped more than once as pairs	Mapped once as discordant pairs	Mapped once as single reads	Mapped more than once as single reads	Total reads mapped (%)
C-strain	MiSeq		53921636	14019625360	260		53084740	13178003233	140	76X	99.2		8344	52219249	6258	1997	17476	874		5936	52525919	8848.71	3425.5	21433	710	306670	98.25	96.77	98.39		-	-	-	-	-	-
Lodi	HiSeq2500		30404820	4560723000	150		30097644	4416487583	85	42X	95.9		7882	49749050	6312	2933	13972	1060		6884	49818270	7236.82	3811	14471	1011	69220	98.22	96.37	97.98		21016554	5099236	927022	660079	1481420	96.9654
Ranch9	HiSeq2500		28550362	4282554300	150		28321482	4162100493	85	24X	91.2		8004	49400513	6172	2843	13427	1082		6979	49468541	7088.2	3664	14083	1022	68028	98.56	96.37	98.39		21973184	3377660	801564	502824	1047509	97.8153
Branching	HiSeq2500		27947990	4192198500	150		27690724	4063999769	85	29X	96.1		11027	50147206	4548	1369	13037	1131		6225	50681486	8141.6	3565	18350	813	534280	98.56	95.97	98.39		20612802	3245564	1199602	597515	1326757	97.4414
e1-101	HiSeq2500		37319124	5597868600	150		36975892	5420680545	85	42X	97.9		7370	49874990	6767	2853	16068	920		6350	49945876	7865.49	3714	17224	870	70886	98.69	95.56	97.58		27040148	4950534	1559560	775731	1676440	97.3673
* based on read mapping after removal of duplicated reads
