# Supplementary material for: Adaptive genomic structural variation in the grape powdery mildew pathogen, Erysiphe necator
Source: BMC Genomics. 2014 Dec 9;15(1):1081. doi: 10.1186/1471-2164-15-1081 (PMC4298948; doi:10.1186/1471-2164-15-1081)
Supplement: Supplementary file 5 — Additional file 5: Table S3: SNP density and ratio of transition/transversion (Tr/Tv) nucleotidic changes in intergenic, exonic, and intronic sequences. (XLSX 38 KB) [file 12864_2014_6773_MOESM5_ESM.xlsx]

## Sheet: Additional File 5
Additional File 5: Table S3. SNP density and ratio of transition / transversion (Tr/Tv) nucleotidic changes in intergenic, exonic, and intronic sequences
	SNP density (SNP / Kb)				Tr/Tv
	Intergenic space	Introns	Exons		Intergenic space	Introns	Exons
Lodi	0.84	0.55	0.33		1.17	1.2	1.77451
Ranch9	0.79	0.47	0.32		1.15	1.1	1.74884
Branching	0.97	0.63	0.39		1.14	1	1.62026
e1-101	0.96	0.61	0.38		1.15	1.1	1.64613
