# Supplementary material for: Adaptive genomic structural variation in the grape powdery mildew pathogen, Erysiphe necator
Source: BMC Genomics. 2014 Dec 9;15(1):1081. doi: 10.1186/1471-2164-15-1081 (PMC4298948; doi:10.1186/1471-2164-15-1081)
Supplement: Supplementary file 7 — Additional file 7: Table S4: Time-course RNA-seq sequencing and mapping statistics. (XLSX 51 KB) [file 12864_2014_6773_MOESM7_ESM.xlsx]

## Sheet: Additional File 7
Additional File 7: Table S4. Time-course RNA-seq sequencing and mapping statistics
					V. vinifera PN42004			E. necator c-strain
Time point	Replicate	Raw reads	Filtered reads		Mapped reads	% mapped		Mapped reads	% mapped
12 hpi	1	26837222	25081380		19100555	99.8615		26489	0.13849
	2	32744462	30781294		23262206	99.8605		32502	0.139525
	3	34359212	32326508		24564367	99.7722		56087	0.227807
24 hpi	1	30875884	28886288		21749667	99.3945		132493	0.605484
	2	42938652	40308022		30830366	99.8126		57893	0.187427
	3	29911304	28127866		21210793	99.8245		37283	0.175465
3 dpi	1	36355736	34252020		25440977	97.9774		525198	2.02262
	2	24219558	22766396		16874909	96.6267		589120	3.37333
	3	32874326	30989416		23296874	97.67		555775	2.33003
6 dpi	1	34259038	32257990		21996578	87.8955		3029246	12.1045
	2	34619732	32579010		23117530	92.2721		1936116	7.72788
	3	33344174	31279176		21150354	86.3311		3348753	13.6689
