# Supplementary material for: Adaptive genomic structural variation in the grape powdery mildew pathogen, Erysiphe necator
Source: BMC Genomics. 2014 Dec 9;15(1):1081. doi: 10.1186/1471-2164-15-1081 (PMC4298948; doi:10.1186/1471-2164-15-1081)
Supplement: Supplementary file 9 — Additional file 9: Table S5: Summary of the E. necator predicted proteome and comparison with other sequenced fungal genomes and the GenBank nr collection of Ascomycete peptides. (XLSX 41 KB) [file 12864_2014_6773_MOESM9_ESM.xlsx]

## Sheet: Additional FIle 9
Additional File 9: Table S5. Summary of the E. necator predicted proteome and comparison with other sequenced fungal genomes and the GenBank nr collection of Ascomycete peptides
Organism	N. sequences	Total length	Mean size	Median size	Max size
E. necator	6533	3085044	472.22	383	4851
B. graminis f.sp. hordei	6470	3131929	484.07	391	4817
B. graminis f.sp. tritici	6525	2893728	443.48	355	4884
B. cinerea	10351	5266216	508.76	421	6778
P. graminis f.sp. tritici	20566	7559649	367.58	265	5742
S. cerevisiae	6692	3010216	449.82	358.5	4910
GenBank nr Ascomycete	2008187	899558346	447.95	365	21901
