# Supplementary material for: Adaptive genomic structural variation in the grape powdery mildew pathogen, Erysiphe necator
Source: BMC Genomics. 2014 Dec 9;15(1):1081. doi: 10.1186/1471-2164-15-1081 (PMC4298948; doi:10.1186/1471-2164-15-1081)
Supplement: Supplementary file 10 — Additional file 10: Table S6: Gene Annotation, GenBank locus tags, CNV, and RNA-seq counts. (XLSX 4 MB) [file 12864_2014_6773_MOESM10_ESM.xlsx]

## Sheet: Additional FIle 10
Additional File 10: Table S6. Gene Annotation and RNA-seq counts
Gene ID	NCBI Gen ID	Size (nt)	Blast-annotation (nr; blastp; <10-3)	pfam-acc	pfam-name	CAZy family	Tribe	Secreted	[Y/F/W]xC	Pos	[R/K]CxxCx12H	Pos	RxLR	Pos	[L/I]xAR	Pos	YxSL[R/K]	Pos	G[I/F/Y][A/L/S/T]R	Pos	Bgh (<1e-6)	Bgt (<1e-6)	Bc (1<1e-6)	Pgt (1e-6)	dN	dN/dS	C-strain CN	Lodi CN	CNV	p-adj	Branching CN	CNV	p-adj	Ranch9 CN	CNV	p-adj	e1-101 CN	CNV	p-adj	12hpi (rep1)	12hpi (rep2)	12hpi (rep3)	24hpi (rep1)	24hpi (rep2)	24hpi (rep3)	3dpi (rep1)	3dpi (rep2)	3dpi (rep3)	6dpi (rep1)
En-g2005	EV44-g2005	321	hypothetical protein	--	--	--	0	N	--	--	--	--	RLLR	79	--	--	--	--	--	--	--	EPQ66221.1	--	--	0	0	0.938576	1.22862	1.30954	0.928058	0.983527	1.0491	1	1.12499	1.2042	1	0.944142	1.00486	1	0	0	0	0	0	1	1	0	0	2
En-g3221	EV44-g3221	234	hypothetical protein	--	--	--	0	N	--	--	--	--	--	--	--	--	--	--	--	--	--	--	--	--	0	0	1.92901	1.45851	0.756386	0.950375	1.40949	0.731521	1	1.19061	0.620089	1	1.4816	0.767247	1	0	0	0	0	0	0	3	1	4	22
En-g3356	EV44-g3356	426	hypothetical protein	--	--	--	0	N	--	--	--	--	--	--	--	--	--	--	--	--	--	--	--	--	0	0	1.2003	0.947226	0.789463	0.995046	1.0076	0.840419	1	0.92448	0.773798	1	1.04939	0.873346	1	0	0	0	0	0	0	4	0	0	1
En-g3300	EV44-g3300	486	hypothetical protein	--	--	--	0	N	WKC	30	--	--	--	--	--	--	--	--	--	--	--	--	--	--	0	0	0.975875	0.988736	1.01357	1	0.909965	0.933534	1	1.1705	1.20503	1	1.22433	1.25327	1	0	0	0	0	0	0	0	2	4	9
En-g3394	EV44-g3394	267	hypothetical protein	--	--	--	0	N	--	--	--	--	--	--	--	--	--	--	--	--	--	--	--	--	0	0	2.03536	1.78818	0.878901	1	1.59139	0.782771	1	1.57335	0.776612	1	1.28171	0.629056	1	0	0	0	0	0	0	2	2	0	6
En-g6098	EV44-g6098	369	hypothetical protein	--	--	--	0	N	--	--	--	--	--	--	IVAR	105	--	--	--	--	--	--	--	--	0	0	1.2786	1.21876	0.953566	1	1.35124	1.05802	1	1.20959	0.950435	1	1.32011	1.03137	1	2	0	0	0	0	0	0	1	3	4
En-g4031	EV44-g4031	387	putative eka-like protein	--	--	--	0	N	--	--	--	--	--	--	--	--	--	--	--	--	bgh00050	--	--	--	0	0	1.4553	1.36106	0.935605	1	1.09793	0.755305	1	0.983723	0.67911	1	1.14717	0.787438	1	0	0	0	0	0	0	0	0	0	0
En-g3911	EV44-g3911	873	putative eka-like protein	--	--	--	0	N	--	--	--	--	--	--	--	--	--	--	--	--	bgh00055	EPQ66221.1	--	--	0.0016	0	1.10723	1.07878	0.974684	1	0.821303	0.742617	1	1.08433	0.983883	1	0.943924	0.851607	1	0	0	0	0	0	0	0	0	0	2
En-g3962	EV44-g3962	984	putative eka-like protein	--	--	--	0	N	--	--	--	--	--	--	--	--	--	--	--	--	bgh00055	EPQ66221.1	--	--	0	0	0.958549	0.925315	0.965703	1	0.977695	1.02115	1	0.903068	0.946512	1	0.899115	0.937003	1	0	0	0	0	0	0	0	0	0	0
En-g3998	EV44-g3998	336	putative eka-like protein	--	--	--	0	N	--	--	--	--	--	--	--	--	--	--	--	--	bgh00613	--	--	--	0.0041	0	1.48505	1.32013	0.889287	1	1.29039	0.869921	1	1.26327	0.854625	1	1.17449	0.790037	1	0	0	0	0	0	0	0	0	0	0
En-g3650	EV44-g3650	738	putative eka-like protein	--	--	--	0	N	--	--	--	--	--	--	--	--	--	--	--	--	bgh02491	EPQ66957.1	--	--	0	0	1.07108	0.91407	0.853739	1	0.857743	0.801741	1	0.812323	0.761949	1	0.981724	0.915602	1	0	0	0	0	0	0	0	2	0	2
En-g280	EV44-g280	1065	putative eka-like protein	--	--	--	0	Y	--	--	--	--	--	--	--	--	--	--	--	--	bgh03248	EPQ66957.1	--	--	0.0039	0.764706	0.779325	1.01809	1.30688	0.828819	0.972991	1.24994	1	0.669734	0.863384	1	0.937937	1.20225	1	0	0	0	0	0	0	0	0	0	0
En-g1970	EV44-g1970	486	putative eka-like protein	--	--	--	0	N	--	--	--	--	--	--	--	--	--	--	--	--	bgh03333	EPQ66221.1	--	--	0.003	0	2.54134	1.94578	0.765948	0.826343	2.33736	0.920794	1	1.65671	0.654943	0.832152	1.87773	0.738092	1	0	0	0	0	2	0	2	0	0	4
En-g3792	EV44-g3792	489	putative eka-like protein	--	--	--	0	N	--	--	--	--	--	--	IAAR	73	--	--	--	--	bgh03333	EPQ66221.1	--	--	0	0	5.95777	8.66939	1.4557	0.0584601	7.20742	1.21114	1	7.38783	1.24581	1	7.30433	1.22472	1	0	0	0	0	0	0	0	0	0	2
En-g4342	EV44-g4342	342	putative eka-like protein	--	--	--	0	N	--	--	--	--	--	--	--	--	--	--	--	--	bgh03333	EPQ66221.1	--	--	0	0	0.375583	0.963717	2.56692	0.081708	0.836717	2.23034	0.8181	0.499003	1.3348	1	0.93753	2.49355	0.204724	0	0	0	0	0	0	0	0	0	0
En-g4121	EV44-g4121	819	putative eka-like protein	--	--	--	0	N	--	--	--	--	--	--	--	--	--	--	--	--	bgh03333	EPQ66221.1	--	--	0.0067	1.42553	1.06939	1.48285	1.38716	0.572912	1.13403	1.06167	1	1.29747	1.21893	1	1.25824	1.17535	1	0	0	0	0	0	0	0	0	0	0
En-g3992	EV44-g3992	1026	putative eka-like protein	--	--	--	0	N	--	--	--	--	--	--	--	--	--	--	--	--	bgh03333	EPQ66221.1	--	--	0	0	1.07619	1.43807	1.33678	0.657617	1.31846	1.22653	1	1.18566	1.10686	1	1.29211	1.19936	1	0	0	0	0	0	0	0	0	0	2
En-g4004	EV44-g4004	681	putative eka-like protein	--	--	--	0	N	--	--	--	--	--	--	--	--	--	--	--	--	bgh03333	EPQ66221.1	--	--	0	0	1.65459	1.24212	0.751004	0.696389	1.23207	0.745496	1	1.43296	0.870093	1	3.39175	2.04774	0.000177932	0	0	0	0	0	0	0	0	0	0
En-g4235	EV44-g4235	261	putative eka-like protein	--	--	--	0	N	--	--	--	--	--	--	--	--	--	--	--	--	bgh03333	EPQ66221.1	--	--	0	0	2.37554	1.59325	0.670951	0.761681	1.24589	0.525072	0.583612	1.42509	0.602699	1	1.57105	0.660643	1	0	0	0	0	0	0	0	0	0	0
En-g3867	EV44-g3867	387	putative eka-like protein	--	--	--	0	N	--	--	--	--	--	--	--	--	--	--	--	--	bgh03333	EPQ66221.1	--	--	0	0	1.58296	1.14616	0.724339	0.851294	1.35561	0.857363	1	1.50385	0.954455	1	1.32244	0.834536	1	0	0	0	0	0	0	0	0	0	4
En-g3707	EV44-g3707	345	hypothetical protein	--	--	--	0	N	--	--	--	--	--	--	--	--	--	--	--	--	bgh03333	EPQ66221.1	--	--	0	0	1.16946	1.59223	1.36204	0.874647	1.39287	1.19241	1	0.951276	0.817225	1	1.08725	0.928721	1	0	0	0	0	0	0	0	0	1	4
En-g4071	EV44-g4071	642	putative eka-like protein	--	--	--	0	N	--	--	--	--	--	--	--	--	--	--	--	--	bgh03333	EPQ66221.1	--	--	0	0	1.7965	2.20083	1.22554	0.90159	2.18017	1.21497	1	2.31225	1.29309	1	2.08017	1.15668	1	0	0	0	0	0	0	0	0	0	0
En-g3942	EV44-g3942	810	putative eka-like protein	--	--	--	0	N	--	--	--	--	--	--	--	--	--	--	--	--	bgh03333	EPQ66221.1	--	--	0.0018	0	0.914883	1.09141	1.19342	0.995692	1.23648	1.35307	1	0.902186	0.990719	1	0.89446	0.976642	1	0	0	0	0	0	0	0	0	0	2
En-g3552	EV44-g3552	978	putative eka-like protein	--	--	--	0	N	--	--	--	--	--	--	--	--	--	--	--	--	bgh03333	EPQ66221.1	--	--	0.0014	0	1.01713	1.17915	1.15974	0.996428	0.949541	0.93462	1	0.891014	0.880089	1	1.13277	1.11251	1	0	0	0	0	0	0	0	0	2	0
En-g3977	EV44-g3977	594	putative eka-like protein	--	--	--	0	N	--	--	--	--	--	--	--	--	--	--	--	--	bgh03333	EPQ66221.1	--	--	0.0024	0	0.985578	1.17715	1.19484	0.997836	1.02189	1.03803	1	0.942948	0.961207	1	1.04325	1.05739	1	0	0	0	0	0	0	0	0	0	0
En-g4066	EV44-g4066	510	putative eka-like protein	--	--	--	0	N	--	--	--	--	--	--	--	--	--	--	--	--	bgh03333	EPQ66221.1	--	--	0	0	1.4918	1.75154	1.17457	0.998896	1.45374	0.97561	1	1.40714	0.947651	1	1.26344	0.846027	1	0	0	0	0	0	0	0	0	0	2
En-g3374	EV44-g3374	603	hypothetical protein similar to BGT96224_3395	--	--	--	0	N	--	--	--	--	--	--	--	--	--	--	--	--	bgh03333	EPQ66221.1	--	--	0.0024	0.421053	1.06509	1.19534	1.12273	1	1.12887	1.0611	1	1.19738	1.12945	1	1.28332	1.20362	1	0	0	0	0	0	0	2	0	2	1
En-g2437	EV44-g2437	633	putative eka-like protein	--	--	--	0	N	--	--	--	--	--	--	--	--	--	--	--	--	bgh03333	EPQ66221.1	--	--	0.0022	0.392857	0.889359	0.972571	1.09399	1	1.07882	1.21443	1	1.12593	1.27191	1	0.900792	1.01178	1	0	0	0	0	1	0	0	1	7	18
En-g3840	EV44-g3840	825	putative eka-like protein	--	--	--	0	N	--	--	--	--	--	--	--	--	--	--	--	--	bgh03333	EPQ66221.1	--	--	0	0	1.08089	1.23212	1.14035	1	1.04057	0.963805	1	0.98656	0.916983	1	0.960411	0.887595	1	0	0	0	0	0	0	0	0	0	4
En-g3843	EV44-g3843	762	putative eka-like protein	--	--	--	0	N	--	--	--	--	--	--	--	--	--	--	--	--	bgh03333	EPQ66221.1	--	--	0.0056	0	1.0568	1.13591	1.07528	1	1.13229	1.07267	1	0.941788	0.895327	1	0.946758	0.894926	1	0	0	0	0	0	0	0	0	0	2
En-g2410	EV44-g2410	543	putative eka-like protein	--	--	--	0	N	--	--	--	--	--	--	--	--	--	--	--	--	bgh03333	EPQ66221.1	--	--	0	0	1.16458	1.20829	1.03794	1	1.2057	1.0365	1	0.805869	0.695209	1	1.26614	1.08606	1	0	0	2	3	0	0	5	3	0	32
En-g3930	EV44-g3930	510	putative eka-like protein	--	--	--	0	N	--	--	--	--	--	--	--	--	--	--	--	--	bgh03333	EPQ66221.1	--	--	0	0	1.31259	1.26836	0.966676	1	1.06268	0.810535	1	1.08968	0.834046	1	1.07604	0.818916	1	0	0	0	0	0	0	0	0	0	2
En-g4027	EV44-g4027	669	putative eka-like protein	--	--	--	0	N	--	--	--	--	--	--	--	--	--	--	--	--	bgh03333	EPQ66221.1	--	--	0	0	1.18155	1.05439	0.892723	1	0.972133	0.823706	1	1.1512	0.978855	1	1.03229	0.872744	1	0	0	0	0	0	0	0	0	0	0
En-g4049	EV44-g4049	468	putative eka-like protein	--	--	--	0	N	--	--	--	--	--	--	--	--	--	--	--	--	bgh03333	EPQ66221.1	--	--	0	0	1.22981	1.17156	0.953005	1	1.05614	0.859765	1	0.906965	0.74092	1	1.11332	0.904314	1	0	0	0	0	0	0	0	0	0	0
En-g4065	EV44-g4065	693	putative eka-like protein	--	--	--	0	N	--	--	--	--	--	--	--	--	--	--	--	--	bgh03333	EPQ66221.1	--	--	0	0	1.14063	1.04454	0.916113	1	0.982261	0.862146	1	1.00399	0.884306	1	0.965394	0.845471	1	0	0	0	0	0	0	0	0	0	2
En-g4107	EV44-g4107	597	putative eka-like protein	--	--	--	0	N	--	--	--	--	--	--	--	--	--	--	--	--	bgh03333	EPQ66221.1	--	--	0	0	1.10013	1.07009	0.973071	1	1.09455	0.996067	1	0.962889	0.879328	1	1.02923	0.934555	1	0	0	0	0	0	0	0	0	0	0
En-g4123	EV44-g4123	627	putative eka-like protein	--	--	--	0	N	--	--	--	--	--	--	--	--	--	--	--	--	bgh03333	EPQ66221.1	--	--	0	0	1.45545	1.53322	1.05384	1	1.46257	1.00605	1	1.03	0.710988	1	1.51609	1.04057	1	0	0	0	0	0	0	0	0	0	0
En-g4143	EV44-g4143	543	putative eka-like protein	--	--	--	0	N	--	--	--	--	--	--	--	--	--	--	--	--	bgh03333	EPQ66221.1	--	--	0.0025	0	0.993847	1.09533	1.10254	1	1.20879	1.21767	1	1.23459	1.24803	1	0.874984	0.879469	1	0	0	0	0	0	0	0	0	0	0
En-g4157	EV44-g4157	390	putative eka-like protein	--	--	--	0	N	--	--	--	--	--	--	--	--	--	--	--	--	bgh03333	EPQ66221.1	--	--	0	0	1.15275	1.19205	1.03449	1	1.02224	0.887804	1	1.01036	0.880566	1	1.02266	0.886211	1	0	0	0	0	0	0	0	0	0	0
En-g4168	EV44-g4168	723	putative eka-like protein	--	--	--	0	N	--	--	--	--	--	--	--	--	--	--	--	--	bgh03333	EPQ66221.1	--	--	0	0	1.01871	1.05542	1.03643	1	1.08225	1.06359	1	0.902311	0.889868	1	0.867551	0.850714	1	0	0	0	0	0	0	0	0	0	1
En-g4193	EV44-g4193	540	hypothetical protein similar to BGT96224_3395	--	--	--	0	N	--	--	--	--	RRLR	95	--	--	--	--	--	--	bgh03333	EPQ66221.1	--	--	0	0	1.24424	1.14655	0.921846	1	1.18028	0.949685	1	1.02914	0.830979	1	1.35311	1.08635	1	0	0	0	0	0	0	0	0	0	0
En-g4301	EV44-g4301	507	putative eka-like protein	--	--	--	0	N	--	--	--	--	--	--	--	--	--	--	--	--	bgh03333	EPQ66221.1	--	--	0.0028	0	0.644203	0.775613	1.20446	1	0.756411	1.17553	1	0.692584	1.08012	1	0.903839	1.40155	1	0	0	0	0	0	0	0	0	0	0
En-g4303	EV44-g4303	585	putative eka-like protein	--	--	--	0	N	--	--	--	--	--	--	--	--	--	--	--	--	bgh03333	EPQ66221.1	--	--	0.0025	0	1.13164	1.0057	0.889057	1	1.1636	1.02943	1	1.4287	1.26839	1	1.28591	1.13513	1	0	0	0	0	0	0	0	0	0	0
En-g4317	EV44-g4317	699	putative eka-like protein	--	--	--	0	N	--	--	--	--	--	--	--	--	--	--	--	--	bgh03333	EPQ66221.1	--	--	0	0	0.916903	1.02029	1.11318	1	0.984768	1.07525	1	1.18714	1.30077	1	1.25785	1.37039	1	0	0	0	0	0	0	0	0	0	0
En-g4350	EV44-g4350	762	putative eka-like protein	--	--	--	0	N	--	--	--	--	--	--	--	--	--	--	--	--	bgh03333	EPQ66221.1	--	--	0.0018	0	2.10387	2.05353	0.97645	1	2.00285	0.953079	1	1.65961	0.792517	1	2.47209	1.17378	1	0	0	0	0	0	0	0	0	0	0
En-g3118	EV44-g3118	714	putative eka-like protein	--	--	--	0	N	--	--	--	--	--	--	--	--	--	--	--	--	bgh03333	EPQ66221.1	--	--	0	0	1.10363	1.24678	1.13016	1	1.18412	1.07417	1	0.858014	0.781075	1	1.09245	0.988823	1	0	0	0	0	0	0	1	7	10	25
En-g3719	EV44-g3719	498	putative eka-like protein	--	--	--	0	N	--	--	--	--	--	--	--	--	--	--	--	--	bgh03333	EPQ66221.1	--	--	0	0	3.59119	3.55038	0.989018	1	3.27355	0.9126	1	3.04905	0.852995	1	3.28114	0.912696	1	0	0	0	0	0	0	0	0	1	0
En-g3435	EV44-g3435	627	putative eka-like protein	--	--	--	0	N	--	--	--	--	--	--	--	--	--	--	--	--	bgh03333	EPQ66221.1	--	--	0	0	1.07553	1.15941	1.0784	1	0.919697	0.856091	1	1.31206	1.22561	1	1.00309	0.931657	1	0	0	0	0	0	0	3	0	0	0
En-g3329	EV44-g3329	441	putative eka-like protein	--	--	--	0	N	--	--	--	--	--	--	--	--	--	--	--	--	bgh03333	EPQ66221.1	--	--	0	0	1.19021	1.11922	0.940717	1	1.06167	0.893024	1	1.0715	0.904456	1	1.14457	0.960631	1	0	0	0	0	0	0	0	0	5	2
En-g3853	EV44-g3853	1527	putative eka-like protein	--	--	--	0	N	--	--	--	--	--	--	--	--	--	--	--	--	bgh03346	EPQ66957.1	--	--	0.0018	0	1.29888	1.18584	0.913328	1	1.11955	0.86293	1	0.906504	0.701168	0.751453	1.04577	0.804282	1	0	0	0	0	0	0	0	0	0	1
En-g3744	EV44-g3744	369	putative eka-like protein	--	--	--	0	N	--	--	--	--	--	--	--	--	--	--	--	--	bgh03434	EPQ66221.1	--	--	0	0	6.08275	8.35333	1.37381	0.260088	7.24369	1.19223	1	7.17304	1.18474	1	7.74864	1.27252	1	0	0	0	0	0	0	0	1	0	0
En-g3940	EV44-g3940	357	hypothetical protein similar to BGT96224_3395	--	--	--	0	N	--	--	--	--	--	--	--	--	--	--	--	--	bgh03434	EPQ66221.1	--	--	0	0	1.37694	1.43229	1.04061	1	1.4088	1.02432	1	1.23799	0.903283	1	1.35584	0.983638	1	0	0	0	0	0	0	0	0	0	0
En-g4079	EV44-g4079	402	putative eka-like protein	--	--	--	0	N	--	--	--	--	--	--	--	--	--	--	--	--	bgh03434	--	--	--	0	0	1.46245	1.41755	0.969674	1	1.33738	0.915537	1	1.08852	0.747788	1	1.33445	0.911509	1	0	0	0	0	0	0	0	0	0	0
En-g3917	EV44-g3917	933	putative eka-like protein	--	--	--	0	N	--	--	--	--	--	--	--	--	--	--	--	--	bgh03440	EPQ66957.1	--	--	0	0	1.00629	1.005	0.999107	1	0.959052	0.954157	1	0.818711	0.81739	1	0.903598	0.897002	1	0	0	0	0	0	0	0	0	0	2
En-g3673	EV44-g3673	666	putative eka-like protein	--	--	--	0	N	WAC	93	--	--	--	--	--	--	--	--	GIAR	19	bgh03941	--	--	--	0	0	0.980414	1.14138	1.16463	0.995046	1.16291	1.18751	1	0.881958	0.903772	1	0.960759	0.978915	1	0	0	0	0	0	0	0	2	0	0
En-g4012	EV44-g4012	615	putative eka-like protein	--	--	--	0	N	--	--	--	--	--	--	--	--	--	--	--	--	bgh04064	EPQ66957.1	--	--	0.0022	0	1.06947	1.01496	0.949404	1	1.05209	0.984884	1	0.938884	0.881993	1	0.874116	0.816473	1	0	0	0	0	0	0	0	0	0	2
En-g3305	EV44-g3305	315	putative eka-like protein	--	--	--	0	N	--	--	--	--	--	--	--	--	--	--	--	--	bgh04065	--	--	--	0	0	1.34096	1.32013	0.984847	1	1.58288	1.18177	1	1.5003	1.12404	1	1.12555	0.838476	1	0	0	0	0	0	0	2	4	0	8
En-g4064	EV44-g4064	264	putative eka-like protein	--	--	--	0	N	--	--	--	--	--	--	--	--	--	--	--	--	bgh04076	EPQ67534.1	--	--	0	0	0.775974	0.932151	1.20173	0.995046	0.858063	1.10706	1	0.902666	1.16869	1	0.816761	1.05145	1	0	0	0	0	0	0	0	0	0	2
En-g4281	EV44-g4281	735	putative eka-like protein	--	--	--	0	N	--	--	--	--	--	--	--	--	--	--	--	--	bgh04076	EPQ66957.1	--	--	0	0	1.07603	1.12788	1.0486	1	0.908748	0.845513	1	0.994516	0.928558	1	1.26513	1.1745	1	0	0	0	0	0	0	0	0	0	0
En-g3679	EV44-g3679	312	putative eka-like protein	--	--	--	0	N	--	--	--	--	--	--	--	--	--	--	--	--	bgh04076	--	--	--	0.004	0	1.5597	1.37231	0.880196	1	1.51472	0.97228	1	1.34642	0.867282	1	1.20554	0.772116	1	0	0	0	0	0	0	0	2	0	0
En-g3549	EV44-g3549	408	putative eka-like protein	--	--	--	0	N	--	--	--	--	--	--	--	--	--	--	--	--	bgh04076	--	--	--	0	0	1.15462	1.13002	0.979077	1	0.939609	0.81472	1	1.02269	0.889868	1	1.11356	0.963418	1	0	0	0	0	0	0	0	0	2	0
En-g5479	EV44-g5479	231	putative eka-like protein	--	--	--	0	N	--	--	--	--	--	--	--	--	--	--	--	--	bgh04103	--	--	--	0	0	0.972354	0.918487	0.944968	1	1.12334	1.15661	1	1.05816	1.09332	1	1.0146	1.04234	1	0	0	2	0	0	0	2	3	3	26
En-g3890	EV44-g3890	642	putative eka-like protein	--	--	--	0	N	--	--	--	--	--	--	IEAR	105	--	--	--	--	bgh04104	--	--	--	0	0	0.935637	1.94241	2.07684	7.07621e-05	2.00769	2.14827	6.51512e-05	2.00807	2.15622	6.54588e-05	1.96018	2.0928	4.90362e-05	0	0	0	0	0	0	0	0	0	4
En-g4221	EV44-g4221	456	putative eka-like protein	--	--	--	0	N	--	--	--	--	--	--	--	--	--	--	--	--	bgh04104	EPQ66957.1	--	--	0	0	1.04693	1.72063	1.64413	0.267409	1.2787	1.22278	1	1.05123	1.00879	1	1.32474	1.26401	1	0	0	0	0	0	0	0	0	0	0
En-g4204	EV44-g4204	420	putative eka-like protein	--	--	--	0	N	--	--	--	--	--	--	--	--	--	--	--	--	bgh04104	EPQ67534.1	--	--	0	0	1.4984	2.05127	1.36951	0.766126	1.75334	1.17149	1	1.50992	1.01239	1	1.97856	1.31905	1	0	0	0	0	0	0	0	0	0	0
En-g4353	EV44-g4353	348	putative eka-like protein	--	--	--	0	N	--	--	--	--	--	--	--	--	--	--	--	--	bgh04104	EPQ66957.1	--	--	0	0	0.959295	1.40557	1.46578	0.773772	0.757698	0.790758	1	1.31701	1.37929	1	1.33199	1.38704	1	0	0	0	0	0	0	0	0	0	0
En-g4201	EV44-g4201	456	putative eka-like protein	--	--	--	0	N	--	--	--	--	--	--	--	--	--	--	--	--	bgh04104	EPQ67534.1	--	--	0	0	1.57637	1.24292	0.78878	0.959984	1.20753	0.766905	1	0.998005	0.636057	1	1.23051	0.779771	1	0	0	0	0	0	0	0	0	0	0
En-g4138	EV44-g4138	477	putative eka-like protein	--	--	--	0	N	--	--	--	--	--	--	--	--	--	--	--	--	bgh04104	--	--	--	0	0	1.17544	1.21779	1.03643	1	1.03933	0.885226	1	1.4247	1.21771	1	1.01481	0.862432	1	0	0	0	0	0	0	0	0	0	0
En-g3945	EV44-g3945	1029	putative eka-like protein	--	--	--	0	N	--	--	--	--	--	--	--	--	--	--	--	--	bgh04106	EPQ66957.1	--	--	0	0	2.1522	1.72265	0.800726	0.796279	1.80008	0.837354	1	1.44743	0.675673	0.352025	1.577	0.731963	0.923928	0	0	0	0	0	0	0	0	0	2
En-g3213	EV44-g3213	681	putative eka-like protein	--	--	--	0	N	--	--	--	--	--	--	--	--	--	--	GYSR	50	bgh04106	EPQ66957.1	--	--	0.0041	0	0.852413	1.21674	1.42796	0.660305	1.12054	1.31606	1	0.976699	1.15115	1	1.12275	1.31575	1	0	0	0	0	0	0	1	6	2	8
En-g4072	EV44-g4072	933	putative eka-like protein	--	--	--	0	N	--	--	--	--	--	--	--	--	--	--	--	--	bgh04106	EPQ66957.1	--	--	0.0015	0.384615	1.07308	0.879546	0.819968	0.908941	0.830637	0.774963	1	0.934444	0.87487	1	0.910426	0.847528	1	0	0	0	0	0	0	0	0	0	0
En-g4237	EV44-g4237	1017	putative eka-like protein	--	--	--	0	N	--	--	--	--	--	--	--	--	--	--	--	--	bgh04106	EPQ66957.1	--	--	0	0	0.541046	0.694033	1.28326	0.923097	0.6344	1.17389	1	0.561714	1.04304	1	0.774909	1.43073	1	0	0	0	0	0	0	0	0	0	0
En-g4265	EV44-g4265	729	putative eka-like protein	--	--	--	0	N	--	--	--	--	--	--	--	--	--	--	--	--	bgh04106	EPQ66221.1	--	--	0	0	0.714748	0.852083	1.19261	0.971227	0.83636	1.17149	1	0.69756	0.980502	1	0.823932	1.15154	1	0	0	0	0	0	0	0	0	0	0
En-g3400	EV44-g3400	513	putative eka-like protein	--	--	--	0	N	--	--	--	--	--	--	--	--	--	--	--	--	bgh04106	EPQ66957.1	--	--	0.0054	0.739726	1.8731	1.56116	0.833786	0.995046	1.47059	0.786015	1	1.39891	0.750325	1	1.19595	0.637811	0.7349	0	0	0	0	0	0	0	2	2	0
En-g3804	EV44-g3804	270	putative eka-like protein	--	--	--	0	N	--	--	--	--	--	--	--	--	--	--	--	--	bgh04106	--	--	--	0	0	1.5339	1.22549	0.799247	0.995046	1.25876	0.821567	1	1.22336	0.801266	1	0.994527	0.647676	1	0	0	0	0	0	0	0	0	0	7
En-g4083	EV44-g4083	663	putative eka-like protein	--	--	--	0	N	--	--	--	--	--	--	--	--	--	--	--	--	bgh04106	EPQ66957.1	--	--	0	0	1.77347	1.52853	0.862224	0.996428	1.66104	0.937687	1	1.62363	0.919779	1	1.54849	0.87222	1	0	0	0	0	0	0	0	0	0	0
En-g4255	EV44-g4255	420	putative eka-like protein	--	--	--	0	N	--	--	--	--	--	--	--	--	--	--	--	--	bgh04106	EPQ66957.1	--	--	0	0	1.44682	1.75283	1.21198	0.996428	1.34201	0.928623	1	1.13564	0.788582	1	1.47545	1.01871	1	0	0	0	0	0	0	0	0	0	0
En-g3974	EV44-g3974	804	putative eka-like protein	--	--	--	0	N	--	--	--	--	--	--	--	--	--	--	--	--	bgh04106	EPQ66957.1	--	--	0.0017	0	0.900204	1.05358	1.17084	0.997836	1.07314	1.19348	1	1.23003	1.37277	1	1.03918	1.15316	1	0	0	0	0	0	0	0	0	0	0
En-g3275	EV44-g3275	648	putative eka-like protein	--	--	--	0	N	--	--	--	--	--	--	--	--	--	--	--	--	bgh04106	--	--	--	0.0043	0.741379	1.03726	0.968981	0.934533	1	1.15119	1.11111	1	0.953472	0.923505	1	1.21898	1.17394	1	0	0	0	0	0	0	4	2	0	0
En-g4236	EV44-g4236	783	putative eka-like protein	--	--	--	0	N	--	--	--	--	--	--	--	--	--	--	--	--	bgh04106	EPQ66957.1	--	--	0.0018	0.391304	1.94965	1.79782	0.922484	1	1.61136	0.827438	1	1.4195	0.731477	1	1.5238	0.780749	1	0	0	0	0	0	0	0	0	0	0
En-g4010	EV44-g4010	963	putative eka-like protein	--	--	--	0	N	--	--	--	--	--	--	--	--	--	--	--	--	bgh04106	EPQ66957.1	--	--	0	0	1.79205	1.74356	0.973321	1	2.30693	1.28879	1	1.63476	0.916483	1	2.09704	1.16895	1	0	0	0	0	0	0	0	0	0	1
En-g4094	EV44-g4094	483	putative eka-like protein	--	--	--	0	N	--	--	--	--	--	--	--	--	--	--	--	--	bgh04106	EPQ66957.1	--	--	0	0	1.07399	1.26273	1.17619	1	1.26571	1.17986	1	1.31367	1.22886	1	1.11066	1.03304	1	0	0	0	0	0	0	0	0	0	0
En-g3474	EV44-g3474	726	putative eka-like protein	--	--	--	0	N	--	--	--	--	--	--	--	--	--	--	--	--	bgh04106	EPQ66957.1	--	--	0	0	0.967762	1.0429	1.07806	1	0.927958	0.959974	1	1.19053	1.23593	1	1.11094	1.14673	1	0	0	0	0	0	0	0	2	1	2
En-g3493	EV44-g3493	1449	putative eka-like protein	--	--	--	0	N	FSC	78	--	--	--	--	--	--	--	--	--	--	bgh04125	EPQ66957.1	--	--	0	0	0.886521	1.11233	1.2552	0.796279	1.06466	1.20232	1	1.24226	1.40781	0.822188	1.14072	1.28538	1	0	0	0	0	0	0	2	0	0	2
En-g3847	EV44-g3847	882	putative eka-like protein	--	--	--	0	N	--	--	--	--	--	--	--	--	--	--	--	--	bgh04125	EPQ66957.1	--	--	0.003	0	0.974077	0.983524	1.01009	1	1.03247	1.06117	1	0.867803	0.895051	1	0.892333	0.91511	1	0	0	0	0	0	0	0	0	0	0
En-g3903	EV44-g3903	516	putative eka-like protein	--	--	--	0	N	--	--	--	--	--	--	--	--	--	--	--	--	bgh04125	--	--	--	0	0	1.06754	1.25361	1.17475	1	1.29399	1.21352	1	0.949801	0.893858	1	1.24875	1.1685	1	0	0	0	0	0	0	0	0	0	0
En-g3956	EV44-g3956	1419	putative eka-like protein	--	--	--	0	N	--	--	--	--	--	--	--	--	--	--	--	--	bgh04125	EPQ66957.1	--	--	0.002	0	1.35599	1.27123	0.937859	1	1.33914	0.988712	1	1.31102	0.97135	1	1.19692	0.881757	1	0	0	0	0	0	0	0	0	0	0
En-g4264	EV44-g4264	249	putative eka-like protein	--	--	--	0	N	--	--	--	--	--	--	--	--	--	--	--	--	bgh04125	EPQ67534.1	--	--	0	0	1.59719	1.42262	0.891052	1	1.51489	0.949564	1	1.12472	0.707472	1	1.26293	0.789883	1	0	0	0	0	0	0	0	0	0	0
En-g4316	EV44-g4316	399	putative eka-like protein	--	--	--	0	N	--	--	--	--	--	--	--	--	--	--	--	--	bgh04125	EPQ67534.1	--	--	0.0035	0	1.24438	1.43593	1.15438	1	1.26051	1.01413	1	0.954137	0.770333	1	1.2054	0.967648	1	0	0	0	0	0	0	0	0	0	0
En-g4180	EV44-g4180	486	putative putative effector protein	--	--	--	0	N	--	--	--	--	--	--	--	--	--	--	--	--	bgh05150	--	--	--	0	0	1.0267	1.40071	1.36481	0.867469	1.02594	1.00041	1	0.846362	0.828194	1	1.00865	0.981374	1	0	0	0	0	0	0	0	0	0	0
En-g4322	EV44-g4322	486	putative putative effector protein	--	--	--	0	N	--	--	--	--	--	--	--	--	--	--	--	--	bgh05150	--	--	--	0.0058	0	1.23001	1.2993	1.05674	1	0.936728	0.762439	1	1.26054	1.0296	1	1.27508	1.03555	1	0	0	0	0	0	0	0	0	0	0
En-g4067	EV44-g4067	588	putative eka-like protein	--	--	--	0	N	--	--	--	--	--	--	--	--	--	--	--	--	bgh05542	--	--	--	0	0	0.993615	1.29333	1.30214	0.904937	1.07003	1.07815	1	0.862551	0.872141	1	1.11661	1.1226	1	0	0	0	0	0	0	0	0	0	2
En-g3777	EV44-g3777	831	putative eka-like protein	--	--	--	0	N	--	--	--	--	--	--	--	--	--	--	--	--	bgh05542	--	--	--	0	0	1.19988	1.01506	0.84629	0.995692	1.0382	0.866245	1	0.987939	0.827201	1	1.16712	0.971666	1	0	0	0	0	0	0	0	0	0	1
En-g3737	EV44-g3737	435	putative eka-like protein	--	--	--	0	N	--	--	--	--	--	--	--	--	--	--	GIAR	73	bgh05542	--	--	--	0.0032	0	1.41965	1.38082	0.973029	1	1.21599	0.857533	1	1.26749	0.896987	1	1.09855	0.773002	1	0	0	0	0	0	0	0	1	0	2
En-g4084	EV44-g4084	579	putative virulence effector	--	--	--	0	N	--	--	--	--	--	--	--	--	--	--	--	--	bgh05542	--	--	--	0	0	0.797797	0.925684	1.16075	1	0.861152	1.08066	1	0.770879	0.970765	1	0.804038	1.00676	1	0	0	0	0	0	0	0	0	0	0
En-g4116	EV44-g4116	555	putative eka-like protein	--	--	--	0	N	--	--	--	--	--	--	--	--	--	--	--	--	bgh05542	--	--	--	0	0	1.24104	1.19652	0.9645	1	1.10655	0.892655	1	0.96227	0.77899	1	1.02438	0.824546	1	0	0	0	0	0	0	0	0	0	0
En-g4254	EV44-g4254	603	putative eka-like protein	--	--	--	0	N	FLC	37	--	--	--	--	--	--	--	--	--	--	bgh05542	--	--	--	0	0	0.892837	1.01439	1.13659	1	0.957688	1.07387	1	0.940197	1.05795	1	0.863621	0.966252	1	0	0	0	0	0	0	0	0	0	0
En-g3531	EV44-g3531	1473	putative eka-like protein	--	--	--	0	N	--	--	--	--	--	--	--	--	--	--	--	--	bgh05606	EPQ66957.1	--	--	0	0	1.23672	1.80667	1.46142	0.122748	1.7297	1.40023	0.790339	1.6648	1.35241	1	1.32974	1.07407	1	0	0	0	0	0	0	2	0	0	2
En-g4011	EV44-g4011	747	putative eka-like protein	--	--	--	0	N	--	--	--	--	--	--	--	--	--	--	--	--	bgh05606	EPQ66957.1	--	--	0.0019	0	0.932519	1.41025	1.51289	0.391889	1.17825	1.26496	1	0.995847	1.07289	1	1.04831	1.12298	1	0	0	0	0	0	0	0	0	0	2
En-g5495	EV44-g5495	1167	putative eka-like protein	--	--	--	0	N	--	--	--	--	--	--	--	--	--	--	--	--	bgh05606	--	--	--	0.0035	1.06061	0.782436	1.0861	1.38864	0.529994	0.93248	1.19314	1	0.80347	1.03167	1	0.886344	1.1316	1	0	0	2	0	0	0	1	0	0	3
En-g4147	EV44-g4147	1686	putative eka-like protein	--	--	--	0	N	--	--	--	--	--	--	--	--	--	--	--	--	bgh05606	EPQ66221.1	--	--	0	0	1.29663	1.6315	1.25875	0.741713	1.34495	1.03846	1	1.25618	0.973324	1	1.33305	1.02701	1	0	0	0	0	0	0	0	0	0	0
En-g3776	EV44-g3776	798	putative eka-like protein	--	--	--	0	N	--	--	--	--	--	--	--	--	--	--	--	--	bgh05606	EPQ66957.1	--	--	0.0017	0.369565	0.941022	0.910964	0.968433	1	0.635687	0.676306	1	0.641575	0.684964	1	0.934955	0.9925	1	0	0	0	0	0	0	0	0	0	7
En-g4273	EV44-g4273	771	putative eka-like protein	--	--	--	0	N	--	--	--	--	--	--	--	--	--	--	--	--	bgh05665	EPQ66957.1	--	--	0	0	6.46541	8.45782	1.30867	0.333402	7.36678	1.14073	1	6.18638	0.961304	1	7.06178	1.09108	1	0	0	0	0	0	0	0	0	0	0
En-g4134	EV44-g4134	1056	putative eka-like protein	--	--	--	0	N	--	--	--	--	--	--	--	--	--	--	--	--	bgh05665	EPQ66957.1	--	--	0	0	1.38948	1.84643	1.32938	0.583381	1.87224	1.34899	1	1.48349	1.07264	1	1.42182	1.02219	1	0	0	0	0	0	0	0	0	0	0
En-g3574	EV44-g3574	750	putative eka-like protein	--	--	--	0	N	--	--	--	--	--	--	--	--	--	--	--	--	bgh05665	--	--	--	0	0	4.1565	5.10918	1.22968	0.769243	4.46868	1.07634	1	4.47506	1.08166	1	4.46423	1.0729	1	0	0	0	0	0	0	0	0	2	4
En-g4101	EV44-g4101	960	putative eka-like protein	--	--	--	0	N	--	--	--	--	--	--	--	--	--	--	--	--	bgh05665	--	--	--	0	0	0.901693	1.11495	1.23699	0.896419	0.881108	0.978295	1	1.0235	1.14038	1	1.06629	1.18129	1	0	0	0	0	0	0	0	0	0	0
En-g4158	EV44-g4158	576	putative eka-like protein	--	--	--	0	N	--	--	--	--	--	--	--	--	--	--	--	--	bgh05665	--	--	--	0	0	1.20078	1.55084	1.29203	0.90159	1.17426	0.979034	1	1.31428	1.09962	1	1.04909	0.872744	1	0	0	0	0	0	0	0	0	0	0
En-g3922	EV44-g3922	492	putative eka-like protein	--	--	--	0	N	--	--	--	--	--	--	--	--	--	--	GIAR	19	bgh05665	--	--	--	0	0	1.37065	1.75927	1.28403	0.916548	1.44524	1.05563	1	1.20959	0.886608	1	1.31593	0.959059	1	0	0	0	0	0	0	0	0	0	3
En-g4171	EV44-g4171	537	putative eka-like protein	--	--	--	0	N	--	--	--	--	--	--	--	--	--	--	--	--	bgh05665	--	--	--	0	0	3.83177	4.48564	1.1711	0.950375	4.28727	1.12016	1	3.75657	0.984944	1	3.79494	0.989339	1	0	0	0	0	0	0	0	0	0	0
En-g4266	EV44-g4266	300	putative eka-like protein	--	--	--	0	N	--	--	--	--	--	--	--	--	--	--	--	--	bgh05665	EPQ67534.1	--	--	0	0	3.28534	2.71066	0.825395	0.9892	2.1534	0.656212	1	2.12959	0.651232	1	2.17868	0.662448	1	0	0	0	0	0	0	0	0	0	0
En-g4090	EV44-g4090	447	putative eka-like protein	--	--	--	0	N	--	--	--	--	--	--	--	--	--	--	GIAR	19	bgh05665	--	--	--	0.006	0	1.0997	1.35753	1.23494	0.995692	1.10575	1.00666	1	1.1062	1.0106	1	1.02078	0.927251	1	0	0	0	0	0	0	0	0	0	0
En-g4190	EV44-g4190	780	putative eka-like protein	--	--	--	0	N	--	--	--	--	--	--	--	--	--	--	--	--	bgh05665	EPQ67534.1	--	--	0	0	0.8182	0.971701	1.18807	0.995692	0.948295	1.16034	1	0.809835	0.994392	1	0.956356	1.16762	1	0	0	0	0	0	0	0	0	0	0
En-g4099	EV44-g4099	606	putative eka-like protein	--	--	--	0	N	--	--	--	--	--	--	--	--	--	--	GIAR	57	bgh05665	--	--	--	0	0	1.09242	0.909855	0.8332	0.996428	1.01596	0.931075	1	1.11202	1.02268	1	1.04803	0.958343	1	0	0	0	0	0	0	0	0	0	0
En-g4003	EV44-g4003	594	putative eka-like protein	--	--	--	0	N	--	--	--	--	--	--	--	--	--	--	--	--	bgh05665	EPQ67534.1	--	--	0.0092	1.41538	2.69059	2.95584	1.09901	1	2.89048	1.07553	1	2.38684	0.891243	1	2.43944	0.905696	1	0	0	0	0	0	0	0	0	0	0
En-g3876	EV44-g3876	411	putative eka-like protein	--	--	--	0	N	--	--	--	--	--	--	--	--	--	--	--	--	bgh05665	--	--	--	0.0048	0.90566	1.4785	1.49893	1.01421	1	1.03382	0.700039	1	1.10728	0.752408	1	1.09519	0.739957	1	0	0	0	0	0	0	0	0	0	4
En-g3600	EV44-g3600	579	putative eka-like protein	--	--	--	0	N	--	--	--	--	--	--	--	--	--	--	--	--	bgh05665	--	--	--	0.0024	0.380952	1.07937	0.994844	0.922045	1	0.831199	0.770963	1	0.710418	0.661246	1	0.86261	0.798331	1	0	0	0	0	0	0	0	0	2	1
En-g5496	EV44-g5496	1566	putative eka-like protein	--	--	--	0	N	--	--	--	--	--	--	--	--	--	--	--	--	bgh05665	EPQ66957.1	--	--	0.0009	0.375	0.99258	0.94346	0.950881	1	0.828427	0.835581	1	0.857108	0.867541	1	0.904336	0.910132	1	0	0	2	0	0	0	0	0	0	0
En-g3803	EV44-g3803	1305	putative eka-like protein	--	--	--	0	N	--	--	--	--	--	--	--	--	--	--	--	--	bgh05665	EPQ66957.1	--	--	0.0021	0	0.972931	1.06217	1.09215	1	0.887077	0.912808	1	0.798051	0.82408	1	0.926091	0.950849	1	0	0	0	0	0	0	0	0	0	2
En-g1753	EV44-g1753	807	putative eka-like protein	--	--	--	0	N	--	--	--	--	--	--	--	--	--	--	--	--	bgh05665	EPQ66957.1	--	--	0	0	1.00228	0.974278	0.972439	1	0.886536	0.885538	1	1.09513	1.09774	1	0.994844	0.991531	1	0	0	0	2	0	0	0	0	0	2
En-g3882	EV44-g3882	741	putative eka-like protein	--	--	--	0	N	--	--	--	--	--	--	--	--	--	--	GIAR	102	bgh05665	--	--	--	0.0018	0	3.74028	3.67058	0.981745	1	3.35272	0.897414	1	3.49597	0.93904	1	3.68632	0.984531	1	0	0	0	0	0	0	0	0	0	0
En-g4103	EV44-g4103	984	putative eka-like protein	--	--	--	0	N	--	--	--	--	--	--	--	--	--	--	--	--	bgh05665	EPQ66957.1	--	--	0	0	0.888664	0.986069	1.11004	1	0.863618	0.972935	1	0.715971	0.809428	1	0.914884	1.02841	1	0	0	0	0	0	0	0	0	0	0
En-g4136	EV44-g4136	411	putative eka-like protein	--	--	--	0	N	--	--	--	--	--	--	--	--	--	--	GIAR	19	bgh05665	EPQ67534.1	--	--	0	0	1.38234	1.41648	1.0251	1	0.886131	0.641775	1	1.04339	0.758322	1	1.01267	0.731804	1	0	0	0	0	0	0	0	0	0	0
En-g4191	EV44-g4191	1206	putative eka-like protein	--	--	--	0	N	--	--	--	--	--	--	--	--	--	--	--	--	bgh05665	EPQ66957.1	--	--	0.0011	0	0.92171	0.962911	1.0451	1	0.852043	0.92548	1	0.816394	0.889868	1	0.979106	1.06115	1	0	0	0	0	0	0	0	0	0	0
En-g4248	EV44-g4248	606	putative eka-like protein	--	--	--	0	N	--	--	--	--	--	--	--	--	--	--	GIAR	57	bgh05665	--	--	--	0	0	1.05574	1.21992	1.15596	1	1.03027	0.976998	1	0.967602	0.92079	1	1.12943	1.06867	1	0	0	0	0	0	0	0	0	0	0
En-g4272	EV44-g4272	276	putative eka-like protein	--	--	--	0	N	--	--	--	--	--	--	--	--	--	--	--	--	bgh05665	--	--	--	0	0	0.599646	0.647308	1.0799	1	0.53411	0.891734	1	0.523202	0.876586	1	0.647884	1.0793	1	0	0	0	0	0	0	0	0	0	0
En-g4275	EV44-g4275	312	putative eka-like protein	--	--	--	0	N	--	--	--	--	--	--	--	--	--	--	--	--	bgh05665	--	--	--	0	0	1.29051	1.37231	1.0638	1	1.15341	0.894791	1	1.19214	0.928083	1	1.18578	0.917872	1	0	0	0	0	0	0	0	0	0	0
En-g3525	EV44-g3525	1161	putative eka-like protein	--	--	--	0	N	--	--	--	--	--	--	--	--	--	--	--	--	bgh05665	EPQ66957.1	--	--	0	0	0.977781	0.988736	1.0116	1	1.02371	1.04818	1	0.931898	0.957519	1	0.970584	0.991589	1	0	0	0	0	0	0	2	0	0	0
En-g3747	EV44-g3747	1395	putative eka-like protein	--	--	--	0	N	--	--	--	--	--	--	--	--	--	--	--	--	bgh05665	EPQ66095.1	--	--	0	0	0.93141	0.962729	1.03403	1	0.941736	1.01225	1	0.803027	0.866183	1	0.910544	0.976563	1	0	0	0	0	0	0	0	1	0	0
En-g3751	EV44-g3751	876	putative eka-like protein	--	--	--	0	N	--	--	--	--	--	--	--	--	--	--	--	--	bgh05665	EPQ66957.1	--	--	0	0	1.0377	0.984568	0.949164	1	1.06413	1.02665	1	0.889161	0.86085	1	0.865783	0.833443	1	0	0	0	0	0	0	0	1	0	0
En-g3628	EV44-g3628	810	putative eka-like protein	--	--	--	0	N	--	--	--	--	--	--	--	--	--	--	--	--	bgh05665	EPQ66095.1	--	--	0	0	1.04168	1.09912	1.05555	1	1.03786	0.997478	1	1.16984	1.12827	1	1.18976	1.14095	1	0	0	0	0	0	0	0	2	0	0
En-g4050	EV44-g4050	1005	putative eka-like protein	--	--	--	0	N	--	--	--	--	--	--	--	--	--	--	--	--	bgh05733	EPQ66957.1	--	--	0	0	1.51406	1.39763	0.923454	1	1.66957	1.10398	1	0.953548	0.632731	0.302228	1.37433	0.906747	1	0	0	0	0	0	0	0	0	0	0
En-g238	EV44-g238	720	putative eka-like protein	--	--	--	0	Y	--	--	--	--	--	--	--	--	--	--	--	--	bgh05733	--	--	--	0.0019	0	1.0156	1.03913	1.02357	1	1.10352	1.08782	1	0.800705	0.79208	1	1.09578	1.0778	1	0	0	0	0	0	0	0	2	5	5
En-g3711	EV44-g3711	936	putative eka-like protein	--	--	--	0	N	--	--	--	--	--	--	--	--	--	--	--	--	bgh05733	EPQ66957.1	--	--	0	0	0.97738	1.20545	1.23382	0.915792	0.957236	0.980517	1	1.11007	1.14106	1	0.910229	0.930308	1	0	0	0	0	0	0	0	0	1	6
En-g4276	EV44-g4276	783	putative eka-like protein	--	--	--	0	N	--	--	--	--	--	--	--	--	--	--	--	--	bgh05733	EPQ66957.1	--	--	0	0	1.03161	1.2746	1.23603	0.950375	1.13515	1.10163	1	1.09536	1.06675	1	0.964678	0.934129	1	0	0	0	0	0	0	0	0	0	0
En-g4294	EV44-g4294	1065	putative eka-like protein	--	--	--	0	N	--	--	--	--	--	--	--	--	--	--	--	--	bgh05733	EPQ66957.1	--	--	0	0	1.03901	1.24018	1.19408	0.957611	0.986357	0.950414	1	1.03488	1.00067	1	1.02936	0.989659	1	0	0	0	0	0	0	0	0	0	0
En-g4006	EV44-g4006	915	putative eka-like protein	--	--	--	0	N	--	--	--	--	--	--	--	--	--	--	--	--	bgh05733	EPQ66957.1	--	--	0.0015	0.340909	9.62935	9.83902	1.02217	1	8.38328	0.871598	1	8.07014	0.841985	1	8.37189	0.868493	1	0	0	0	0	0	0	0	0	0	0
En-g3892	EV44-g3892	663	putative eka-like protein	--	--	--	0	N	--	--	--	--	--	--	--	--	--	--	--	--	bgh05733	--	--	--	0.0042	0	1.16244	1.25906	1.08354	1	0.941694	0.811034	1	0.732612	0.633175	1	0.911424	0.783232	1	0	0	0	0	0	0	0	0	0	2
En-g4061	EV44-g4061	933	putative eka-like protein	--	--	--	0	N	--	--	--	--	--	--	IEAR	69	--	--	--	--	bgh05733	EPQ66957.1	--	--	0.0029	0	0.950478	1.06308	1.1189	1	0.938708	0.988753	1	0.919261	0.971666	1	0.908718	0.955052	1	0	0	0	0	0	0	0	0	0	2
En-g4115	EV44-g4115	1125	putative eka-like protein	--	--	--	0	N	--	--	--	--	--	--	--	--	--	--	--	--	bgh05733	EPQ66957.1	--	--	0	0	1.0133	0.967343	0.955015	1	1.08485	1.07184	1	1.08	1.0708	1	0.983947	0.970003	1	0	0	0	0	0	0	0	0	0	0
En-g3970	EV44-g3970	720	putative eka-like protein	--	--	--	0	N	--	--	--	--	--	--	--	--	--	--	--	--	bgh05806	EPQ66957.1	--	--	0	0	1.14465	1.09409	0.9562	1	1.06616	0.932498	1	0.808221	0.709376	1	1.10854	0.967428	1	0	0	0	0	0	0	0	0	0	2
En-g3617	EV44-g3617	828	putative eka-like protein	--	--	--	0	N	--	--	--	--	--	--	--	--	--	--	--	--	bgh06336	EPQ66221.1	--	--	0	0	0.597381	0.968092	1.62119	0.415626	0.0044242	0.00741451	1.97351e-20	0.00446517	0.00750943	3.65748e-20	0.899742	1.50455	1	0	0	0	0	0	0	0	1	1	2
En-g3875	EV44-g3875	1011	putative eka-like protein	--	--	--	0	N	--	--	--	--	--	--	--	--	--	--	--	--	bgh06336	EPQ66221.1	--	--	0.0014	0	2.93441	2.30946	0.787331	0.690525	2.12712	0.725721	1	1.67936	0.574969	0.00659288	2.0706	0.70488	0.427067	0	0	0	0	0	0	0	0	0	4
En-g288	EV44-g288	936	putative eka-like protein	--	--	--	0	Y	--	--	--	--	--	--	--	--	--	--	--	--	bgh06336	EPQ66957.1	--	--	0	0	1.02622	1.23754	1.20638	0.956674	1.19942	1.17012	1	0.93677	0.917087	1	1.10302	1.07369	1	0	0	0	0	0	0	0	0	0	0
En-g3667	EV44-g3667	900	putative eka-like protein	--	--	--	0	N	--	--	--	--	RYLR	35	--	--	--	--	--	--	bgh06336	EPQ66957.1	--	--	0	0	0.79005	1.31103	1.66007	0.0404209	1.21113	1.53475	0.489058	1.01621	1.29226	1	1.41667	1.79123	0.010934	0	0	0	0	0	0	0	2	0	2
En-g3505	EV44-g3505	1083	putative eka-like protein	--	--	--	0	N	--	--	--	--	--	--	--	--	--	--	--	--	bgh06336	EPQ66221.1	--	--	0.0013	0	1.04236	1.52166	1.46039	0.279402	1.46125	1.40348	1	1.26468	1.21894	1	1.41768	1.35863	1	0	0	0	0	0	0	2	0	0	0
En-g4014	EV44-g4014	1395	putative eka-like protein	--	--	--	0	N	--	--	--	--	--	--	--	--	--	--	--	--	bgh06336	EPQ66221.1	--	--	0	0	3.16873	3.92558	1.23933	0.580293	3.30523	1.04428	1	3.21372	1.01893	1	3.57919	1.12834	1	0	0	0	0	0	0	0	0	0	0
En-g3674	EV44-g3674	1083	putative eka-like protein	--	--	--	0	N	--	--	--	--	--	--	--	--	--	--	--	--	bgh06336	EPQ66957.1	--	--	0	0	2.26605	2.89517	1.27812	0.586944	2.46101	1.08728	1	2.6226	1.16274	1	2.60694	1.14921	1	0	0	0	0	0	0	0	2	0	2
En-g3607	EV44-g3607	1203	putative eka-like protein	--	--	--	0	N	--	--	--	--	--	--	--	--	--	--	--	--	bgh06336	EPQ66221.1	--	--	0.0011	0	0.938382	1.25209	1.33482	0.666967	1.08843	1.16124	1	0.847529	0.907392	1	1.09431	1.16493	1	0	0	0	0	0	0	0	0	2	0
En-g4104	EV44-g4104	720	putative eka-like protein	--	--	--	0	N	--	--	--	--	--	--	--	--	--	--	--	--	bgh06336	EPQ66957.1	--	--	0.0019	0	1.4478	1.08666	0.750849	0.796279	1.22243	0.845307	1	1.38569	0.961563	1	1.22037	0.842017	1	0	0	0	0	0	0	0	0	0	0
En-g5949	EV44-g5949	1377	putative eka-like protein	--	--	--	0	N	--	--	--	--	--	--	--	--	--	--	--	--	bgh06336	EPQ66221.1	--	--	0.0041	0	1.85545	2.23366	1.20431	0.842066	2.11574	1.1416	1	1.8311	0.991479	1	2.20159	1.1853	1	0	4	0	0	2	0	0	0	0	2
En-g4054	EV44-g4054	624	putative eka-like protein	--	--	--	0	N	--	--	--	--	--	--	--	--	--	--	--	--	bgh06336	EPQ66957.1	--	--	0	0	0.880928	1.12366	1.27604	0.851294	1.02688	1.16702	1	1.11581	1.27253	1	0.942815	1.06912	1	0	0	0	0	0	0	0	0	0	1
En-g3827	EV44-g3827	1308	putative eka-like protein	--	--	--	0	N	--	--	--	--	--	--	IAAR	87	--	--	--	--	bgh06336	EPQ66221.1	--	--	0.0021	0	2.91361	3.41745	1.17338	0.852715	3.04867	1.04756	1	3.10564	1.07088	1	3.36785	1.15468	1	0	0	0	0	0	0	0	0	0	2
En-g4351	EV44-g4351	915	putative eka-like protein	--	--	--	0	N	--	--	--	--	--	--	--	--	--	--	--	--	bgh06336	EPQ66221.1	--	--	0	0	0.947579	1.21528	1.28301	0.860767	0.985605	1.04133	1	1.11429	1.18142	1	1.16582	1.22902	1	0	0	0	0	0	0	0	0	0	0
En-g4038	EV44-g4038	717	putative eka-like protein	--	--	--	0	N	--	--	--	--	--	--	--	--	--	--	--	--	bgh06336	EPQ66957.1	--	--	0.0019	0	1.41259	1.73689	1.23006	0.883032	1.49284	1.05802	1	1.50229	1.06846	1	1.50459	1.064	1	0	0	0	0	0	0	0	0	0	0
En-g4015	EV44-g4015	1011	putative eka-like protein	--	--	--	0	N	--	--	--	--	--	--	--	--	--	--	--	--	bgh06336	EPQ66957.1	--	--	0	0	0.940718	1.16508	1.23899	0.905072	1.05959	1.12766	1	0.978714	1.04524	1	1.08359	1.15065	1	0	0	0	0	0	0	0	0	0	0
En-g3722	EV44-g3722	1662	putative eka-like protein	--	--	--	0	N	--	--	--	--	--	--	--	--	--	--	--	--	bgh06336	EPQ66221.1	--	--	0.0039	0.75	1.5264	1.80332	1.18188	0.915792	1.63828	1.07453	1	1.66399	1.09522	1	1.67879	1.09867	1	0	0	0	0	0	0	0	0	1	0
En-g4024	EV44-g4024	795	putative eka-like protein	--	--	--	0	N	--	--	--	--	--	--	--	--	--	--	--	--	bgh06336	EPQ66957.1	--	--	0.0017	0	0.935055	1.14797	1.22818	0.938058	1.01096	1.08242	1	0.870905	0.935737	1	1.04071	1.11182	1	0	0	0	0	0	0	0	0	0	0
En-g3425	EV44-g3425	1149	putative eka-like protein	--	--	--	0	N	--	--	--	--	--	--	--	--	--	--	--	--	bgh06336	EPQ66221.1	--	--	0	0	2.195	2.56557	1.16928	0.941428	2.06031	0.939719	1	2.02227	0.925602	1	2.1761	0.990339	1	0	0	0	0	0	0	0	4	0	7
En-g4166	EV44-g4166	1254	putative eka-like protein	--	--	--	0	N	--	--	--	--	--	--	--	--	--	--	--	--	bgh06336	EPQ66221.1	--	--	0	0	0.971133	1.16678	1.20193	0.950375	1.06491	1.09783	1	0.879361	0.909723	1	1.01784	1.04699	1	0	0	0	0	0	0	0	0	0	0
En-g3893	EV44-g3893	1281	putative eka-like protein	--	--	--	0	N	--	--	--	--	--	--	--	--	--	--	--	--	bgh06336	EPQ66221.1	--	--	0	0	0.96538	1.14815	1.18979	0.956674	1.06434	1.10378	1	1.15987	1.20707	1	1.17007	1.21074	1	0	0	0	0	0	0	0	0	0	2
En-g3647	EV44-g3647	1143	putative eka-like protein	--	--	--	0	N	--	--	--	--	--	--	--	--	--	--	--	--	bgh06336	EPQ66221.1	--	--	0.0025	0.387097	1.76997	2.06431	1.16674	0.959984	1.83215	1.03632	1	1.60027	0.908339	1	1.82339	1.02909	1	0	0	0	0	0	0	0	2	0	9
En-g4297	EV44-g4297	1080	putative eka-like protein	--	--	--	0	N	--	--	--	--	--	--	--	--	--	--	--	--	bgh06336	EPQ66221.1	--	--	0	0	1.40637	1.62708	1.15739	0.977134	1.39891	0.995841	1	1.29904	0.927989	1	1.53185	1.08807	1	0	0	0	0	0	0	0	0	0	0
En-g4277	EV44-g4277	546	putative eka-like protein	--	--	--	0	N	--	--	--	--	--	--	--	--	--	--	--	--	bgh06336	EPQ66957.1	--	--	0	0	1.05865	1.29143	1.22035	0.985239	1.08393	1.02506	1	1.07358	1.01883	1	1.12981	1.06608	1	0	0	0	0	0	0	0	0	0	0
En-g3919	EV44-g3919	1155	putative eka-like protein	--	--	--	0	N	--	--	--	--	--	--	IAAR	97	--	--	--	--	bgh06336	EPQ66221.1	--	--	0.0024	0	0.883659	1.03352	1.17004	0.995692	0.937741	1.06242	1	1.0148	1.15376	1	0.963448	1.08914	1	0	0	0	0	0	0	0	0	0	0
En-g3581	EV44-g3581	720	putative eka-like protein	--	--	--	0	N	--	--	--	--	--	--	--	--	--	--	--	--	bgh06336	EPQ66957.1	--	--	0.0019	0	0.989323	1.15056	1.16343	0.995692	1.14059	1.15423	1	0.844919	0.85802	1	0.990418	1.00005	1	0	0	0	0	0	0	0	0	2	4
En-g3746	EV44-g3746	996	putative eka-like protein	--	--	--	0	N	--	--	--	--	--	--	--	--	--	--	--	--	bgh06336	EPQ66221.1	--	--	0.0028	0	1.19541	1.38242	1.15689	0.996428	1.0404	0.871329	1	1.16426	0.978485	1	1.16697	0.975176	1	0	0	0	0	0	0	0	1	0	0
En-g3308	EV44-g3308	981	putative eka-like protein	--	--	--	0	N	--	--	--	--	--	--	--	--	--	--	--	--	bgh06336	EPQ66221.1	--	--	0.0034	1.7	1.16256	1.14318	0.983709	1	1.28728	1.10855	1	1.45267	1.25538	1	1.25987	1.08256	1	0	0	0	0	0	0	2	4	0	0
En-g3865	EV44-g3865	1248	putative eka-like protein	--	--	--	0	N	--	--	--	--	--	--	--	--	--	--	--	--	bgh06336	EPQ66221.1	--	--	0.0011	0.37931	0.985754	1.11147	1.12797	1	0.953799	0.968697	1	1.04774	1.06784	1	0.93256	0.945036	1	0	0	0	0	0	0	0	0	0	1
En-g3929	EV44-g3929	552	putative eka-like protein	--	--	--	0	N	--	--	--	--	--	--	--	--	--	--	--	--	bgh06336	EPQ66957.1	--	--	0.0025	0.378788	1.01582	1.12163	1.10459	1	1.28815	1.26955	1	0.943349	0.932989	1	1.07794	1.06003	1	0	0	0	0	0	0	0	0	0	4
En-g3819	EV44-g3819	843	putative eka-like protein	--	--	--	0	N	--	--	--	--	--	--	--	--	--	--	--	--	bgh06336	EPQ66221.1	--	--	0.0017	0	1.00214	1.13638	1.1344	1	1.01321	1.01221	1	1.12122	1.12404	1	1.05694	1.05356	1	0	0	0	0	0	0	0	0	0	4
En-g3896	EV44-g3896	975	putative eka-like protein	--	--	--	0	N	--	--	--	--	--	--	--	--	--	--	--	--	bgh06336	EPQ66221.1	--	--	0	0	1.04462	1.08154	1.03575	1	0.899945	0.862499	1	0.819149	0.787819	1	1.08549	1.03803	1	0	0	0	0	0	0	0	0	0	0
En-g3939	EV44-g3939	510	putative eka-like protein	--	--	--	0	N	--	--	--	--	--	--	--	--	--	--	--	--	bgh06336	--	--	--	0.0026	0	1.17697	1.20796	1.02673	1	1.2242	1.04133	1	1.22696	1.04733	1	1.08813	0.923538	1	0	0	0	0	0	0	0	0	0	0
En-g5486	EV44-g5486	1080	putative eka-like protein	--	--	--	0	N	--	--	--	--	--	--	--	--	--	--	--	--	bgh06336	EPQ66221.1	--	--	0.0025	0	0.93476	1.04375	1.11703	1	0.79852	0.855235	1	0.834249	0.896635	1	0.884986	0.945749	1	0	0	2	0	0	0	0	2	1	9
En-g3987	EV44-g3987	432	putative eka-like protein	--	--	--	0	N	--	--	--	--	--	--	--	--	--	--	--	--	bgh06336	--	--	--	0	0	1.36661	1.49736	1.09611	1	1.24451	0.911706	1	0.942028	0.692533	1	0.949174	0.693813	1	0	0	0	0	0	0	0	0	0	2
En-g4043	EV44-g4043	663	putative eka-like protein	--	--	--	0	N	--	--	--	--	--	--	--	--	--	--	--	--	bgh06336	EPQ66957.1	--	--	0	0	1.15871	1.1615	1.00279	1	1.02017	0.881445	1	1.12202	0.972846	1	1.16718	1.00624	1	0	0	0	0	0	0	0	0	0	0
En-g4077	EV44-g4077	687	putative eka-like protein	--	--	--	0	N	--	--	--	--	--	--	--	--	--	--	--	--	bgh06336	EPQ66957.1	--	--	0	0	0.971589	1.03403	1.06468	1	0.973234	1.00285	1	0.765445	0.791502	1	1.01936	1.04806	1	0	0	0	0	0	0	0	0	0	0
En-g4127	EV44-g4127	978	putative eka-like protein	--	--	--	0	N	--	--	--	--	--	--	--	--	--	--	--	--	bgh06336	EPQ66957.1	--	--	0.0015	0	1.23964	1.18263	0.954381	1	0.306727	0.247717	3.84922e-12	1.11573	0.904242	1	0.34988	0.281944	1.24615e-11	0	0	0	0	0	0	0	0	0	0
En-g4133	EV44-g4133	831	putative eka-like protein	--	--	--	0	N	--	--	--	--	--	--	--	--	--	--	--	--	bgh06336	EPQ66957.1	--	--	0	0	1.07896	1.17858	1.09275	1	0.885738	0.821862	1	0.884064	0.823185	1	0.956923	0.885952	1	0	0	0	0	0	0	0	0	0	0
En-g4187	EV44-g4187	570	putative eka-like protein	--	--	--	0	N	--	--	--	--	--	--	LIAR	85	--	--	--	--	bgh06336	EPQ66957.1	--	--	0.0024	0	1.13978	1.03997	0.912785	1	0.934061	0.820453	1	0.865325	0.762744	1	1.05577	0.925308	1	0	0	0	0	0	0	0	0	0	0
En-g4274	EV44-g4274	984	putative eka-like protein	--	--	--	0	N	--	--	--	--	--	--	--	--	--	--	--	--	bgh06336	EPQ66221.1	--	--	0	0	0.850768	0.938014	1.10298	1	1.07816	1.26874	1	0.942674	1.11319	1	0.875302	1.02775	1	0	0	0	0	0	0	0	0	0	0
En-g4284	EV44-g4284	729	putative eka-like protein	--	--	--	0	N	--	--	--	--	--	--	--	--	--	--	--	--	bgh06336	EPQ66221.1	--	--	0	0	0.987517	1.0892	1.1034	1	1.08393	1.09889	1	0.891928	0.907414	1	0.954768	0.965813	1	0	0	0	0	0	0	0	0	0	0
En-g4331	EV44-g4331	987	putative eka-like protein	--	--	--	0	N	--	--	--	--	--	--	--	--	--	--	--	--	bgh06336	EPQ66221.1	--	--	0	0	0.986071	1.11103	1.12716	1	1.1026	1.11946	1	0.966504	0.984727	1	0.983947	0.996789	1	0	0	0	0	0	0	0	0	0	0
En-g3558	EV44-g3558	978	putative eka-like protein	--	--	--	0	N	--	--	--	--	--	--	--	--	--	--	--	--	bgh06336	EPQ66957.1	--	--	0.0014	0	1.4321	1.36377	0.952656	1	1.33884	0.935955	1	1.5839	1.11116	1	1.23258	0.85977	1	0	0	0	0	0	0	0	0	2	0
En-g3535	EV44-g3535	1326	putative eka-like protein	--	--	--	0	N	--	--	--	--	--	--	--	--	--	--	--	--	bgh06393	EPQ66221.1	--	--	0	0	1.03745	1.5997	1.54255	0.0437857	1.54497	1.49092	0.257946	1.34582	1.30329	1	1.42872	1.37569	0.752051	0	0	0	0	0	0	2	0	0	0
En-g3396	EV44-g3396	549	putative eka-like protein	--	--	--	0	N	--	--	--	--	--	--	--	--	--	--	--	--	bgh06393	--	--	--	0.0051	0	1.02137	1.10531	1.08261	1	1.17672	1.15343	1	0.757209	0.744823	1	1.20738	1.18087	1	0	0	0	0	0	0	0	1	3	2
En-g4228	EV44-g4228	690	putative eka-like protein	--	--	--	0	N	--	--	--	--	--	--	--	--	--	--	--	--	bgh06419	EPQ67534.1	--	--	0.002	0	0.816235	1.24105	1.52104	0.657617	0.00628364	0.00770719	6.90084e-19	0.0443929	0.054641	1.80113e-13	0.907037	1.11007	1	0	0	0	0	0	0	0	0	0	0
En-g272	EV44-g272	795	putative eka-like protein	--	--	--	0	Y	--	--	--	--	--	--	--	--	--	--	--	--	bgh06419	--	--	--	0	0	0.972399	0.995394	1.02404	1	1.05973	1.09106	1	0.904998	0.935025	1	1.10859	1.13885	1	0	0	0	0	0	0	0	0	0	2
En-g4141	EV44-g4141	717	putative eka-like protein	--	--	--	0	N	--	--	--	--	--	--	--	--	--	--	GIAR	96	bgh06419	--	--	--	0	0	0.771717	1.11269	1.44239	0.688827	0.798207	1.03552	1	0.768981	1.0011	1	0.808382	1.0464	1	0	0	0	0	0	0	0	0	0	0
En-g3436	EV44-g3436	549	putative eka-like protein	--	--	--	0	N	--	--	--	--	--	--	--	--	--	--	--	--	bgh06419	--	--	--	0	0	0.830177	1.14179	1.37589	0.826907	1.02143	1.23179	1	1.02368	1.23884	1	1.02091	1.22844	1	0	0	0	0	0	0	3	0	0	4
En-g3907	EV44-g3907	1515	putative eka-like protein	--	--	--	0	N	--	--	--	--	--	--	--	--	--	--	--	--	bgh06419	EPQ66221.1	--	--	0.0027	1.08	0.921732	1.14024	1.23754	0.852715	0.914545	0.993344	1	0.975016	1.06274	1	0.983713	1.06611	1	0	0	0	0	0	0	0	0	0	4
En-g4035	EV44-g4035	588	putative eka-like protein	--	--	--	0	N	--	--	--	--	--	--	--	--	--	--	GIAR	51	bgh06419	--	--	--	0	0	1.18468	0.874845	0.738752	0.853758	1.05443	0.891083	1	1.16839	0.990846	1	0.875623	0.738339	1	0	0	0	0	0	0	0	0	0	0
En-g3529	EV44-g3529	645	putative eka-like protein	--	--	--	0	N	--	--	--	--	--	--	--	--	--	--	--	--	bgh06419	EPQ67534.1	--	--	0	0	1.24084	0.931251	0.750794	0.863243	1.10914	0.894891	1	0.902311	0.73057	1	1.0229	0.823488	1	0	0	0	0	0	0	2	0	0	0
En-g4188	EV44-g4188	1281	putative eka-like protein	--	--	--	0	N	--	--	--	--	--	--	IAAR	16	--	--	--	--	bgh06419	EPQ66221.1	--	--	0.0011	0.366667	0.845107	1.02468	1.21296	0.928058	0.970332	1.1495	1	0.908311	1.0798	1	1.03185	1.21967	1	0	0	0	0	0	0	0	0	0	0
En-g4181	EV44-g4181	699	putative eka-like protein	--	--	--	0	N	--	--	--	--	--	--	--	--	--	--	--	--	bgh06419	--	--	--	0	0	1.05663	1.26473	1.19741	0.995692	0.936614	0.887436	1	0.751222	0.714275	1	1.09825	1.03829	1	0	0	0	0	0	0	0	0	0	0
En-g3895	EV44-g3895	294	putative eka-like protein	--	--	--	0	N	--	--	--	--	--	--	--	--	--	--	--	--	bgh06419	--	--	--	0	0	1.58798	1.41442	0.891052	1	1.26827	0.799591	1	1.2056	0.762744	1	1.43665	0.903748	1	0	0	0	0	0	0	0	0	0	3
En-g3655	EV44-g3655	594	putative eka-like protein	--	--	--	0	N	--	--	--	--	--	--	--	--	--	--	--	--	bgh06419	--	--	--	0	0	1.38896	1.35865	0.978556	1	1.13867	0.820747	1	1.05345	0.761983	1	1.0692	0.76897	1	0	0	0	0	0	0	0	2	0	2
En-g4093	EV44-g4093	402	putative eka-like protein	--	--	--	0	N	--	--	--	--	--	--	--	--	--	--	--	--	bgh06419	--	--	--	0.0033	0	1.3457	1.25664	0.93418	1	1.21875	0.906704	1	1.14295	0.853298	1	1.23475	0.91658	1	0	0	0	0	0	0	0	0	0	0
En-g3514	EV44-g3514	621	putative eka-like protein	--	--	--	0	N	--	--	--	--	--	--	--	--	--	--	--	--	bgh06419	--	--	--	0	0	1.07002	1.15573	1.08052	1	0.928583	0.868821	1	0.958323	0.899792	1	1.03264	0.96405	1	0	0	0	0	0	0	2	0	0	1
En-g4305	EV44-g4305	591	putative eka-like protein	--	--	--	0	N	--	--	--	--	--	--	--	--	--	--	--	--	bgh06419	--	--	--	0	0	1.01148	1.131	1.1186	1	1.05642	1.04563	1	0.81446	0.808971	1	1.06941	1.05615	1	0	0	0	0	0	0	0	0	0	0
En-g3749	EV44-g3749	411	putative eka-like protein	--	--	--	0	N	--	--	--	--	--	--	--	--	--	--	--	--	bgh06419	--	--	--	0	0	1.2603	1.24678	0.989662	1	1.06918	0.849333	1	1.07164	0.854273	1	1.15876	0.918459	1	0	0	0	0	0	0	0	1	0	0
En-g4160	EV44-g4160	552	putative eka-like protein	--	--	--	0	N	--	--	--	--	--	--	--	--	--	--	--	--	bgh06704	--	--	--	0	0	1.07532	1.14342	1.06374	1	1.05345	0.980785	1	0.949992	0.887568	1	0.939822	0.873066	1	0	0	0	0	0	0	0	0	0	0
En-g3298	EV44-g3298	603	putative eka-like protein	--	--	--	0	N	--	--	--	--	--	--	--	--	--	--	--	--	bgh06753	--	--	--	0	0	1.15111	1.05231	0.914517	1	1.00663	0.875493	1	0.899847	0.785364	1	0.925421	0.803084	1	0	0	0	0	0	0	0	2	4	4
En-g4313	EV44-g4313	240	putative eka-like protein	--	--	--	0	N	--	--	--	--	--	--	--	--	--	--	--	--	bgh06782	--	--	--	0	0	1.56261	1.16126	0.743443	0.93096	1.17743	0.754371	1	2.0691	1.33031	1	1.31004	0.837481	1	0	0	0	0	0	0	0	0	0	0
En-g6292	EV44-g6292	543	putative eka-like protein	--	--	--	0	N	--	--	--	--	--	--	--	--	--	--	--	--	bgh06782	EPQ66957.1	--	--	0	0	1.09489	1.15303	1.05351	1	1.19525	1.09292	1	1.21815	1.11776	1	1.44153	1.3152	1	2	0	2	0	0	0	2	0	2	12
En-g4220	EV44-g4220	849	putative eka-like protein	--	--	--	0	N	--	--	--	--	--	--	--	--	--	--	--	--	bgh06834	EPQ66957.1	--	--	0.0016	0	0.864128	1.11384	1.28948	0.874647	1.23586	1.43183	1	0.989596	1.15054	1	1.07125	1.23838	1	0	0	0	0	0	0	0	0	0	0
En-g4217	EV44-g4217	405	putative eka-like protein	--	--	--	0	N	--	--	--	--	--	--	--	--	--	--	--	--	bgh06834	--	--	--	0.0034	0	1.03687	1.31578	1.26949	0.9892	1.29536	1.25074	1	0.885979	0.858461	1	1.00484	0.968086	1	0	0	0	0	0	0	0	0	0	0
En-g3868	EV44-g3868	318	hypothetical protein	--	--	--	0	N	--	--	--	--	--	--	--	--	--	--	--	--	bgh06834	--	--	--	0	0	1.56134	1.26893	0.813029	0.997836	1.44524	0.926704	1	1.15589	0.74377	1	1.39609	0.893213	1	0	0	0	0	0	0	0	0	0	4
En-g3958	EV44-g3958	741	putative eka-like protein	--	--	--	0	N	--	--	--	--	--	--	--	--	--	--	--	--	bgh06834	EPQ66957.1	--	--	0.0056	0	1.00235	1.01489	1.01291	1	0.932304	0.931187	1	1.08764	1.09015	1	1.14767	1.14377	1	0	0	0	0	0	0	0	0	0	3
En-g4074	EV44-g4074	306	putative eka-like protein	--	--	--	0	N	FKC	96	--	--	--	--	--	--	--	--	--	--	bgh06851	--	--	--	0	0	1.25124	1.81194	1.44868	0.826656	1.16186	0.929637	1	1.38712	1.11377	1	1.13851	0.90894	1	0	0	0	0	0	0	0	0	0	0
En-g3763	EV44-g3763	765	putative eka-like protein	--	--	--	0	N	--	--	--	--	--	--	--	--	--	--	--	--	bgh06851	EPQ66957.1	--	--	0	0	2.29905	1.87636	0.816464	0.90159	1.56426	0.681177	0.825278	1.77895	0.777384	1	1.85385	0.805502	1	0	0	0	0	0	0	0	0	0	2
En-g1964	EV44-g1964	441	putative eka-like protein	--	--	--	0	N	--	--	--	--	--	--	--	--	--	--	--	--	bgh06851	--	--	--	0.0032	0	1.19868	1.43887	1.20084	0.997836	1.35675	1.13317	1	1.07164	0.898184	1	1.2444	1.03704	1	0	0	0	0	2	0	4	0	0	0
En-g3967	EV44-g3967	744	putative eka-like protein	--	--	--	0	N	--	--	--	--	--	--	--	--	--	--	--	--	bgh06851	EPQ66221.1	--	--	0	0	0.974519	1.10739	1.13679	1	0.902419	0.927081	1	0.948036	0.977361	1	1.01504	1.04048	1	0	0	0	0	0	0	0	0	0	1
En-g4118	EV44-g4118	489	putative eka-like protein	--	--	--	0	N	--	--	--	--	--	--	--	--	--	--	--	--	bgh06851	EPQ66957.1	--	--	0.0029	0	1.13121	1.27242	1.12527	1	1.1751	1.04	1	1.0224	0.908028	1	1.06033	0.936355	1	0	0	0	0	0	0	0	0	0	0
En-g3693	EV44-g3693	768	putative eka-like protein	--	--	--	0	N	--	--	--	--	--	--	--	--	--	--	--	--	bgh06851	EPQ66095.1	--	--	0	0	1.13082	1.12443	0.994738	1	1.03624	0.917416	1	1.19673	1.06322	1	1.06678	0.942369	1	0	0	0	0	0	0	1	0	0	3
En-g4194	EV44-g4194	1500	putative eka-like protein	--	--	--	0	N	--	--	--	--	--	--	IAAR	88	--	--	--	--	bgh06907	EPQ66221.1	--	--	0	0	0.825399	1.07613	1.30428	0.705244	0.868198	1.05306	1	0.788349	0.959566	1	0.994527	1.20363	1	0	0	0	0	0	0	0	0	0	0
En-g3594	EV44-g3594	1005	putative eka-like protein	--	--	--	0	N	--	--	--	--	--	--	--	--	--	--	--	--	bgh06907	EPQ66221.1	--	--	0.0028	0.8	0.919252	1.15856	1.26081	0.89233	1.0052	1.09475	1	0.975318	1.06594	1	1.01541	1.10343	1	0	0	0	0	0	0	0	0	2	0
En-g3484	EV44-g3484	435	putative eka-like protein	--	--	--	0	N	--	--	--	--	--	--	--	--	--	--	--	--	bgh06907	--	--	--	0	0	1.64679	1.9764	1.20062	0.967348	1.66236	1.01062	1	1.84896	1.128	1	1.71762	1.04191	1	0	0	0	0	0	0	0	3	0	0
En-g3439	EV44-g3439	1575	putative eka-like protein	--	--	--	0	N	--	--	--	--	--	--	--	--	--	--	--	--	bgh06907	EPQ66221.1	--	--	0	0	1.14076	1.30857	1.14755	0.995046	1.18482	1.03981	1	1.09397	0.963449	1	1.07796	0.943942	1	0	0	0	0	0	0	2	0	1	4
En-g5922	EV44-g5922	1068	putative eka-like protein	--	--	--	0	N	--	--	--	--	--	--	--	--	--	--	--	--	bgh06907	EPQ66957.1	--	--	0.0025	0	1.80405	2.0449	1.13395	0.995692	1.76542	0.979716	1	1.91214	1.06486	1	1.96193	1.08637	1	0	2	0	0	0	0	2	1	2	0
En-g3606	EV44-g3606	1497	putative eka-like protein	--	--	--	0	N	--	--	--	--	--	--	--	--	--	--	--	--	bgh06907	EPQ66221.1	--	--	0.0019	0.791667	0.835933	0.837395	1.00214	1	0.978165	1.17149	1	0.898374	1.07971	1	0.862484	1.03067	1	0	0	0	0	0	0	0	0	2	0
En-g3854	EV44-g3854	567	putative eka-like protein	--	--	--	0	N	FPC	67	--	--	--	--	--	--	--	--	--	--	bgh06962	EPQ67534.1	--	--	0	0	1.60322	1.07022	0.667805	0.5359	1.15466	0.721041	1	0.941545	0.590021	0.578324	1.13643	0.708088	1	0	0	0	0	0	0	0	0	0	4
En-g4199	EV44-g4199	1248	putative eka-like protein	--	--	--	0	N	--	--	--	--	--	--	--	--	--	--	--	--	bgh06962	EPQ66957.1	--	--	0.0011	0.34375	1.71888	1.99202	1.15935	0.959622	1.99469	1.1618	1	2.3459	1.37114	0.832152	1.93222	1.12292	1	0	0	0	0	0	0	0	0	0	0
En-g290	EV44-g290	612	putative eka-like protein	--	--	--	0	Y	--	--	--	--	--	--	--	--	--	--	--	--	bgh06962	--	--	--	0.0023	0	1.04942	1.02676	0.978786	1	0.956408	0.912413	1	0.908065	0.869332	1	1.00249	0.954264	1	0	0	0	0	0	0	0	0	0	0
En-g4045	EV44-g4045	1386	putative eka-like protein	--	--	--	0	N	--	--	--	--	--	--	--	--	--	--	--	--	bgh06962	EPQ66221.1	--	--	0	0	0.904058	1.29586	1.43394	0.144942	1.11243	1.2319	1	1.06706	1.1858	1	1.13489	1.254	1	0	0	0	0	0	0	0	0	0	0
En-g3748	EV44-g3748	1359	putative eka-like protein	--	--	--	0	N	--	--	--	--	--	--	--	--	--	--	--	--	bgh06962	EPQ66957.1	--	--	0	0	2.9246	3.73534	1.27771	0.518179	3.44241	1.17841	1	3.05248	1.04859	1	2.72232	0.929852	1	0	0	0	0	0	0	0	1	0	1
En-g4151	EV44-g4151	1242	putative eka-like protein	--	--	--	0	N	--	--	--	--	--	--	--	--	--	--	--	--	bgh06962	EPQ66957.1	--	--	0.0011	0.366667	0.837808	1.12787	1.34673	0.624344	1.05309	1.25841	1	0.804317	0.964502	1	0.989449	1.17975	1	0	0	0	0	0	0	0	0	0	0
En-g3951	EV44-g3951	2610	putative eka-like protein	--	--	--	0	N	--	--	--	--	--	--	--	--	--	--	--	--	bgh06962	EPQ66221.1	--	--	0	0	0.814576	1.02497	1.25878	0.630445	0.818548	1.00603	1	0.857736	1.05789	1	0.875382	1.07351	1	0	0	0	0	0	0	0	0	0	2
En-g4119	EV44-g4119	1683	putative eka-like protein	--	--	--	0	N	--	--	--	--	--	--	--	--	--	--	--	--	bgh06962	EPQ66221.1	--	--	0	0	0.882104	1.1622	1.31805	0.630445	0.93773	1.06429	1	0.889214	1.01276	1	1.0002	1.13268	1	0	0	0	0	0	0	0	0	0	0
En-g3881	EV44-g3881	2193	putative eka-like protein	--	--	--	0	N	--	--	--	--	--	--	--	--	--	--	--	--	bgh06962	EPQ66957.1	--	--	0	0	0.812027	1.03443	1.27438	0.660305	0.808902	0.997298	1	0.835987	1.03431	1	1.03995	1.27933	1	0	0	0	0	0	0	0	0	0	0
En-g4250	EV44-g4250	1851	putative eka-like protein	--	--	--	0	N	--	--	--	--	--	--	--	--	--	--	--	--	bgh06962	EPQ66957.1	--	--	0	0	1.00756	1.29469	1.28548	0.660305	1.10325	1.09624	1	1.04964	1.04663	1	1.1959	1.18568	1	0	0	0	0	0	0	0	0	0	0
En-g4048	EV44-g4048	1485	putative eka-like protein	--	--	--	0	N	--	--	--	--	--	--	--	--	--	--	--	--	bgh06962	EPQ66957.1	--	--	0	0	0.876624	1.145	1.30665	0.718931	0.864223	0.986989	1	0.86044	0.986115	1	0.982003	1.11902	1	0	0	0	0	0	0	0	0	0	0
En-g3559	EV44-g3559	945	putative eka-like protein	--	--	--	0	N	--	--	--	--	--	--	--	--	--	--	--	--	bgh06962	EPQ67534.1	--	--	0.0017	0	0.598595	0.82793	1.38366	0.782878	0.66068	1.10499	1	0.745519	1.25126	1	0.822142	1.372	1	0	0	0	0	0	0	0	0	2	0
En-g3969	EV44-g3969	1683	putative eka-like protein	--	--	--	0	N	--	--	--	--	--	--	--	--	--	--	--	--	bgh06962	EPQ66957.1	--	--	0	0	1.07438	1.33424	1.24236	0.826656	1.03563	0.965042	1	0.954215	0.892299	1	1.2072	1.12244	1	0	0	0	0	0	0	0	0	0	2
En-g3933	EV44-g3933	1557	putative eka-like protein	--	--	--	0	N	--	--	--	--	--	--	--	--	--	--	--	--	bgh06962	EPQ66221.1	--	--	0.0009	0	0.797587	0.985475	1.23605	0.880868	0.94355	1.18437	1	0.649523	0.818157	1	0.942595	1.18056	1	0	0	0	0	0	0	0	0	0	0
En-g5925	EV44-g5925	1404	putative eka-like protein	--	--	--	0	N	--	--	--	--	--	--	--	--	--	--	--	--	bgh06962	EPQ66221.1	--	--	0.0019	0	0.813708	0.986499	1.21282	0.93096	0.878478	1.08084	1	0.743612	0.918118	1	0.955136	1.17256	1	0	2	0	0	0	0	2	2	0	4
En-g3635	EV44-g3635	927	putative eka-like protein	--	--	--	0	N	--	--	--	--	--	--	--	--	--	--	--	--	bgh06962	EPQ66957.1	--	--	0	0	0.988606	0.790841	0.800266	0.936566	0.898012	0.909407	1	0.925211	0.940238	1	0.981116	0.991372	1	0	0	0	0	0	0	0	2	0	0
En-g3872	EV44-g3872	1668	putative eka-like protein	--	--	--	0	N	--	--	--	--	--	--	--	--	--	--	--	--	bgh06962	EPQ66221.1	--	--	0	0	1.16253	1.3721	1.18073	0.938058	1.39845	1.20432	1	1.1307	0.977154	1	1.16445	1.0006	1	0	0	0	0	0	0	0	0	0	5
En-g4326	EV44-g4326	1725	putative eka-like protein	--	--	--	0	N	--	--	--	--	--	--	--	--	--	--	--	--	bgh06962	EPQ66221.1	--	--	0	0	0.89213	1.05712	1.1854	0.950375	1.06319	1.19312	1	0.783852	0.882726	1	1.04198	1.16673	1	0	0	0	0	0	0	0	0	0	0
En-g3532	EV44-g3532	789	putative eka-like protein	--	--	--	0	N	--	--	--	--	--	--	--	--	--	--	--	--	bgh06962	--	--	--	0.0084	0	1.69267	1.43048	0.845426	0.967396	1.57052	0.928902	1	1.22831	0.729048	1	1.50811	0.890018	1	0	0	0	0	0	0	2	0	0	2
En-g3905	EV44-g3905	1674	putative eka-like protein	--	--	--	0	N	--	--	--	--	--	--	--	--	--	--	--	--	bgh06962	EPQ66221.1	--	--	0.0017	0.363636	4.89462	5.50184	1.12449	0.967844	4.88739	0.999672	1	4.81503	0.988325	1	5.31703	1.08515	1	0	0	0	0	0	0	0	0	0	0
En-g4354	EV44-g4354	972	putative eka-like protein	--	--	--	0	N	--	--	--	--	--	--	--	--	--	--	--	--	bgh06962	EPQ66957.1	--	--	0	0	1.05974	1.2581	1.18764	0.985239	1.23113	1.16307	1	1.175	1.11394	1	1.25605	1.18399	1	0	0	0	0	0	0	0	0	0	0
En-g3504	EV44-g3504	1599	putative eka-like protein	--	--	--	0	N	--	--	--	--	--	--	--	--	--	--	--	--	bgh06962	EPQ66957.1	--	--	0	0	1.18834	1.03987	0.875399	0.994754	1.00569	0.847269	1	0.928332	0.784842	1	1.0815	0.909132	1	0	0	0	0	0	0	2	0	0	0
En-g4140	EV44-g4140	1536	putative eka-like protein	--	--	--	0	N	YHC FLC	35 84	--	--	--	--	--	--	--	--	--	--	bgh06962	EPQ66957.1	--	--	0	0	0.974721	1.11044	1.13968	0.995046	1.02218	1.0499	1	0.862438	0.88893	1	1.08323	1.11014	1	0	0	0	0	0	0	0	0	0	0
En-g4001	EV44-g4001	981	putative eka-like protein	--	--	--	0	N	--	--	--	--	--	--	--	--	--	--	--	--	bgh06962	EPQ66957.1	--	--	0	0	0.956794	1.11854	1.16951	0.995692	0.98906	1.03491	1	1.15305	1.21073	1	1.08222	1.12989	1	0	0	0	0	0	0	0	0	0	0
En-g5316	EV44-g5316	1017	putative eka-like protein	--	--	--	0	N	--	--	--	--	--	--	--	--	--	--	--	--	bgh06962	--	--	--	0.0014	0	0.988536	1.15764	1.17151	0.995692	1.00368	1.01648	1	0.930949	0.946136	1	0.953515	0.963551	1	0	1	0	0	0	0	0	2	2	2
En-g4008	EV44-g4008	1425	putative eka-like protein	--	--	--	0	N	--	--	--	--	--	--	--	--	--	--	--	--	bgh06962	EPQ66221.1	--	--	0	0	0.865323	0.978987	1.13179	0.996428	0.879324	1.01735	1	0.879784	1.02145	1	0.929782	1.07335	1	0	0	0	0	0	0	0	0	0	0
En-g4087	EV44-g4087	444	putative eka-like protein	--	--	--	0	N	--	--	--	--	--	--	--	--	--	--	--	--	bgh06962	--	--	--	0	0	0.990299	1.22102	1.23346	0.996428	1.22064	1.23402	1	0.926423	0.93986	1	1.12489	1.13471	1	0	0	0	0	0	0	0	0	0	0
En-g4128	EV44-g4128	786	putative eka-like protein	--	--	--	0	N	--	--	--	--	--	--	LKAR	56	--	--	--	--	bgh06962	--	--	--	0.0085	1.63462	1.03917	1.09349	1.05268	1	0.766552	0.738508	1	0.828694	0.801177	1	0.95658	0.91955	1	0	0	0	0	0	0	0	0	0	0
En-g3462	EV44-g3462	1659	putative eka-like protein	--	--	--	0	N	--	--	--	--	--	--	--	--	--	--	--	--	bgh06962	EPQ66221.1	--	--	0.0107	1.55072	1.06503	1.04054	0.977384	1	1.18132	1.11046	1	1.0978	1.03557	1	1.09003	1.02239	1	0	0	0	0	0	0	0	1	2	5
En-g3475	EV44-g3475	1626	putative eka-like protein	--	--	--	0	N	--	--	--	--	--	--	--	--	--	--	--	--	bgh06962	EPQ66221.1	--	--	0.0033	1.32	1.13331	1.23894	1.09363	1	1.15459	1.01995	1	1.29177	1.14514	1	1.22487	1.07965	1	0	0	0	0	0	0	0	2	1	6
En-g3623	EV44-g3623	1725	putative eka-like protein	--	--	--	0	N	--	--	--	--	--	--	--	--	--	--	--	--	bgh06962	EPQ66221.1	--	--	0.0024	1.09091	1.01958	1.06069	1.04073	1	1.15368	1.13283	1	1.08572	1.06984	1	1.15279	1.12945	1	0	0	0	0	0	0	0	2	0	2
En-g4051	EV44-g4051	771	putative eka-like protein	--	--	--	0	N	--	--	--	--	--	--	IVAR	20	--	--	--	--	bgh06962	EPQ66957.1	--	--	0.0053	1.08163	1.43854	1.39832	0.972417	1	1.19218	0.829699	1	1.04431	0.729335	1	1.2876	0.894125	1	0	0	0	0	0	0	0	0	0	0
En-g4023	EV44-g4023	1572	putative eka-like protein	--	--	--	0	N	--	--	--	--	--	--	--	--	--	--	--	--	bgh06962	EPQ66221.1	--	--	0.0026	1.04	0.888172	0.994453	1.1201	1	1.02582	1.1563	1	0.767562	0.868234	1	0.955812	1.07502	1	0	0	0	0	0	0	0	0	0	0
En-g4017	EV44-g4017	1758	putative eka-like protein	--	--	--	0	N	--	--	--	--	--	--	--	--	--	--	--	--	bgh06962	EPQ66221.1	--	--	0.0016	0.761905	0.906296	0.956678	1.056	1	0.858264	0.948092	1	0.823898	0.913322	1	1.05574	1.16366	1	0	0	0	0	0	0	0	0	0	0
En-g4319	EV44-g4319	1140	putative eka-like protein	--	--	--	0	N	--	--	--	--	--	--	--	--	--	--	--	--	bgh06962	EPQ66957.1	--	--	0.0024	0.75	0.906471	0.969954	1.07045	1	0.860793	0.950702	1	0.719224	0.797132	1	0.830337	0.91504	1	0	0	0	0	0	0	0	0	0	0
En-g4062	EV44-g4062	684	putative eka-like protein	--	--	--	0	N	--	--	--	--	--	--	--	--	--	--	--	--	bgh06962	EPQ66957.1	--	--	0.004	0.727273	3.06454	3.42731	1.11881	1	2.87038	0.93772	1	2.62917	0.861935	1	2.86864	0.935083	1	0	0	0	0	0	0	0	0	0	2
En-g2901	EV44-g2901	603	putative eka-like protein	--	--	--	0	N	--	--	--	--	--	--	--	--	--	--	--	--	bgh06962	EPQ66221.1	--	--	0.0045	0	1.35597	1.53359	1.13143	1	1.47138	1.08636	1	1.28017	0.948502	1	1.39064	1.02448	1	0	0	2	2	0	0	0	0	0	4
En-g3682	EV44-g3682	2313	putative eka-like protein	--	--	--	0	N	--	--	--	--	--	--	--	--	--	--	--	--	bgh06962	EPQ66221.1	--	--	0.0012	0	1.02495	1.12853	1.10149	1	1.12569	1.09955	1	1.01319	0.993141	1	1.16789	1.13826	1	0	0	0	0	0	0	1	0	0	4
En-g3925	EV44-g3925	1170	putative eka-like protein	--	--	--	0	N	--	--	--	--	--	--	IVAR	41	--	--	--	--	bgh06962	EPQ66957.1	--	--	0.0035	0	1.20342	1.26371	1.0505	1	1.13025	0.940278	1	1.14072	0.952315	1	1.11463	0.92524	1	0	0	0	0	0	0	0	0	0	0
En-g3937	EV44-g3937	1347	putative eka-like protein	--	--	--	0	N	--	--	--	--	--	--	--	--	--	--	--	--	bgh06962	EPQ66221.1	--	--	0.001	0	0.983887	1.02739	1.04462	1	0.952702	0.96942	1	0.969472	0.989944	1	0.86407	0.877291	1	0	0	0	0	0	0	0	0	0	0
En-g3946	EV44-g3946	897	putative eka-like protein	--	--	--	0	N	--	--	--	--	--	--	--	--	--	--	--	--	bgh06962	EPQ66957.1	--	--	0	0	0.944563	1.05424	1.11654	1	0.957047	1.01438	1	0.961033	1.02218	1	0.848951	0.897825	1	0	0	0	0	0	0	0	0	0	2
En-g3971	EV44-g3971	816	putative eka-like protein	--	--	--	0	N	--	--	--	--	--	--	--	--	--	--	--	--	bgh06962	EPQ66957.1	--	--	0	0	0.827733	0.964011	1.16509	1	0.909175	1.09966	1	0.756209	0.917851	1	0.873905	1.05466	1	0	0	0	0	0	0	0	0	0	2
En-g3996	EV44-g3996	633	putative eka-like protein	--	--	--	0	N	--	--	--	--	--	--	--	--	--	--	--	--	bgh06962	EPQ66957.1	--	--	0	0	1.0657	0.980279	0.920204	1	1.05651	0.992515	1	0.990543	0.933812	1	0.931889	0.873513	1	0	0	0	0	0	0	0	0	0	0
En-g4029	EV44-g4029	1830	putative eka-like protein	--	--	--	0	N	--	--	--	--	--	--	--	--	--	--	--	--	bgh06962	EPQ66957.1	--	--	0.0015	0	0.966476	1.03181	1.06802	1	1.02114	1.05778	1	0.970821	1.00918	1	1.02094	1.05523	1	0	0	0	0	0	0	0	0	0	0
En-g4057	EV44-g4057	1638	putative eka-like protein	--	--	--	0	N	--	--	--	--	--	--	--	--	--	--	--	--	bgh06962	EPQ66221.1	--	--	0.0008	0	1.04161	1.01588	0.975677	1	0.916679	0.881074	1	0.809201	0.780499	1	0.964129	0.924635	1	0	0	0	0	0	0	0	0	0	2
En-g3197	EV44-g3197	1599	putative eka-like protein	--	--	--	0	N	--	--	--	--	--	--	IAAR	59	--	--	--	--	bgh06962	EPQ66221.1	--	--	0	0	4.46385	4.84046	1.08479	1	4.66858	1.04707	1	4.38012	0.985817	1	4.89121	1.09458	1	0	0	0	0	0	0	6	3	0	13
En-g4163	EV44-g4163	1113	putative eka-like protein	--	--	--	0	N	--	--	--	--	--	--	--	--	--	--	--	--	bgh06962	EPQ66957.1	--	--	0	0	1.03424	0.990786	0.958359	1	1.05958	1.02569	1	0.857089	0.83258	1	1.03876	1.00331	1	0	0	0	0	0	0	0	0	0	0
En-g4186	EV44-g4186	1851	putative eka-like protein	--	--	--	0	N	--	--	--	--	--	--	--	--	--	--	--	--	bgh06962	EPQ66957.1	--	--	0	0	0.955511	0.941894	0.986131	1	1.02127	1.07005	1	0.843968	0.887382	1	0.852789	0.89155	1	0	0	0	0	0	0	0	0	0	0
En-g3663	EV44-g3663	561	putative eka-like protein	--	--	--	0	N	--	--	--	--	--	--	--	--	--	--	--	--	bgh06962	--	--	--	0	0	1.1052	1.1805	1.06855	1	0.973797	0.88212	1	0.904814	0.822507	1	1.15957	1.04809	1	0	0	0	0	0	0	0	2	0	0
En-g3370	EV44-g3370	738	putative eka-like protein	--	--	--	0	N	--	--	--	--	--	--	--	--	--	--	--	--	bgh06962	EPQ66957.1	--	--	0	0	0.970668	0.972504	1.00228	1	1.26311	1.30278	1	0.889404	0.920553	1	0.981724	1.01032	1	0	0	0	0	0	0	2	0	2	5
En-g4299	EV44-g4299	666	putative eka-like protein	--	--	--	0	N	--	--	--	--	--	--	IEAR	69	--	--	--	--	bgh06962	EPQ66957.1	--	--	0.0042	0	1.12382	0.971263	0.864585	1	0.878861	0.782929	1	1.09725	0.98091	1	1.01379	0.901136	1	0	0	0	0	0	0	0	0	0	0
En-g1967	EV44-g1967	1116	putative eka-like protein	--	--	--	0	N	--	--	--	--	--	--	--	--	--	--	--	--	bgh06962	EPQ66957.1	--	--	0	0	0.981981	1.04003	1.05952	1	0.898712	0.916257	1	1.02523	1.04891	1	0.963108	0.979742	1	0	0	0	0	2	0	0	2	2	2
En-g3534	EV44-g3534	924	putative eka-like protein	--	--	--	0	N	--	--	--	--	--	--	--	--	--	--	--	--	bgh06962	EPQ66957.1	--	--	0	0	1.01855	1.18011	1.15907	1	1.03701	1.01929	1	0.757726	0.747395	1	0.944262	0.926084	1	0	0	0	0	0	0	2	0	0	0
En-g3501	EV44-g3501	954	putative eka-like protein	--	--	--	0	N	--	--	--	--	--	--	LEAR	72	--	--	--	--	bgh06962	EPQ66957.1	--	--	0	0	1.09268	1.22695	1.12332	1	1.06802	0.978558	1	0.866918	0.797085	1	1.09554	1.00156	1	0	0	0	0	0	0	2	0	0	0
En-g3551	EV44-g3551	1668	putative eka-like protein	--	--	--	0	N	--	--	--	--	--	--	--	--	--	--	--	--	bgh06962	EPQ66221.1	--	--	0.0008	0	0.986296	0.945509	0.959018	1	0.901974	0.915559	1	1.04675	1.06624	1	0.987014	0.999668	1	0	0	0	0	0	0	0	0	2	0
En-g4060	EV44-g4060	399	putative eka-like protein	--	--	--	0	N	--	--	--	--	--	--	--	--	--	--	--	--	bgh06965	--	--	--	0	0	1.26495	1.45552	1.1511	1	0.933846	0.739097	1	1.0002	0.794388	1	1.06382	0.840103	1	0	0	0	0	0	0	0	0	0	2
En-g3943	EV44-g3943	1410	putative eka-like protein	--	--	--	0	N	--	--	--	--	--	--	--	--	--	--	--	--	bgh06970	EPQ66095.1	--	--	0.0019	0.730769	0.839162	1.14692	1.36727	0.553318	0.965542	1.15193	1	0.837933	1.00319	1	0.98832	1.1765	1	0	0	0	0	0	0	0	0	0	2
En-g4347	EV44-g4347	1410	putative eka-like protein	--	--	--	0	N	--	--	--	--	--	--	--	--	--	--	--	--	bgh06970	EPQ66095.1	--	--	0.0019	0	0.937268	1.15129	1.22882	0.896586	1.10084	1.17587	1	0.896898	0.96139	1	0.983947	1.04869	1	0	0	0	0	0	0	0	0	0	0
En-g3963	EV44-g3963	1173	putative eka-like protein	--	--	--	0	N	--	--	--	--	--	--	--	--	--	--	--	--	bgh06970	EPQ66095.1	--	--	0.0023	0.71875	1.0317	1.16889	1.13342	1	1.04512	1.01418	1	0.8703	0.847493	1	1.05956	1.02592	1	0	0	0	0	0	0	0	0	0	0
En-g4098	EV44-g4098	300	putative eka-like protein	--	--	--	0	N	--	--	--	--	RALR	95	--	--	--	--	--	--	bgh06970	--	--	--	0	0	1.59739	1.35533	0.848796	1	1.19955	0.751809	1	1.37111	0.862346	1	1.29487	0.809762	1	0	0	0	0	0	0	0	0	0	0
En-g3440	EV44-g3440	1272	putative eka-like protein	--	--	--	0	N	--	--	--	--	--	--	--	--	--	--	--	--	bgh06970	EPQ66957.1	--	--	0	0	0.939436	0.990761	1.05504	1	0.950173	1.01259	1	1.077	1.15178	1	0.916802	0.974873	1	0	0	0	0	0	0	2	0	1	3
En-g4282	EV44-g4282	450	putative eka-like protein	--	--	--	1	N	--	--	--	--	--	--	--	--	--	--	--	--	bgh02482	--	--	--	0	0	1.16373	1.26634	1.0886	1	1.15619	0.994664	1	1.14745	0.990607	1	1.04138	0.893915	1	0	0	0	0	0	0	0	0	0	0
En-g3984	EV44-g3984	861	putative eka-like protein	--	--	--	1	N	--	--	--	--	--	--	--	--	--	--	--	--	bgh02706	EPQ66957.1	--	--	0.0016	0	1.64966	1.94978	1.18239	0.961314	1.87831	1.13991	1	1.76356	1.07403	1	1.69728	1.02778	1	0	0	0	0	0	0	0	0	0	2
En-g2006	EV44-g2006	660	putative effector partial	--	--	GH38	1	N	--	--	--	--	RDLR	73	--	--	--	--	--	--	bgh03351	--	--	PGTT_16854	0.0105	0.606936	1.0962	0.42078	0.384001	1.24324e-06	0.487563	0.445287	0.000395324	1.19552	1.09569	1	1.22623	1.11743	1	0	0	0	0	0	1	0	0	0	5
En-g1949	EV44-g1949	735	putative effector partial	--	--	GH38	1	N	--	--	--	--	RYLR	38	--	--	--	--	--	--	bgh03351	--	--	PGTT_16854	0	0	0.587191	0.891076	1.51811	0.328204	0.733683	1.25092	1	0.867417	1.48412	1	0.804917	1.36934	1	0	0	0	0	2	0	6	5	2	13
En-g3285	EV44-g3285	585	putative effector partial	--	--	GH38	1	N	--	--	--	--	RYLR	9	--	--	--	--	--	--	bgh03351	--	--	PGTT_16854	0	0	1.68901	1.85871	1.10089	1	2.4532	1.45412	1	2.05703	1.22357	1	1.72334	1.01924	1	0	0	0	0	0	0	2	2	2	24
En-g5499	EV44-g5499	615	putative effector partial	--	--	GH38	1	N	--	--	--	--	RYLR	17	--	--	--	--	--	--	bgh03351	--	--	PGTT_16854	0	0	1.38571	1.56769	1.13177	1	1.81184	1.30902	1	1.84285	1.33609	1	1.52397	1.09861	1	0	0	2	0	0	0	0	0	0	0
En-g3914	EV44-g3914	1002	putative eka-like protein	--	--	--	1	N	--	--	--	--	--	--	--	--	--	--	--	--	bgh03434	EPQ66957.1	--	--	0	0	0.991032	1.15588	1.16679	0.996428	0.999551	1.00976	1	0.895263	0.907577	1	1.26152	1.27159	1	0	0	0	0	0	0	0	0	0	2
En-g3741	EV44-g3741	453	putative eka-like protein	--	--	--	1	N	--	--	--	--	--	--	--	--	--	--	--	--	bgh03904	--	--	--	0	0	1.06332	1.20356	1.13232	1	1.18682	1.11742	1	1.32339	1.25038	1	1.22505	1.15087	1	0	0	0	0	0	0	0	1	0	2
En-g3851	EV44-g3851	831	putative eka-like protein	--	--	--	1	N	--	--	--	--	--	--	--	--	--	--	--	--	bgh04069	EPQ66957.1	--	--	0	0	1.20091	1.36408	1.13631	1	1.27306	1.0613	1	1.2006	1.00441	1	0.990577	0.823984	1	0	0	0	0	0	0	0	0	0	4
En-g4262	EV44-g4262	771	putative eka-like protein	--	--	--	1	N	--	--	--	--	--	--	--	--	--	--	--	--	bgh04069	EPQ66957.1	--	--	0	0	1.06048	1.11865	1.05526	1	1.02348	0.966217	1	0.857012	0.811903	1	0.999686	0.941674	1	0	0	0	0	0	0	0	0	0	0
En-g4974	EV44-g4974	681	putative eka-like protein	--	--	--	1	N	--	--	--	--	--	--	--	--	--	--	--	--	bgh04106	EPQ66957.1	--	--	0	0	0.840039	0.948627	1.1297	1	0.9022	1.07523	1	0.88454	1.05788	1	0.813833	0.967778	1	0	0	1	0	0	0	2	0	6	6
En-g4032	EV44-g4032	624	putative eka-like protein	--	--	--	1	N	--	--	--	--	--	--	--	--	--	--	--	--	bgh04111	--	--	--	0	0	1.08071	1.02676	0.950455	1	0.972756	0.901149	1	0.75035	0.697552	1	0.97827	0.904256	1	0	0	0	0	0	0	0	0	0	0
En-g4223	EV44-g4223	318	putative eka-like protein	--	--	--	1	N	--	--	--	--	--	--	--	--	--	--	--	--	bgh04120	--	--	--	0.0045	0	1.85652	1.94698	1.04913	1	1.827	0.985231	1	1.2935	0.69998	1	1.25066	0.672946	1	0	0	0	0	0	0	0	0	0	0
En-g5931	EV44-g5931	699	putative eka-like protein	--	--	--	1	N	--	--	--	--	--	--	--	--	--	--	--	--	bgh04136	EPQ66957.1	--	--	0	0	4.97009	6.46532	1.30135	0.424375	5.90654	1.18979	1	4.87313	0.985063	1	6.31857	1.26997	1	0	2	0	0	0	0	0	0	0	6
En-g3871	EV44-g3871	741	putative eka-like protein	--	--	--	1	N	--	--	--	--	--	--	--	--	--	--	--	--	bgh04261	EPQ66957.1	--	--	0	0	1.48678	1.61705	1.08804	1	1.2346	0.83134	1	0.938952	0.63448	0.691863	1.08177	0.726821	1	0	0	0	0	0	0	0	0	0	2
En-g4046	EV44-g4046	696	putative eka-like protein	--	--	--	1	N	--	--	--	--	--	--	--	--	--	--	--	--	bgh04261	--	--	--	0	0	0.842966	0.983183	1.16679	0.996428	0.743476	0.882991	1	0.813511	0.969557	1	1.01546	1.20336	1	0	0	0	0	0	0	0	0	0	0
En-g4246	EV44-g4246	609	putative eka-like protein	--	--	--	1	N	--	--	--	--	--	--	--	--	--	--	--	--	bgh04261	EPQ66957.1	--	--	0.0045	0	0.847731	0.996416	1.17585	1	1.05367	1.24436	1	0.797572	0.945218	1	1.0378	1.22292	1	0	0	0	0	0	0	0	0	0	0
En-g4200	EV44-g4200	222	putative virulence effector	--	--	--	1	N	--	--	--	--	--	--	--	--	--	--	--	--	bgh04894	--	--	--	0	0	1.86933	1.5679	0.839074	1	1.40618	0.753103	1	1.28122	0.688588	1	1.19433	0.638231	1	0	0	0	0	0	0	0	0	0	0
En-g3791	EV44-g3791	687	putative eka-like protein	--	--	--	1	N	--	--	--	--	--	--	--	--	--	--	--	--	bgh06336	--	--	--	0	0	1.11652	1.12944	1.01196	1	1.17353	1.05227	1	1.07355	0.965992	1	1.0729	0.959908	1	0	0	0	0	0	0	0	0	0	4
En-g4055	EV44-g4055	1059	putative eka-like protein	--	--	--	1	N	--	--	--	--	--	--	--	--	--	--	--	--	bgh06336	EPQ66957.1	--	--	0	0	0.940263	1.04222	1.10886	1	1.11268	1.18473	1	1.01319	1.08259	1	1.06083	1.12703	1	0	0	0	0	0	0	0	0	0	2
En-g3657	EV44-g3657	972	putative eka-like protein	--	--	--	1	N	--	--	--	--	--	--	--	--	--	--	--	--	bgh06336	EPQ66957.1	--	--	0	0	0.907259	1.03944	1.14614	1	1.07501	1.18626	1	0.895883	0.992065	1	0.954725	1.0512	1	0	0	0	0	0	0	0	2	0	0
En-g4082	EV44-g4082	876	putative eka-like protein	--	--	--	1	N	--	--	--	--	--	--	--	--	--	--	--	--	bgh06336	--	--	--	0	0	0.982204	1.03322	1.05235	1	1.03621	1.0562	1	0.886794	0.907071	1	0.969507	0.986027	1	0	0	0	0	0	0	0	0	0	0
En-g4224	EV44-g4224	1263	putative eka-like protein	--	--	--	1	N	--	--	--	--	--	--	--	--	--	--	--	--	bgh06336	EPQ66957.1	--	--	0.0011	0	1.01952	1.08625	1.06586	1	0.967627	0.950189	1	1.00163	0.987028	1	0.93726	0.918336	1	0	0	0	0	0	0	0	0	0	0
En-g3775	EV44-g3775	1554	putative eka-like protein	--	--	--	1	N	--	--	--	--	--	--	--	--	--	--	--	--	bgh06828	EPQ66957.1	--	--	0	0	1.14767	1.21507	1.05914	1	1.15507	1.00761	1	1.14606	1.00326	1	1.2598	1.09654	1	0	0	0	0	0	0	0	0	0	8
En-g4154	EV44-g4154	825	putative eka-like protein	--	--	--	1	N	--	--	--	--	--	--	--	--	--	--	--	--	bgh06834	EPQ66957.1	--	--	0	0	0.949149	1.28439	1.35372	0.758528	0.940719	0.992259	1	1.14038	1.20708	1	1.19211	1.25464	1	0	0	0	0	0	0	0	0	0	0
En-g4267	EV44-g4267	1620	putative eka-like protein	--	--	--	1	N	--	--	--	--	--	--	--	--	--	--	--	--	bgh06962	EPQ66957.1	--	--	0.0026	0	0.943854	1.0724	1.13663	0.996738	1.01167	1.07308	1	0.880576	0.937308	1	1.07145	1.13398	1	0	0	0	0	0	0	0	0	0	0
En-g4005	EV44-g4005	1014	putative eka-like protein	--	--	--	1	N	--	--	--	--	--	--	--	--	--	--	--	--	bgh06962	EPQ67534.1	--	--	0	0	0.979877	0.943136	0.962878	1	1.01363	1.03564	1	0.858014	0.879717	1	0.93235	0.95049	1	0	0	0	0	0	0	0	0	0	0
En-g3820	EV44-g3820	1293	hypothetical protein similar to PMAA_099750	--	--	--	3	N	--	--	--	--	--	--	--	--	--	--	--	--	bgh01874	--	--	--	0	0	2.52941	2.78965	1.10332	1	3.20233	1.2675	1	2.05764	0.81728	1	2.37486	0.937908	1	0	0	0	0	0	0	0	0	0	6
En-g4086	EV44-g4086	1152	putative glycosyl partial	--	--	--	3	N	--	--	--	--	--	--	--	--	--	--	--	--	bgh01874	EPQ67157.1	--	--	0	0	1.00979	0.929729	0.921073	1	1.09266	1.08332	1	1.08034	1.07486	1	0.919263	0.909387	1	0	0	0	0	0	0	0	0	0	0
En-g3458	EV44-g3458	453	hypothetical protein similar to PTT_16287	--	--	--	3	N	--	--	--	--	--	--	--	--	--	--	--	--	bgh01874	--	--	--	0	0	0.972379	0.987055	1.01549	1	1.01207	1.04201	1	0.973087	1.00539	1	0.932575	0.95805	1	0	0	0	0	0	0	0	0	3	4
En-g3264	EV44-g3264	645	hypothetical protein similar to PMAA_065310	--	--	--	3	N	--	--	--	--	--	--	--	--	--	--	--	--	bgh01874	--	--	--	0	0	0.995733	1.00766	1.01237	1	0.894031	0.898896	1	0.976938	0.9857	1	1.01812	1.0214	1	0	0	0	0	0	0	0	2	5	0
En-g3714	EV44-g3714	324	hypothetical protein similar to PTT_15899	--	--	--	3	N	--	--	--	--	--	--	--	--	--	--	--	--	bgh01874	--	--	--	0	0	1.54005	1.53064	0.994273	1	1.20437	0.782929	1	1.14799	0.748899	1	1.21799	0.790037	1	0	0	0	0	0	0	0	0	1	3
En-g3904	EV44-g3904	810	hypothetical protein similar to CH063_12099, partial	--	--	--	3	N	--	--	--	--	--	--	--	--	--	--	--	--	bgh05498	--	--	--	0	0	1.19545	1.18268	0.989704	1	1.04914	0.87862	1	0	0	4.93055e-31	0.0114186	0.00954166	1.85638e-34	0	0	0	0	0	0	0	0	0	0
En-g4013	EV44-g4013	369	hypothetical protein similar to PMAA_065310	--	--	--	3	N	--	--	--	--	--	--	--	--	--	--	--	--	bgh05498	--	--	--	0.0037	0	1.2792	1.17868	0.921778	1	1.42127	1.11234	1	0.0725591	0.0569866	5.40325e-23	1.08535	0.847563	1	0	0	0	0	0	0	0	0	0	2
En-g3644	EV44-g3644	648	hypothetical protein similar to TSTA_081180	--	--	--	3	N	--	--	--	--	--	--	--	--	--	--	--	--	bgh05498	EPQ63478.1	--	--	0	0	1.48287	0.651235	0.439341	0.00449511	0.588801	0.397525	0.00255427	0.709053	0.480391	0.05241	1.16565	0.785245	1	0	0	0	0	0	0	0	2	0	3
En-g249	EV44-g249	1029	putative uncharacterized protein CPUR_06442	--	--	--	3	Y	--	--	--	--	--	--	--	--	--	--	--	--	bgh05498	EPQ65237.1	B0510_1104T1	--	0.0027	0.75	0.835083	0.939311	1.12525	1	1.02124	1.22433	1	0.899561	1.08223	1	0.885035	1.05869	1	0	0	0	0	0	0	0	1	2	7
En-g3935	EV44-g3935	330	hypothetical protein	--	--	--	3	N	YEC	17	--	--	--	--	--	--	--	--	--	--	bgh05498	--	--	--	0.004	0	2.06597	1.24145	0.601137	0.372753	1.12991	0.547546	0.583612	1.77687	0.864074	1	1.53217	0.740838	1	0	0	0	0	0	0	0	0	0	0
En-g5933	EV44-g5933	321	hypothetical protein similar to PMAA_015440	--	--	--	3	N	--	--	--	--	--	--	--	--	--	--	--	--	bgh05498	--	--	--	0.0042	0	1.76222	1.19949	0.680935	0.770851	1.39121	0.790374	1	1.59494	0.909297	1	1.63276	0.925555	1	0	2	0	0	0	0	0	0	0	5
En-g3924	EV44-g3924	417	hypothetical protein similar to PMAA_099740	--	--	--	3	N	--	--	--	--	--	--	--	--	--	--	--	--	bgh05498	--	--	--	0	0	1.32941	0.957691	0.720668	0.796279	1.13517	0.854873	1	1.40823	1.06423	1	1.08186	0.812932	1	0	0	0	0	0	0	0	0	0	3
En-g3454	EV44-g3454	201	hypothetical protein similar to PTRG_11243	--	--	--	3	N	--	--	--	--	--	--	--	--	--	--	--	--	bgh05498	--	--	--	0	0	2.17524	1.57846	0.72593	0.931582	1.57466	0.724737	1	1.93757	0.894895	1	1.47249	0.676218	1	0	0	0	0	0	0	0	0	3	0
En-g3191	EV44-g3191	384	hypothetical protein similar to PTRG_11243	--	--	--	3	N	YEC	39	--	--	--	--	--	--	--	--	--	--	bgh05498	--	--	--	0	0	4.06551	3.45731	0.850729	0.983802	2.38238	0.586673	0.080777	3.48702	0.861707	1	5.1705	1.27045	1	0	0	0	0	0	0	0	4	6	9
En-g3548	EV44-g3548	345	hypothetical protein similar to CH063_13679	--	--	--	3	N	YEC	39	--	--	--	--	--	--	--	--	--	--	bgh05498	--	--	--	0	0	1.71839	1.36604	0.795264	0.985239	1.45781	0.849333	1	1.64888	0.964023	1	1.27789	0.742871	1	0	0	0	0	0	0	0	0	2	0
En-g4070	EV44-g4070	672	hypothetical protein similar to TSTA_126620	--	--	--	3	N	--	--	--	--	--	--	--	--	--	--	--	--	bgh05498	--	--	--	0	0	1.22406	1.0176	0.831648	0.995046	1.29039	1.0554	1	1.23071	1.01012	1	1.26625	1.03336	1	0	0	0	0	0	0	0	0	0	0
En-g3645	EV44-g3645	513	hypothetical protein similar to TSTA_097080	--	--	--	3	N	--	--	--	--	--	--	--	--	--	--	--	--	bgh05498	--	--	--	0.0054	0	1.06768	0.929602	0.871016	0.997836	1.05713	0.991264	1	1.14153	1.07416	1	1.05133	0.98365	1	0	0	0	0	0	0	0	2	0	4
En-g4197	EV44-g4197	435	hypothetical protein	--	--	--	3	N	--	--	--	--	--	--	--	--	--	--	--	--	bgh05498	--	--	--	0.0031	0	1.29472	1.54369	1.19276	0.997836	1.52498	1.1792	1	1.50892	1.17088	1	1.22613	0.946019	1	0	0	0	0	0	0	0	0	0	0
En-g3648	EV44-g3648	705	hypothetical protein similar to PTRG_11243	--	--	--	3	N	--	--	--	--	--	--	--	--	--	--	--	--	bgh05498	--	--	--	0.0039	0.722222	1.07778	1.06015	0.984031	1	1.22591	1.13875	1	1.17401	1.09437	1	0.985902	0.913787	1	0	0	0	0	0	0	0	2	0	3
En-g4825	EV44-g4825	1275	hypothetical protein similar to CH063_13679	--	--	--	3	N	--	--	--	--	--	--	--	--	--	--	--	--	bgh05498	--	--	--	0	0	1.63607	1.65262	1.01051	1	1.90608	1.16638	1	1.85413	1.13856	1	1.57161	0.959583	1	0	2	0	2	0	0	3	6	4	43
En-g3894	EV44-g3894	297	hypothetical protein similar to PMAA_015440	--	--	--	3	N	YEC	17	--	--	--	--	--	--	--	--	--	--	bgh05498	--	--	--	0	0	1.68006	1.64905	0.981922	1	1.51823	0.904718	1	2.13637	1.27753	1	1.4948	0.888791	1	0	0	0	0	0	0	0	0	0	2
En-g3926	EV44-g3926	348	hypothetical protein similar to PTRG_11243	--	--	--	3	N	YEC	39	--	--	--	--	--	--	--	--	--	--	bgh05498	--	--	--	0	0	1.30607	1.18609	0.908486	1	1.02163	0.783118	1	1.34545	1.03495	1	0.903647	0.691148	1	0	0	0	0	0	0	0	0	0	0
En-g3990	EV44-g3990	246	hypothetical protein similar to TSTA_009470	--	--	--	3	N	--	--	--	--	--	--	--	--	--	--	--	--	bgh05498	--	--	--	0	0	1.8677	2.14118	1.14687	1	2.43223	1.30376	1	2.49033	1.33959	1	1.95509	1.04568	1	0	0	0	0	0	0	0	0	0	2
En-g3220	EV44-g3220	858	hypothetical protein similar to TSTA_022030	--	--	--	3	N	--	--	--	--	--	--	--	--	--	--	--	--	bgh05498	--	--	--	0	0	1.005	1.00258	0.997978	1	0.960913	0.957233	1	0.843315	0.843033	1	0.891241	0.885868	1	0	0	0	0	0	0	4	1	3	24
En-g3740	EV44-g3740	519	hypothetical protein	--	--	--	3	N	YQC	88	--	--	--	--	--	--	--	--	--	--	bgh05498	--	--	--	0	0	1.28507	1.38287	1.07652	1	1.20297	0.937195	1	1.45019	1.13376	1	1.16431	0.905068	1	0	0	0	0	0	0	0	1	0	2
En-g3656	EV44-g3656	312	hypothetical protein similar to PMAA_015440	--	--	--	3	N	YLC YEC	26 35	--	--	--	--	--	--	--	--	--	--	bgh05498	--	--	--	0	0	1.58345	1.88569	1.19134	1	1.5842	1.00163	1	1.68303	1.06784	1	1.38341	0.872744	1	0	0	0	0	0	0	0	2	0	3
En-g3064	EV44-g3064	1041	hypothetical protein similar to PMAA_090260	--	--	--	3	N	--	--	--	--	--	--	--	--	--	--	--	--	bgh05498	--	--	--	0	0	5.54546	5.91203	1.06652	1	4.70639	0.849671	1	4.81724	0.872733	1	4.29137	0.773034	0.950753	0	0	0	0	0	0	10	10	8	36
En-g4260	EV44-g4260	519	hypothetical protein similar to PTRG_11243	--	--	--	3	N	YQC	88	--	--	--	--	--	--	--	--	--	--	bgh05498	--	--	--	0	0	1.21367	1.1514	0.949058	1	1.31993	1.0888	1	1.18039	0.97711	1	1.09302	0.899635	1	0	0	0	0	0	0	0	0	0	0
En-g3601	EV44-g3601	729	hypothetical protein similar to PMAA_064830	--	--	--	3	N	--	--	--	--	--	--	--	--	--	--	--	--	bgh05498	--	--	--	0	0	0.849317	0.783471	0.922829	1	0.995023	1.1729	1	1.13475	1.34231	1	0.924654	1.08755	1	0	0	0	0	0	0	0	0	2	0
En-g4983	EV44-g4983	342	hypothetical protein similar to PMAA_064830	--	--	--	3	N	FEC	35	--	--	--	--	--	--	--	--	--	--	bgh05498	--	--	--	0	0	4.65868	4.84561	1.04053	1	4.71604	1.01348	1	4.0432	0.871932	1	4.11071	0.881442	1	0	0	1	0	0	0	1	2	0	0
En-g3845	EV44-g3845	636	hypothetical protein similar to PTT_09727	--	--	--	3	N	--	--	--	--	--	--	--	--	--	--	--	--	bgh05498	EPQ64449.1	--	--	0	0	1.16518	0.891154	0.765117	0.903279	1.09756	0.943052	1	1.09397	0.94326	1	1.05676	0.905991	1	0	0	0	0	0	0	0	0	0	2
En-g3562	EV44-g3562	1101	hypothetical protein similar to BC1G_11193	--	--	--	3	N	--	--	--	--	--	--	--	--	--	--	--	--	bgh05498	EPQ64449.1	--	--	0.0072	0	2.35576	2.3389	0.993226	1	2.61482	1.11125	1	2.47608	1.05598	1	2.45859	1.04254	1	0	0	0	0	0	0	0	0	2	8
En-g3150	EV44-g3150	579	hypothetical protein similar to PMAA_099750	--	--	--	3	N	--	--	--	--	--	--	--	--	--	--	--	--	bgh05498	EPQ64449.1	--	--	0.0022	0	1.18603	1.05336	0.888488	1	1.3404	1.13146	1	1.29991	1.10113	1	1.04898	0.883507	1	0	0	0	0	0	0	2	7	5	11
En-g3353	EV44-g3353	336	hypothetical protein similar to PMAA_065310	--	--	--	3	N	--	--	--	--	--	--	--	--	--	--	--	--	bgh05498	--	--	--	0	0	1.30861	1.57682	1.20542	1	1.40653	1.07606	1	1.19815	0.919863	1	1.55069	1.18374	1	0	0	0	0	0	0	4	0	0	0
En-g3743	EV44-g3743	357	hypothetical protein similar to TSTA_111500	--	--	--	3	N	YDC	28	--	--	--	--	--	--	--	--	--	--	bgh05858	--	--	--	0	0	1.47355	0.96831	0.657382	0.622914	1.24491	0.845808	1	1.88466	1.28495	1	1.27442	0.863949	1	0	0	0	0	0	0	0	1	0	0
En-g3572	EV44-g3572	927	hypothetical protein similar to BcDW1_4798	--	--	--	3	N	--	--	--	--	--	--	--	--	--	--	--	--	bgh05858	--	--	--	0.0029	0.357143	1.09786	1.03341	0.94166	1	1.09445	0.998044	1	1.12347	1.0281	1	1.0044	0.913899	1	0	0	0	0	0	0	0	0	2	5
En-g3468	EV44-g3468	1224	hypothetical protein similar to TSTA_007610	--	--	--	3	N	--	--	--	--	--	--	--	--	--	--	--	--	bgh05858	--	--	--	0.0021	0	1.11356	1.08122	0.971329	1	1.04989	0.943904	1	1.16038	1.0469	1	1.07358	0.963068	1	0	0	0	0	0	0	1	2	0	7
En-g3739	EV44-g3739	1098	hypothetical protein similar to PTRG_07514	--	--	--	3	N	--	--	--	--	--	--	--	--	--	--	--	--	bgh05858	EPQ65116.1	--	--	0	0	1.06411	0.953824	0.896703	1	1.10565	1.04023	1	0.8409	0.79392	1	0.845166	0.793403	1	0	0	0	0	0	0	0	1	0	0
En-g3716	EV44-g3716	435	hypothetical protein similar to TSTA_039950	--	--	--	3	N	--	--	--	--	--	--	--	--	--	--	--	--	bgh05858	--	--	--	0	0	1.34015	1.21087	0.903889	1	1.13626	0.848836	1	1.26749	0.950198	1	1.30409	0.972063	1	0	0	0	0	0	0	0	0	1	2
En-g3306	EV44-g3306	789	hypothetical protein similar to TSTA_126620	--	--	--	3	N	--	--	--	--	--	--	--	--	--	--	--	--	bgh05858	--	--	--	0	0	1.18625	1.05113	0.886439	1	1.01412	0.855879	1	0.998786	0.845898	1	1.066	0.897679	1	0	0	0	0	0	0	2	4	0	4
En-g4286	EV44-g4286	300	hypothetical protein similar to CHGG_09996	--	--	--	3	N	--	--	--	--	--	--	--	--	--	--	--	--	bgh05858	--	--	--	0.0086	0	2.27257	2.10487	0.926565	1	1.8499	0.814952	1	1.692	0.748005	1	1.92176	0.844736	1	0	0	0	0	0	0	0	0	0	0
En-g4291	EV44-g4291	960	hypothetical protein similar to PTRG_07514	--	--	--	3	N	--	--	--	--	--	--	--	--	--	--	--	--	bgh05858	--	--	--	0.0014	0	1.18076	1.07193	0.908181	1	1.21637	1.03135	1	0.975267	0.829815	1	1.08192	0.915323	1	0	0	0	0	0	0	0	0	0	0
En-g3745	EV44-g3745	348	hypothetical protein similar to PTRG_07514	--	--	--	3	N	--	--	--	--	--	--	LNAR	103	--	--	--	--	bgh05858	--	--	--	0	0	1.33845	1.34038	1.00183	1	1.25173	0.93629	1	1.03446	0.776487	1	1.30287	0.97239	1	0	0	0	0	0	0	0	1	0	1
En-g3960	EV44-g3960	810	hypothetical protein similar to PMAA_065310	--	--	--	3	N	--	--	--	--	--	--	--	--	--	--	--	--	bgh05858	--	--	--	0.0032	0	1.18325	0.977327	0.82629	0.977134	1.12407	0.951083	1	1.36678	1.1605	1	1.00484	0.848322	1	0	0	0	0	0	0	0	0	0	0
En-g3788	EV44-g3788	309	hypothetical protein similar to BC1G_14366	--	--	--	3	N	--	--	--	--	--	--	--	--	--	--	--	--	bgh05858	--	--	--	0.0094	0	1.57484	1.33579	0.848535	1	1.10848	0.70468	1	1.11875	0.713701	1	1.62632	1.0316	1	0	0	0	0	0	0	0	0	0	4
En-g1971	EV44-g1971	1536	hypothetical protein similar to BC1G_08146	--	--	--	3	N	--	--	--	--	--	--	--	--	--	--	--	--	bghG004010000003001	EPQ67157.1	--	--	0.0009	0	0.968132	0.387042	0.399937	0.00031505	0.34155	0.353199	6.84585e-05	0.145293	0.150775	3.33615e-14	0.124445	0.128406	2.41675e-18	0	0	0	0	2	0	0	0	2	10
En-g3089	EV44-g3089	2022	hypothetical protein similar to BGHDH14_bghG004010000003001	--	--	--	3	N	--	--	--	--	RSLR	69	--	--	--	--	--	--	bghG004010000003001	EPQ63478.1	--	--	0.0026	0.909091	2.71329	1.70163	0.627387	0.00449511	1.92341	0.7097	0.281397	2.66621	0.987228	1	1.82817	0.673069	0.0472196	0	0	0	0	0	0	3	8	12	28
En-g3419	EV44-g3419	285	putative glycosyl transferase	--	--	--	3	N	--	--	--	--	--	--	--	--	--	--	--	--	bghG004010000003001	EPQ64449.1	--	--	0	0	1.79413	1.22131	0.680988	0.806205	1.65822	0.92531	1	1.38185	0.773798	1	1.31975	0.734815	1	0	0	0	0	0	0	0	3	1	2
En-g3695	EV44-g3695	690	hypothetical protein similar to BC1G_11193	--	--	--	3	N	--	--	--	--	--	--	--	--	--	--	--	--	bghG004010000003001	EPQ67157.1	--	--	0	0	1.40824	1.71541	1.2186	0.826343	1.71855	1.22176	1	1.75853	1.25457	1	1.75253	1.24317	1	0	0	0	0	0	0	1	0	0	2
En-g3978	EV44-g3978	543	hypothetical protein similar to BC1G_10461	--	--	--	3	N	--	--	--	--	--	--	--	--	--	--	--	--	bghG004010000003001	--	--	--	0	0	1.09179	1.37847	1.26307	0.947722	1.13383	1.0397	1	1.66815	1.53502	1	1.15259	1.05457	1	0	0	0	0	0	0	0	0	0	0
En-g3408	EV44-g3408	933	hypothetical protein similar to BGHDH14_bghG004010000003001	--	--	--	3	N	FIC FSC	14 37	--	--	--	--	--	--	--	--	--	--	bghG004010000003001	EPQ63478.1	--	--	0.003	0	0.939609	1.11618	1.18838	0.991799	1.05463	1.12371	1	0.832248	0.889868	1	1.16347	1.23693	1	0	0	0	0	0	0	0	2	2	4
En-g3489	EV44-g3489	1098	hypothetical protein similar to BC1G_08146	--	--	--	3	N	--	--	--	--	RALR	68	--	--	--	--	--	--	bghG004010000003001	EPQ65115.1	--	--	0	0	1.11811	1.18386	1.05922	1	1.1017	0.986459	1	1.14378	1.02773	1	1.05856	0.945744	1	0	0	0	0	0	0	2	0	0	4
En-g3490	EV44-g3490	1308	hypothetical protein similar to BC1G_11193	--	--	--	3	N	--	--	--	--	--	--	--	--	--	--	--	--	bghG004010000003001	EPQ64449.1	--	--	0	0	1.06701	1.06444	0.997978	1	0.997745	0.936158	1	0.923349	0.869393	1	1.73244	1.62191	0.0661048	0	0	0	0	0	0	2	0	0	2
En-g3858	EV44-g3858	1347	hypothetical protein similar to BcDW1_4798	--	--	--	3	N	--	--	--	--	--	--	--	--	--	--	--	--	bghG004010000003001	EPQ63478.1	--	--	0.002	0	1.47257	1.39951	0.950751	1	1.42914	0.971625	1	1.39365	0.950818	1	1.38702	0.940905	1	0	0	0	0	0	0	0	0	0	0
En-g6097	EV44-g6097	438	putative glycosyl partial	--	--	--	3	N	FVC	109	--	--	--	--	--	--	--	--	--	--	bghG004010000003001	EPQ64449.1	--	--	0.0029	0	1.29149	1.21665	0.942414	1	1.34625	1.0436	1	1.12893	0.87821	1	1.02768	0.794888	1	2	0	0	0	0	0	2	2	0	5
En-g3570	EV44-g3570	1248	hypothetical protein similar to BGHDH14_bghG004010000003001	--	--	--	3	N	--	--	--	--	RILR	77	--	--	--	--	--	--	bghG004010000003001	EPQ63477.1	--	--	0	0	1.34459	1.41315	1.0514	1	1.15583	0.860607	1	1.32931	0.993246	1	1.06654	0.792371	1	0	0	0	0	0	0	0	0	2	0
En-g4256	EV44-g4256	294	hypothetical protein similar to PMAA_099750	--	--	--	3	N	--	--	--	--	--	--	--	--	--	--	--	--	bghG004010000003001	EPQ64449.1	--	--	0	0	1.61318	1.36203	0.844643	1	1.45999	0.906077	1	1.25025	0.778634	1	1.34227	0.831185	1	0	0	0	0	0	0	0	0	0	0
En-g3446	EV44-g3446	1206	hypothetical protein similar to TSTA_039980	--	--	--	3	N	--	--	--	--	RILR	77	--	--	--	--	--	--	bghG004010000003001	EPQ63477.1	--	--	0.0011	0	1.0745	1.09716	1.02148	1	1.02157	0.951838	1	1.10345	1.03173	1	1.10299	1.02543	1	0	0	0	0	0	0	2	1	0	0
En-g1953	EV44-g1953	1038	hypothetical protein similar to NFIA_061710	--	--	--	3	N	--	--	--	--	--	--	--	--	--	--	--	--	bgh05498	EPQ64449.1	--	--	0	0	1.12562	0.786394	0.698901	0.505265	0.994123	0.884193	1	1.24784	1.11375	1	1.0158	0.901475	1	0	0	0	0	2	0	6	2	2	3
En-g3292	EV44-g3292	1158	hypothetical protein similar to BC1G_08146	--	--	--	3	N	--	--	--	--	--	--	--	--	--	--	--	--	bgh05498	EPQ64449.1	--	--	0.0078	0.639344	1.40045	1.28303	0.916511	1	1.38671	0.991329	1	1.22235	0.876896	1	1.25869	0.897825	1	0	0	0	0	0	0	2	2	2	0
En-g3567	EV44-g3567	933	hypothetical protein similar to NFIA_061710	--	--	--	3	N	--	--	--	--	--	--	--	--	--	--	--	--	bgh05498	EPQ64449.1	--	--	0.0014	0	1.14375	1.06638	0.932717	1	0.989825	0.866417	1	0.834839	0.733317	1	0.892196	0.779235	1	0	0	0	0	0	0	0	0	2	2
En-g3270	EV44-g3270	2280	hypothetical protein similar to BC1G_11193	--	--	--	3	N	--	--	--	--	RRLR	86	--	--	--	--	--	--	bgh05498	EPQ63478.1	--	--	0.0006	0	1.15668	1.11852	0.967384	1	1.0905	0.943872	1	1.27224	1.10503	1	1.32896	1.14772	1	0	0	0	0	0	0	4	0	2	4
En-g3699	EV44-g3699	1104	hypothetical protein similar to BC1G_08146	--	--	--	3	N	--	--	--	--	--	--	--	--	--	--	--	--	bgh05498	--	--	--	0.0012	0	1.86785	2.09399	1.12151	0.998896	1.02519	0.549495	0.00339272	1.87897	1.01064	1	1.95917	1.04778	1	0	0	0	0	0	0	1	0	0	0
En-g3856	EV44-g3856	1056	hypothetical protein similar to BC1G_11193	--	--	--	3	N	--	--	--	--	--	--	--	--	--	--	--	--	bgh05498	EPQ63478.1	--	--	0.005	1.25	1.33139	1.36876	1.02846	1	1.3227	0.994618	1	1.01695	0.767386	1	1.03623	0.777484	1	0	0	0	0	0	0	0	0	0	0
En-g3121	EV44-g3121	1833	hypothetical protein similar to PMAA_099750	--	--	--	3	N	--	--	--	--	--	--	--	--	--	--	--	--	bgh05498	EPQ64449.1	--	--	0	0	0.936594	0.883924	0.94413	1	0.943781	1.00883	1	0.914325	0.980775	1	1.026	1.09429	1	0	0	0	0	0	0	5	2	10	18
En-g3573	EV44-g3573	1032	hypothetical protein similar to BC1G_11193	--	--	--	3	N	--	--	--	--	--	--	--	--	--	--	--	--	bgh05498	EPQ64449.1	--	--	0.0013	0.361111	1.3657	1.70588	1.24957	0.827292	1.22269	0.89631	1	1.35579	0.997369	1	2.3852	1.74465	0.00627691	0	0	0	0	0	0	0	0	2	4
En-g3297	EV44-g3297	2094	hypothetical protein similar to TSTA_111500	--	--	--	3	N	YCC	71	--	--	--	--	--	--	--	--	--	--	bgh05498	EPQ63478.1	--	--	0	0	0.899534	1.10001	1.22334	0.847825	0.975583	1.08579	1	0.843959	0.942593	1	0.824043	0.915107	1	0	0	0	0	0	0	0	2	4	2
En-g3633	EV44-g3633	1734	hypothetical protein similar to PMAA_099750	--	--	--	3	N	--	--	--	--	--	--	--	--	--	--	--	--	bgh05498	EPQ63478.1	--	--	0	0	0.880116	1.07141	1.21782	0.893224	1.02334	1.16407	1	0.887034	1.01256	1	0.969649	1.10056	1	0	0	0	0	0	0	0	2	0	8
En-g3299	EV44-g3299	2808	hypothetical protein similar to BC1G_11193	--	--	--	3	N	YKC	30	--	--	--	--	--	--	--	--	--	--	bgh05498	EPQ64449.1	--	PGTT_08287	0.0005	0.172414	1.63007	1.59938	0.981552	1	1.53479	0.942632	1	1.48356	0.91436	1	1.25276	0.767713	0.985668	0	0	0	0	0	0	0	2	4	2
En-g3834	EV44-g3834	1953	hypothetical protein similar to BC1G_08146	--	--	--	3	N	FVC	12	--	--	--	--	LEAR	30	--	--	--	--	bgh05498	EPQ63478.1	--	--	0.0013	0	1.0713	1.05831	0.988258	1	0.970152	0.906628	1	0.932085	0.874109	1	0.906124	0.844923	1	0	0	0	0	0	0	0	0	0	0
En-g4218	EV44-g4218	2112	hypothetical protein similar to BC1G_11193	--	--	--	3	N	FIC	53	--	--	--	--	--	--	--	--	--	--	bgh05498	EPQ63478.1	--	--	0	0	0.692149	0.744232	1.07567	1	0.936616	1.35476	1	0.78193	1.13498	1	0.806968	1.16465	1	0	0	0	0	0	0	0	0	0	0
En-g3602	EV44-g3602	1860	hypothetical protein similar to BC1G_08146	--	--	--	3	N	FAC	66	--	--	--	--	--	--	--	--	--	--	bgh05498	EPQ63478.1	--	--	0.0015	0	0.828147	0.825829	0.997588	1	0.859864	1.03949	1	0.968844	1.17535	1	0.824946	0.99508	1	0	0	0	0	0	0	0	0	2	0
En-g3595	EV44-g3595	1077	hypothetical protein similar to PTT_16290	--	--	--	3	N	--	--	--	--	--	--	--	--	--	--	--	--	bgh05498	EPQ64449.1	--	--	0	0	1	0.949542	0.94991	1	1.10305	1.10432	1	0.954809	0.959261	1	1.01336	1.01229	1	0	0	0	0	0	0	0	0	2	0
En-g3772	EV44-g3772	1977	hypothetical protein similar to PMAA_099750	--	--	--	3	N	--	--	--	--	--	--	--	--	--	--	--	--	bgh01874	EPQ63478.1	--	--	0.0007	0.333333	0.958155	0.979932	1.02312	1	0.947243	0.98975	1	1.10529	1.15894	1	0.909902	0.948635	1	0	0	0	0	0	0	0	0	0	4
En-g3790	EV44-g3790	1974	hypothetical protein similar to TSTA_111500	--	--	--	3	N	--	--	--	--	--	--	--	--	--	--	--	--	bgh01874	--	--	--	0	0	0.962382	0.966366	1.00453	1	0.811329	0.844013	1	0.897184	0.9366	1	1.01191	1.05035	1	0	0	0	0	0	0	0	0	0	3
En-g3822	EV44-g3822	804	hypothetical protein similar to PMAA_090260	--	--	--	3	N	--	--	--	--	--	--	--	--	--	--	--	--	bgh05858	--	--	--	0	0	0.86829	0.829034	0.955161	1	0.870161	1.00331	1	0.923908	1.06902	1	0.962106	1.10687	1	0	0	0	0	0	0	0	0	0	3
En-g1722	EV44-g1722	1518	hypothetical protein similar to TSTA_051890	--	--	--	3	N	--	--	--	--	--	--	--	--	--	--	--	--	bgh05858	--	--	--	0.0045	0.467532	1.6762	1.37827	0.822582	0.827292	1.48653	0.887869	1	1.3976	0.83768	1	1.36692	0.814623	1	0	0	0	2	0	0	6	13	4	40
En-g1525	EV44-g1525	1128	hypothetical protein similar to PTT_19388	--	--	--	3	N	--	--	--	--	--	--	--	--	--	--	--	--	bgh05858	--	--	--	0	0	5.85637	7.73964	1.32209	0.241418	4.96469	0.848718	1	3.81239	0.654018	0.0147274	6.89222	1.17563	1	0	0	0	0	3	0	4	4	3	14
En-g3886	EV44-g3886	756	hypothetical protein similar to BcDW1_4798	--	--	--	3	N	--	--	--	--	--	--	--	--	--	--	--	--	bgh05858	--	--	--	0	0	1.17729	0.743519	0.631795	0.461234	0	0	1.40393e-30	0.641291	0.547257	0.371229	0.668243	0.56701	0.358565	0	0	0	0	0	0	0	0	0	0
En-g3085	EV44-g3085	1242	hypothetical protein similar to PMAA_090260	--	--	--	3	N	--	--	--	--	--	--	--	--	--	--	--	--	bgh05858	--	--	PGTT_20058	0	0	4.38945	3.15718	0.719544	0.133073	3.88888	0.88698	1	3.15683	0.722539	0.396444	2.9614	0.673949	0.0491011	0	0	0	0	0	0	3	8	13	26
En-g3284	EV44-g3284	1596	hypothetical protein similar to PMAA_090260	--	--	--	3	N	--	--	--	--	--	--	--	--	--	--	--	--	bgh05858	--	--	--	0.0008	0.333333	2.4342	2.43494	1.00069	1	2.49666	1.02684	1	1.83359	0.756774	0.822188	2.20726	0.90581	1	0	0	0	0	0	0	1	1	4	23
En-g3646	EV44-g3646	810	hypothetical protein similar to BC1G_14366	--	--	--	3	N	--	--	--	--	--	--	--	--	--	--	--	--	bgh05858	--	--	--	0	0	1.59	0.843835	0.530918	0.00379878	1.27912	0.805402	1	1.34126	0.847493	1	1.35252	0.849738	1	0	0	0	0	0	0	0	2	0	3
En-g3371	EV44-g3371	561	putative uncharacterized protein CPUR_07750	--	--	--	3	N	--	--	--	--	--	--	--	--	--	--	--	--	bgh05858	--	--	--	0	0	1.387	1.05422	0.760364	0.874647	1.34477	0.970666	1	1.29482	0.937892	1	1.46183	1.05283	1	0	0	0	0	0	0	2	0	2	4
En-g3546	EV44-g3546	1719	hypothetical protein similar to TSTA_126620	--	--	GH38	3	N	--	--	--	--	--	--	--	--	--	--	--	--	bgh05858	--	--	PGTT_05121	0.0008	0	1.27134	1.08992	0.857637	0.960535	1.22095	0.961472	1	1.24213	0.981587	1	1.2962	1.01847	1	0	0	0	0	0	0	0	0	2	6
En-g3111	EV44-g3111	2253	hypothetical protein similar to BC1G_07179	--	--	GH38	3	N	--	--	--	--	--	--	--	--	--	--	--	--	bgh05858	--	--	PGTT_15144	0.0048	1.33333	1.51412	1.6297	1.07675	1	1.64345	1.08666	1	1.63925	1.08769	1	2.30577	1.52123	0.027355	0	0	0	0	0	0	8	6	4	23
En-g920	EV44-g920	2004	hypothetical protein similar to BcDW1_4798	--	--	GH38	3	N	--	--	--	--	--	--	--	--	--	--	--	--	bgh05858	--	--	PGTT_15144	0	0	1.02304	0.991409	0.969456	1	1.03468	1.01254	1	0.899868	0.883702	1	1.03358	1.00923	1	0	0	0	2	0	2	0	0	0	2
En-g3901	EV44-g3901	249	hypothetical protein similar to BC1G_07179	--	--	--	3	N	--	--	--	--	--	--	--	--	--	--	--	--	bgh05858	--	--	--	0	0	1.64679	1.52159	0.924332	1	1.61936	0.984478	1	1.52892	0.932753	1	1.58485	0.96137	1	0	0	0	0	0	0	0	0	0	0
En-g3709	EV44-g3709	1308	hypothetical protein similar to PTRG_07514	--	--	--	3	N	--	--	--	--	--	--	--	--	--	--	--	--	bgh05858	--	--	--	0	0	0.923619	0.954953	1.03433	1	1.96521	2.13018	1.12953e-05	1.11236	1.20996	1	1.9738	2.13477	3.01264e-06	0	0	0	0	0	0	0	0	1	2
En-g1755	EV44-g1755	1047	hypothetical protein similar to BC1G_10461	--	--	--	3	N	--	--	--	--	--	--	--	--	--	--	--	--	bgh05858	--	--	--	0.0038	0	1.06876	1.14444	1.07123	1	1.0684	1.00081	1	1.1995	1.12756	1	1.02473	0.957789	1	0	0	0	2	0	0	0	0	0	2
En-g3335	EV44-g3335	399	hypothetical protein similar to CH063_12099, partial	--	--	--	3	N	--	--	--	--	--	--	--	--	--	--	--	--	bgh05858	--	--	--	0	0	1.17009	1.05764	0.904253	1	1.18444	1.01343	1	1.03091	0.885159	1	1.08177	0.923538	1	0	0	0	0	0	0	2	3	0	5
En-g4253	EV44-g4253	579	hypothetical protein similar to PTT_19389	--	--	--	3	N	--	--	--	--	--	--	--	--	--	--	--	--	bgh01874	--	--	--	0	0	1.09786	1.1346	1.03386	1	1.11528	1.01703	1	1.32542	1.2129	1	1.03706	0.943622	1	0	0	0	0	0	0	0	0	0	0
En-g6093	EV44-g6093	1452	hypothetical protein similar to PMAA_090260	--	--	--	3	N	--	--	--	--	--	--	--	--	--	--	--	--	bgh05858	--	--	--	0.0046	1.7037	1.40862	2.32931	1.65426	0.00528839	1.9021	1.35189	1	2.41999	1.726	0.00357012	1.30795	0.927554	1	2	0	0	0	0	0	2	2	2	7
En-g3301	EV44-g3301	1365	hypothetical protein similar to BC1G_10461	--	--	--	3	N	--	--	--	--	--	--	--	--	--	--	--	--	bgh05858	--	--	PGTT_15144	0	0	1.16966	1.17704	1.0067	1	1.1715	1.00273	1	1.22582	1.05291	1	1.17604	1.0044	1	0	0	0	0	0	0	0	2	4	1
En-g4113	EV44-g4113	660	hypothetical protein similar to PMAA_090260	--	--	--	3	N	--	--	--	--	--	--	--	--	--	--	--	--	bgh05858	--	--	PGTT_05121	0	0	1.38246	1.55765	1.12716	1	1.14552	0.82956	1	1.6596	1.20606	1	1.32693	0.958816	1	0	0	0	0	0	0	0	0	0	0
En-g3641	EV44-g3641	915	hypothetical protein similar to SS1G_12712	--	--	--	3	N	--	--	--	--	--	--	--	--	--	--	--	--	bgh05498	--	--	PGTT_20058	0	0	1.52777	1.63555	1.07096	1	1.69677	1.11189	1	1.91471	1.25911	1	1.4915	0.975221	1	0	0	0	0	0	0	0	2	0	6
En-g5522	EV44-g5522	768	hypothetical protein similar to TSTA_126620	--	--	--	3	N	--	--	--	--	--	--	--	--	--	--	--	--	bgh01874	--	--	--	0	0	1.22616	1.47334	1.20206	0.950375	0.79401	0.648302	0.711867	1.94014	1.58967	0.257658	2.65215	2.16068	4.12732e-05	0	2	0	0	1	0	2	3	6	10
En-g3486	EV44-g3486	2076	hypothetical protein similar to BC1G_08146	--	--	--	3	N	YAC	107	--	--	--	--	--	--	--	--	--	--	bgh05498	EPQ63478.1	--	--	0.0019	0	0.892407	0.948125	1.06285	1	0.941911	1.05669	1	0.897939	1.01089	1	0.910356	1.01903	1	0	0	0	0	0	0	2	0	0	6
En-g5523	EV44-g5523	960	hypothetical protein similar to BGT96224_Ac30940	--	--	--	6	N	--	--	--	--	--	--	--	--	--	--	--	--	--	EPQ61775.1	--	--	0.0015	0	0.903352	1.1392	1.26157	0.830728	1.00331	1.11193	1	0.82575	0.918357	1	0.84295	0.932148	1	0	2	0	0	1	0	2	2	1	7
En-g3364	EV44-g3364	591	hypothetical protein	--	--	--	6	N	--	--	--	--	--	--	--	--	--	--	--	--	--	--	--	--	0	0	1.16915	0.902308	0.772064	0.896419	1.01354	0.867905	1	1.30708	1.12319	1	1.17894	1.0073	1	0	0	0	0	0	0	2	0	2	6
En-g3862	EV44-g3862	849	hypothetical protein	--	--	--	6	N	--	--	--	--	--	--	--	--	--	--	--	--	--	EPQ61775.1	--	--	0.0016	0.380952	0.953404	1.17875	1.23684	0.931582	1.20753	1.26801	1	1.12276	1.18312	1	1.04796	1.09801	1	0	0	0	0	0	0	0	0	0	6
En-g4280	EV44-g4280	861	hypothetical protein similar to BGT96224_Ac30940	--	--	--	6	N	--	--	--	--	--	--	--	--	--	--	--	--	--	EPQ61775.1	--	--	0	0	1.34268	1.09474	0.815655	0.950375	1.05749	0.788505	1	0.991051	0.741556	1	1.0241	0.761919	1	0	0	0	0	0	0	0	0	0	0
En-g3832	EV44-g3832	222	hypothetical protein similar to BGT96224_Ac30940	--	--	--	6	N	--	--	--	--	--	--	IKAR	59	--	--	--	--	--	EPQ61775.1	--	--	0	0	1.93609	1.44302	0.745616	0.960535	1.54289	0.797827	1	1.2418	0.644387	1	1.68039	0.867011	1	0	0	0	0	0	0	0	0	0	4
En-g3828	EV44-g3828	351	hypothetical protein similar to BGT96224_Ac30940	--	--	--	6	N	--	--	--	--	--	--	--	--	--	--	--	--	--	EPQ61775.1	--	--	0.0122	0	2.75872	2.56252	0.92924	1	2.7793	1.00862	1	2.0321	0.740043	1	2.31008	0.836485	1	0	0	0	0	0	0	0	0	0	2
En-g4019	EV44-g4019	642	hypothetical protein similar to BGT96224_Ac30495	--	--	--	6	N	--	--	--	--	--	--	--	--	--	--	--	--	--	EPQ63008.1	--	--	0	0	1.14292	1.08217	0.947213	1	1.10508	0.968008	1	0.954553	0.839081	1	1.00172	0.875528	1	0	0	0	0	0	0	0	0	0	0
En-g5493	EV44-g5493	351	hypothetical protein	--	--	--	6	N	FPC	34	--	--	--	--	--	--	--	--	--	--	--	--	--	--	0	0	1.41455	1.33392	0.943362	1	1.12407	0.795566	1	1.43369	1.01826	1	1.10673	0.781562	1	0	0	2	0	0	0	0	2	0	2
En-g3392	EV44-g3392	894	hypothetical protein similar to BGT96224_Ac30495	--	--	--	6	N	--	--	--	--	--	--	--	--	--	--	--	--	--	EPQ63008.1	--	--	0	0	0.797532	0.882012	1.10636	1	0.718924	0.902474	1	0.95892	1.20797	1	0.932341	1.1678	1	0	0	0	0	0	0	2	2	0	2
En-g2970	EV44-g2970	315	hypothetical protein	--	--	--	6	N	--	--	--	--	--	--	--	--	--	--	--	--	--	--	--	--	0.0089	0	1.3488	1.15389	0.855824	1	1.23878	0.919486	1	1.20857	0.900215	1	1.26258	0.935083	1	0	2	0	0	0	2	0	2	2	7
En-g5926	EV44-g5926	591	hypothetical protein similar to BGT96224_Ac30495	--	--	--	6	N	--	--	--	--	--	--	--	--	--	--	--	--	--	EPQ63008.1	--	--	0.0024	0	1.01984	1.05282	1.03274	1	0.931702	0.914629	1	0.940331	0.926338	1	1.06419	1.04239	1	0	2	0	0	0	0	0	2	2	4
En-g4794	EV44-g4794	360	hypothetical protein	--	--	--	6	N	--	--	--	--	--	--	--	--	--	--	--	--	--	--	--	--	0	0	1.21451	1.33479	1.09947	1	1.22845	1.01265	1	1.28845	1.06583	1	1.48157	1.2186	1	0	2	1	2	1	0	6	14	9	13
En-g4213	EV44-g4213	690	hypothetical protein	--	--	--	6	N	--	--	--	--	--	--	--	--	--	--	--	--	bgh05150	--	--	--	0	0	2.54178	1.48211	0.583325	0.0288491	1.7657	0.695471	1	1.30642	0.516374	0.0070619	1.5996	0.628656	0.204724	0	0	0	0	0	0	0	0	0	0
En-g4120	EV44-g4120	939	hypothetical protein	--	--	--	6	N	--	--	--	--	--	--	--	--	--	--	--	--	bgh05150	--	--	--	0	0	0.786565	1.39417	1.77316	0.0342071	0.775719	0.987346	1	1.01591	1.2976	1	1.17543	1.4928	0.868121	0	0	0	0	0	0	0	0	0	0
En-g3683	EV44-g3683	1362	hypothetical protein	--	--	--	6	N	--	--	--	--	--	--	--	--	--	--	--	--	bgh05150	EPQ61775.1	--	--	0	0	17.897	24.1516	1.35	0.081708	19.5489	1.09356	1	19.9966	1.12252	1	21.8959	1.22214	1	0	0	0	0	0	0	1	0	0	8
En-g4279	EV44-g4279	942	putative putative effector protein	--	--	--	6	N	--	--	--	--	--	--	--	--	--	--	--	--	bgh05150	EPQ61775.1	--	--	0	0	0.523571	0.779639	1.48966	0.461234	0.67998	1.30023	1	0.587753	1.12782	1	0.677405	1.29245	1	0	0	0	0	0	0	0	0	0	0
En-g4126	EV44-g4126	1080	hypothetical protein similar to BGHDH14_bgh05150	--	--	--	6	N	--	--	--	--	--	--	--	--	--	--	--	--	bgh05150	EPQ61775.1	--	--	0	0	0.772399	1.06554	1.38005	0.553318	1.06101	1.37523	1	0.849395	1.10481	1	0.973344	1.25882	1	0	0	0	0	0	0	0	0	0	0
En-g3966	EV44-g3966	1308	hypothetical protein	--	--	--	6	N	--	--	--	--	--	--	--	--	--	--	--	--	bgh05150	EPQ61775.1	--	--	0	0	0.861165	1.17748	1.36784	0.572451	0.997745	1.15993	1	0.896585	1.04598	1	0.874469	1.01437	1	0	0	0	0	0	0	0	0	0	4
En-g3950	EV44-g3950	1278	putative putative effector protein	--	--	--	6	N	--	--	--	--	--	--	--	--	--	--	--	--	bgh05150	EPQ61775.1	--	--	0.0052	1.625	6.25863	7.6104	1.21646	0.660305	6.57421	1.05163	1	5.98553	0.960823	1	6.73311	1.07467	1	0	0	0	0	0	0	0	0	0	2
En-g4289	EV44-g4289	876	putative putative effector protein	--	--	--	6	N	--	--	--	--	--	--	--	--	--	--	--	--	bgh05150	EPQ63008.1	--	--	0.0016	0	0.681837	0.917909	1.34675	0.793966	0.691561	1.01543	1	0.873502	1.28708	1	0.827442	1.21226	1	0	0	0	0	0	0	0	0	0	0
En-g4249	EV44-g4249	1644	putative putative effector protein	--	--	--	6	N	--	--	--	--	--	--	--	--	--	--	--	--	bgh05150	EPQ61775.1	--	--	0	0	0.853891	1.0829	1.26869	0.796279	0.950747	1.11471	1	0.869514	1.02305	1	0.996865	1.1662	1	0	0	0	0	0	0	0	0	0	0
En-g4081	EV44-g4081	813	hypothetical protein similar to BGHDH14_bgh05150	--	--	--	6	N	--	--	--	--	--	--	--	--	--	--	--	--	bgh05150	EPQ61775.1	--	--	0.0017	0	0.916903	1.20167	1.31108	0.826656	1.01212	1.10512	1	0.855848	0.937764	1	0.975807	1.06312	1	0	0	0	0	0	0	0	0	0	0
En-g4102	EV44-g4102	846	hypothetical protein	--	--	--	6	N	--	--	--	--	--	--	--	--	--	--	--	--	bgh05150	--	--	--	0.0016	0	0.837994	1.09958	1.31267	0.852715	1.03524	1.2368	1	0.760346	0.911572	1	0.900129	1.07301	1	0	0	0	0	0	0	0	0	0	0
En-g3991	EV44-g3991	1083	hypothetical protein	--	--	--	6	N	--	--	--	--	--	--	--	--	--	--	--	--	bgh05150	EPQ63008.1	--	--	0	0	0.892233	1.0951	1.22785	0.925791	0.974832	1.09383	1	0.855994	0.963857	1	1.0185	1.14031	1	0	0	0	0	0	0	0	0	0	2
En-g3948	EV44-g3948	1200	putative putative effector protein	--	--	--	6	N	--	--	--	--	--	--	--	--	--	--	--	--	bgh05150	EPQ61775.1	--	--	0	0	3.3286	3.80463	1.14345	0.955673	3.47275	1.04451	1	3.28366	0.991097	1	3.68677	1.10643	1	0	0	0	0	0	0	0	0	0	2
En-g3954	EV44-g3954	948	hypothetical protein similar to BGHDH14_bgh05150	--	--	--	6	N	--	--	--	--	--	--	--	--	--	--	--	--	bgh05150	EPQ63008.1	--	--	0.0014	0	4.01562	4.55307	1.13428	0.982215	3.85054	0.959994	1	4.042	1.01126	1	3.56289	0.886319	1	0	0	0	0	0	0	0	0	0	2
En-g4330	EV44-g4330	636	hypothetical protein similar to BGT96224_Ac30495	--	--	--	6	N	--	--	--	--	--	--	--	--	--	--	--	--	bgh05150	EPQ63008.1	--	--	0.0022	0	0.951564	1.13816	1.19656	0.996428	1.1521	1.21214	1	1.05957	1.11869	1	0.998592	1.04831	1	0	0	0	0	0	0	0	0	0	0
En-g4233	EV44-g4233	1041	hypothetical protein similar to BGT96224_Ac30940	--	--	--	6	N	--	--	--	--	--	--	--	--	--	--	--	--	bgh05150	EPQ61775.1	--	--	0.0013	0.382353	1.37865	1.34633	0.976936	1	1.22866	0.89223	1	1.18119	0.860767	1	1.19945	0.869096	1	0	0	0	0	0	0	0	0	0	0
En-g3999	EV44-g3999	957	hypothetical protein	--	--	--	6	N	--	--	--	--	--	--	--	--	--	--	--	--	bgh05150	EPQ61775.1	--	--	0.0014	0.358974	0.929665	0.937744	1.00908	1	0.696277	0.749817	1	0.926908	1.00168	1	0.911241	0.979144	1	0	0	0	0	0	0	0	0	0	0
En-g3842	EV44-g3842	975	hypothetical protein	--	--	--	6	N	--	--	--	--	--	--	--	--	--	--	--	--	bgh05150	--	--	--	0	0	0.95466	1.02676	1.07595	1	0.963492	1.01041	1	0.976643	1.0278	1	1.02768	1.07534	1	0	0	0	0	0	0	0	0	0	2
En-g3975	EV44-g3975	618	putative putative effector protein	--	--	--	6	N	--	--	--	--	--	--	--	--	--	--	--	--	bgh05150	--	--	--	0	0	1.14716	1.33579	1.16489	1	1.08744	0.949032	1	1.00546	0.880566	1	1.13244	0.986127	1	0	0	0	0	0	0	0	0	0	0
En-g3649	EV44-g3649	846	putative putative effector protein	--	--	--	6	N	--	--	--	--	--	--	--	--	--	--	--	--	bgh05150	--	--	--	0	0	1.00442	0.957585	0.953736	1	1.03524	1.03187	1	0.889657	0.889868	1	0.932927	0.927834	1	0	0	0	0	0	0	0	2	0	0
En-g4058	EV44-g4058	333	hypothetical protein	--	--	--	6	N	--	--	--	--	--	--	--	--	--	--	--	--	bgh05150	--	--	--	0	0	1.52068	1.26727	0.833677	1	1.27598	0.840046	1	1.15639	0.763984	1	1.54615	1.01567	1	0	0	0	0	0	0	0	0	0	2
En-g3274	EV44-g3274	630	hypothetical protein similar to BGT96224_Ac30940	--	--	--	6	N	--	--	--	--	--	--	--	--	--	--	--	--	bgh05150	EPQ61775.1	--	--	0.0022	0	1.0975	1.20897	1.10199	1	1.02777	0.937536	1	1.31503	1.20379	1	0.982417	0.89419	1	0	0	0	0	0	0	3	1	2	7
En-g4078	EV44-g4078	1050	hypothetical protein	--	--	--	6	N	--	--	--	--	--	--	--	--	--	--	--	--	bgh05150	EPQ61775.1	--	--	0.0013	0	1.07417	1.19876	1.11642	1	0.950042	0.885457	1	0.944033	0.882943	1	1.07984	1.00421	1	0	0	0	0	0	0	0	0	0	0
En-g4148	EV44-g4148	936	putative putative effector protein	--	--	--	6	N	--	--	--	--	--	--	--	--	--	--	--	--	bgh05150	EPQ63008.1	--	--	0	0	0.805237	0.853504	1.06035	1	0.706684	0.87862	1	0.776161	0.968385	1	0.883822	1.09643	1	0	0	0	0	0	0	0	0	0	0
En-g4152	EV44-g4152	843	hypothetical protein similar to BGT96224_Ac30940	--	--	--	6	N	--	--	--	--	--	--	--	--	--	--	--	--	bgh05150	EPQ61775.1	--	--	0	0	1.57795	1.45596	0.923046	1	1.29653	0.822601	1	1.55243	0.98841	1	1.3449	0.851406	1	0	0	0	0	0	0	0	0	0	0
En-g4244	EV44-g4244	924	hypothetical protein similar to BGT96224_Ac30495	--	--	--	6	N	--	--	--	--	--	--	--	--	--	--	--	--	bgh05150	EPQ61775.1	--	--	0	0	1.07469	1.05343	0.9806	1	0.994774	0.926704	1	0.904536	0.845596	1	1.01433	0.942836	1	0	0	0	0	0	0	0	0	0	0
En-g3591	EV44-g3591	804	hypothetical protein	--	--	--	6	N	--	--	--	--	--	--	--	--	--	--	--	--	bgh05150	--	--	--	0	0	0.998519	1.09189	1.09394	1	1.05697	1.05975	1	0.941574	0.947367	1	0.75542	0.755739	1	0	0	0	0	0	0	0	0	2	2
En-g3608	EV44-g3608	1080	hypothetical protein similar to BGT96224_Ac30940	--	--	--	6	N	--	--	--	--	--	--	--	--	--	--	--	--	bgh05150	EPQ61775.1	--	--	0	0	5.01813	4.61759	0.920537	1	4.79337	0.95631	1	4.30699	0.862288	1	3.96798	0.78989	1	0	0	0	0	0	0	0	0	2	2
En-g3750	EV44-g3750	465	hypothetical protein similar to BGHDH14_bgh05150	--	--	--	6	N	--	--	--	--	--	--	--	--	--	--	--	--	bgh05150	--	--	--	0	0	1.15806	1.29174	1.11586	1	1.19349	1.03177	1	1.18572	1.02865	1	1.12713	0.972257	1	0	0	0	0	0	0	0	1	0	0
En-g4263	EV44-g4263	288	putative putative effector protein	--	--	--	6	N	--	--	--	--	--	--	--	--	--	--	--	--	bgh05478	--	--	--	0.0047	0.324138	3.43081	2.353	0.68611	0.606661	1.95709	0.571103	0.395834	1.89925	0.556167	0.277783	1.94831	0.567283	0.215	0	0	0	0	0	0	0	0	0	0
En-g3536	EV44-g3536	1029	putative putative effector protein	--	--	--	6	N	--	--	--	--	--	--	--	--	--	--	--	--	bgh05478	EPQ61775.1	--	--	0.006	3.33333	0.852201	1.13453	1.33181	0.787052	224.698	0.821695	1	1.00785	1.18816	1	0.743044	0.870988	1	0	0	0	0	0	0	2	0	0	0
En-g4139	EV44-g4139	921	putative putative effector protein	--	--	--	6	N	--	--	--	--	--	--	--	--	--	--	--	--	bgh05478	EPQ61775.1	--	--	0.0031	0	0.997729	1.26757	1.27095	0.883032	1.00272	1.00616	1	0.916985	0.923357	1	1.01764	1.01887	1	0	0	0	0	0	0	0	0	0	0
En-g4357	EV44-g4357	672	hypothetical protein similar to BGT96224_Ac30495	--	--	--	6	N	--	--	--	--	--	--	--	--	--	--	--	--	bgh05478	EPQ63008.1	--	--	0	0	0.959402	1.24678	1.30005	0.90159	1.02586	1.0705	1	0.898616	0.94101	1	1.01391	1.0557	1	0	0	0	0	0	0	0	0	0	0
En-g3372	EV44-g3372	336	putative putative effector protein	--	--	--	6	N	--	--	--	--	--	--	--	--	--	--	--	--	bgh05478	--	--	--	0.0083	0	2.42607	2.96111	1.22101	0.967396	2.46465	1.01707	1	2.86515	1.18649	1	1.99113	0.81985	1	0	0	0	0	0	0	2	0	2	4
En-g3688	EV44-g3688	555	hypothetical protein	--	--	--	6	N	--	--	--	--	--	--	--	--	--	--	--	--	bgh05478	--	--	--	0	0	1.01123	1.19843	1.18558	0.997836	0.961987	0.952397	1	1.04611	1.03931	1	0.977899	0.966014	1	0	0	0	0	0	0	1	0	0	3
En-g4304	EV44-g4304	762	hypothetical protein similar to BGT96224_Ac30940	--	--	--	6	N	--	--	--	--	--	--	--	--	--	--	--	--	bgh05478	EPQ61775.1	--	--	0.0019	0.413043	1.07733	1.08466	1.00719	1	0.957948	0.890211	1	0.941643	0.878128	1	1.14239	1.05927	1	0	0	0	0	0	0	0	0	0	0
En-g4315	EV44-g4315	972	hypothetical protein	--	--	--	6	N	--	--	--	--	--	--	--	--	--	--	--	--	bgh05478	EPQ61775.1	--	--	0.0014	0.368421	0.990382	0.961512	0.971226	1	1.01302	1.02403	1	1.03876	1.05374	1	1.20728	1.21771	1	0	0	0	0	0	0	0	0	0	0
En-g3920	EV44-g3920	897	putative putative effector protein	--	--	--	6	N	--	--	--	--	--	--	--	--	--	--	--	--	bgh05478	EPQ61775.1	--	--	0	0	0.994132	0.947782	0.953746	1	1.01988	1.02708	1	0.873223	0.882473	1	0.879884	0.884141	1	0	0	0	0	0	0	0	0	0	0
En-g3712	EV44-g3712	357	putative putative effector protein	--	--	--	6	N	--	--	--	--	--	--	--	--	--	--	--	--	bgh05478	--	--	--	0.0039	0	1.17628	1.32875	1.13006	1	1.27521	1.08535	1	1.40959	1.20394	1	1.20903	1.02676	1	0	0	0	0	0	0	0	0	1	2
En-g3980	EV44-g3980	549	putative putative effector protein	--	--	--	6	N	--	--	--	--	--	--	--	--	--	--	--	--	bgh05478	EPQ63008.1	--	--	0	0	3.0982	3.23692	1.04518	1	2.67492	0.864372	1	2.46235	0.798476	1	3.25025	1.04797	1	0	0	0	0	0	0	0	0	0	0
En-g4238	EV44-g4238	507	hypothetical protein similar to BGT96224_Ac30940	--	--	--	6	N	--	--	--	--	--	--	--	--	--	--	--	--	bgh05478	EPQ61775.1	--	--	0	0	1.24727	1.31839	1.05743	1	1.35117	1.08455	1	0.983923	0.792538	1	1.29524	1.03736	1	0	0	0	0	0	0	0	0	0	0
En-g4329	EV44-g4329	234	putative putative effector protein	--	--	--	6	N	--	--	--	--	--	--	--	--	--	--	--	--	bgh05478	--	--	--	0.0057	0	1.33175	1.1964	0.898717	1	1.18133	0.888067	1	1.29374	0.975984	1	1.27789	0.958543	1	0	0	0	0	0	0	0	0	0	0
En-g3502	EV44-g3502	681	putative putative effector protein	--	--	--	6	N	--	--	--	--	--	--	--	--	--	--	--	--	bgh05478	EPQ61775.1	--	--	0	0	1.07368	1.14437	1.06625	1	0.935903	0.872683	1	1.15019	1.07626	1	1.25404	1.16675	1	0	0	0	0	0	0	2	0	0	0
En-g3627	EV44-g3627	438	putative putative effector protein	--	--	--	6	N	--	--	--	--	--	--	--	--	--	--	--	--	bgh05478	EPQ61775.1	--	--	0	0	1.40428	1.39949	0.996976	1	1.08888	0.776291	1	1.11894	0.800524	1	0.964328	0.685978	1	0	0	0	0	0	0	0	2	0	0
En-g3363	EV44-g3363	378	hypothetical protein	--	--	--	6	N	--	--	--	--	--	--	--	--	--	--	--	--	bgh05478	--	--	--	0.0036	0	1.07825	1.09196	1.0131	1	0.722619	0.670946	1	1.16921	1.08941	1	0.831929	0.770735	1	0	0	0	0	0	0	2	0	2	0
En-g243	EV44-g243	1254	hypothetical protein similar to SS1G_10194	--	--	--	11	Y	--	--	--	--	--	--	--	--	--	--	--	--	--	--	--	--	0.0022	0	1.00687	0.788101	0.783029	0.690525	0.964298	0.958822	1	0.817732	0.81594	1	0.922848	0.915582	1	0	0	0	0	0	0	1	2	2	10
En-g5318	EV44-g5318	300	hypothetical protein	--	--	--	11	N	--	--	--	--	--	--	--	--	--	--	--	--	--	--	--	--	0	0	1.35999	1.34979	0.992886	1	1.04739	0.771034	1	1.46272	1.08055	1	1.48089	1.08775	1	0	1	0	0	0	0	0	2	0	0
En-g3465	EV44-g3465	405	putative sucrose transporter	--	--	--	11	N	--	--	--	--	--	--	--	--	--	--	--	--	bgh01454	--	--	--	0	0	20.8547	39.5031	1.89495	3.1495e-08	14.2802	0.685536	0.0260353	1.9738	0.0950867	2.10129e-87	2.61074	0.125055	1.07324e-76	0	0	0	0	0	0	0	1	2	7
En-g3516	EV44-g3516	225	hypothetical protein	--	--	--	11	N	--	--	--	--	--	--	--	--	--	--	--	--	bgh01454	--	--	--	0	0	33.7702	53.4328	1.58286	0.00266165	21.1776	0.627831	0.00560205	4.41477	0.131339	4.7187e-52	5.49465	0.162535	8.4222e-48	0	0	0	0	0	0	2	0	0	6
En-g5313	EV44-g5313	351	hypothetical protein	--	--	--	11	N	--	--	--	--	--	--	--	--	--	--	--	--	bgh01454	--	--	--	0	0	0.992296	2.83457	2.85769	2.42294e-06	3.34752	3.37739	4.5301e-08	2.28144	2.30987	0.00275915	2.95128	2.97104	6.87805e-07	0	1	0	0	0	0	0	6	3	10
En-g2271	EV44-g2271	330	hypothetical protein	--	--	--	11	N	--	--	--	--	--	--	--	--	--	--	--	--	bgh01454	--	--	--	0.0087	0	1.03889	0.777915	0.749088	0.785082	1.00225	0.965844	1	1.09174	1.05578	1	1.01093	0.972063	1	0	0	0	1	0	0	3	3	2	0
En-g3575	EV44-g3575	285	hypothetical protein	--	--	--	11	N	--	--	--	--	--	--	--	--	--	--	--	--	bgh01454	--	--	--	0.0103	0	1.21313	0.883017	0.728163	0.887012	0.992397	0.818985	1	1.38083	1.14354	1	0.842696	0.693907	1	0	0	0	0	0	0	0	0	2	3
En-g6235	EV44-g6235	408	hypothetical protein	--	--	--	11	N	--	--	--	--	--	--	--	--	--	--	--	--	bgh01454	--	--	--	0	0	1.45188	1.81544	1.25089	0.915792	1.7664	1.21803	1	1.32474	0.916686	1	1.56882	1.0794	1	0	2	2	0	0	0	0	2	0	9
En-g3859	EV44-g3859	282	hypothetical protein	--	--	--	11	N	--	--	--	--	--	--	--	--	--	--	--	--	bgh01454	--	--	--	0	0	1.91332	1.47783	0.772688	0.932036	1.95483	1.02287	1	1.72	0.903149	1	1.49696	0.781562	1	0	0	0	0	0	0	0	0	0	5
En-g3690	EV44-g3690	420	hypothetical protein	--	--	--	11	N	--	--	--	--	--	--	--	--	--	--	--	--	bgh01454	--	--	--	0	0	0.850824	1.01837	1.19739	0.938058	0.991955	1.16722	1	1.0424	1.23088	1	1.06191	1.24678	1	0	0	0	0	0	0	1	0	0	0
En-g3175	EV44-g3175	282	putative sucrose transporter	--	--	--	11	N	--	--	--	--	--	--	--	--	--	--	--	--	bgh01454	--	--	--	0.0108	0.972727	3.9235	4.61763	1.17737	0.941749	3.23007	0.82421	1	3.92154	1.00416	1	2.88648	0.734912	1	0	0	0	0	0	0	4	4	3	9
En-g3483	EV44-g3483	264	hypothetical protein	--	--	--	11	N	--	--	--	--	--	--	--	--	--	--	--	--	bgh01454	--	--	--	0	0	1.28978	1.59129	1.23425	0.967396	1.31191	1.01833	1	1.13837	0.886723	1	1.39362	1.07937	1	0	0	0	0	0	0	0	3	0	5
En-g3861	EV44-g3861	222	hypothetical protein	--	--	--	11	N	--	--	--	--	--	--	--	--	--	--	--	--	bgh01454	--	--	--	0.0066	0.437086	1.16186	1.40825	1.21253	0.967844	1.05108	0.905692	1	1.19342	1.03195	1	1.16172	0.998818	1	0	0	0	0	0	0	0	0	0	3
En-g3376	EV44-g3376	291	hypothetical protein	--	--	--	11	N	--	--	--	--	--	--	--	--	--	--	--	--	bgh01454	--	--	--	0.005	0	1.29007	1.6544	1.28291	0.982215	0.952056	0.73884	1	1.22057	0.950541	1	1.22589	0.949251	1	0	0	0	0	0	0	2	1	1	7
En-g3517	EV44-g3517	213	hypothetical protein	--	--	--	11	N	--	--	--	--	--	--	--	--	--	--	--	--	bgh01454	--	--	--	0	0	1.84691	1.57158	0.851253	0.996428	1.49618	0.811034	1	1.33143	0.72426	1	1.57298	0.850778	1	0	0	0	0	0	0	2	0	0	0
En-g3735	EV44-g3735	222	hypothetical protein	--	--	--	11	N	--	--	--	--	--	--	--	--	YPSLR	34	--	--	bgh01454	--	--	--	0.007	0.518519	1.11594	1.14514	1.02657	1	1.13239	1.0159	1	0.988432	0.889868	1	1.06637	0.954563	1	0	0	0	0	0	0	0	1	0	6
En-g3815	EV44-g3815	810	hypothetical protein	--	--	--	11	N	--	--	--	--	--	--	--	--	--	--	--	--	bgh01454	--	--	--	0.0018	0.428571	1.03147	1.10831	1.07491	1	1.21828	1.18247	1	0.963639	0.938592	1	1.241	1.20186	1	0	0	0	0	0	0	0	0	0	0
En-g3816	EV44-g3816	336	hypothetical protein	--	--	--	11	N	--	--	--	--	--	--	--	--	--	--	--	--	bgh01454	--	--	--	0	0	1.81104	1.57207	0.868382	1	1.31419	0.726491	1	1.0883	0.603727	1	1.72522	0.951603	1	0	0	0	0	0	0	0	0	0	4
En-g3877	EV44-g3877	348	hypothetical protein	--	--	--	11	N	--	--	--	--	--	--	--	--	--	--	--	--	bgh01454	--	--	--	0	0	1.25206	1.10514	0.883	1	1.05911	0.846863	1	1.28938	1.03461	1	1.19085	0.950104	1	0	0	0	0	0	0	0	0	0	2
En-g3885	EV44-g3885	222	hypothetical protein	--	--	--	11	N	--	--	--	--	--	--	--	--	--	--	--	--	bgh01454	--	--	--	0	0	1.96947	1.94253	0.986702	1	1.46477	0.744593	1	1.91198	0.975335	1	2.30533	1.16929	1	0	0	0	0	0	0	0	0	0	0
En-g3897	EV44-g3897	345	hypothetical protein	--	--	--	11	N	--	--	--	--	--	--	--	--	--	--	--	--	bgh01454	--	--	--	0	0	1.0787	1.0051	0.932126	1	1.05577	0.979874	1	1.12238	1.04535	1	1.07606	0.996494	1	0	0	0	0	0	0	0	0	0	0
En-g3519	EV44-g3519	294	hypothetical protein	--	--	--	11	N	--	--	--	--	--	--	--	--	--	--	--	--	bgh01454	--	--	--	0	0	2.31055	2.0221	0.875499	1	1.72544	0.747626	1	1.72653	0.750725	1	1.8666	0.807005	1	0	0	0	0	0	0	2	0	0	6
En-g3520	EV44-g3520	255	hypothetical protein	--	--	--	11	N	--	--	--	--	--	--	--	--	--	--	--	--	bgh01454	--	--	--	0	0	1.49122	1.59929	1.07289	1	1.63172	1.09548	1	1.63339	1.10045	1	1.46811	0.983463	1	0	0	0	0	0	0	2	0	0	6
En-g3589	EV44-g3589	375	putative sucrose transporter	--	--	--	11	N	--	--	--	--	--	--	--	--	--	--	--	--	bgh01454	--	--	--	0.0038	0	1.60148	1.37066	0.856199	1	1.587	0.992095	1	1.22482	0.768373	1	1.68903	1.05355	1	0	0	0	0	0	0	0	0	2	2
En-g3524	EV44-g3524	393	hypothetical protein	--	--	--	11	N	--	--	--	--	--	--	--	--	--	--	--	--	bgh01454	--	--	--	0	0	1.23647	1.27686	1.03306	1	1.14812	0.929611	1	1.00229	0.814388	1	1.21599	0.982393	1	0	0	0	0	0	0	2	0	0	3
En-g3358	EV44-g3358	555	hypothetical protein	--	--	--	11	N	--	--	--	--	--	--	--	--	--	--	--	--	bgh01454	--	--	--	0.0078	0	0.930549	0.894551	0.961688	1	0.80775	0.869035	1	0.689349	0.744253	1	0.929133	0.997421	1	0	0	0	0	0	0	3	0	1	5
En-g3459	EV44-g3459	309	putative sucrose transporter	--	--	--	11	N	--	--	--	--	--	--	--	--	--	--	--	--	bgh01454	--	--	--	0	0	1.1954	1.13837	0.95266	1	1.19253	0.998744	1	1.07949	0.907248	1	1.25011	1.04466	1	0	0	0	0	0	0	0	0	3	2
En-g3203	EV44-g3203	483	hypothetical protein	--	--	--	11	N	--	--	--	--	--	--	--	--	--	--	--	--	bgh01454	--	--	--	0.0048	0	0.506311	0.56759	1.12147	1	0.511668	1.01174	1	0.443929	0.880879	1	0.497881	0.982309	1	0	0	0	0	0	0	1	2	6	6
En-g4252	EV44-g4252	933	hypothetical protein similar to TSTA_126390	--	--	--	11	N	YHC	56	--	--	--	--	IHAR	86	--	--	--	--	bgh05858	--	--	--	0.0045	0	1.20633	1.16038	0.962286	1	1.06017	0.879852	1	1.23783	1.0309	1	2.01453	1.6682	0.0133442	0	0	0	0	0	0	0	0	0	0
En-g2260	EV44-g2260	462	putative sucrose transporter	--	--	--	11	N	--	--	--	--	--	--	--	--	--	--	--	--	bgh06841	EPQ61917.1	B0510_7989T1	--	0.0062	0	0.973205	0.855403	0.879295	1	0.999409	1.02811	1	0.882956	0.911496	1	0.972146	0.997854	1	0	0	0	1	0	0	29	22	29	119
En-g3387	EV44-g3387	612	putative serine threonine protein kinase domain protein	--	--	--	19	N	--	--	--	--	--	--	--	--	--	--	--	--	bghG002722000001001	--	--	--	0.0023	0	5.09374	3.77487	0.741367	0.364456	4.77495	0.938494	1	4.33297	0.854611	1	4.09056	0.802205	1	0	0	0	0	0	0	2	2	0	8
En-g3670	EV44-g3670	258	putative serine threonine protein kinase domain protein	--	--	--	19	N	--	--	--	--	--	--	--	--	--	--	--	--	bghG002722000001001	--	--	--	0	0	1.67551	1.12228	0.670071	0.826656	1.24358	0.743061	1	1.79784	1.07801	1	1.25472	0.748066	1	0	0	0	0	0	0	0	2	0	2
En-g4021	EV44-g4021	498	putative serine threonine protein kinase domain protein	--	--	--	19	N	FGC	54	--	--	--	--	--	--	--	--	--	--	bghG002722000001001	--	--	--	0	0	0.848196	1.05769	1.24747	0.995046	1.14052	1.34619	1	1.30925	1.55076	1	1.06482	1.25407	1	0	0	0	0	0	0	0	0	0	0
En-g4209	EV44-g4209	222	putative serine threonine protein kinase domain protein	--	--	--	19	N	--	--	--	--	--	--	--	--	--	--	--	--	bghG002722000001001	--	--	--	0	0	2.87075	2.33103	0.812308	0.995046	2.55846	0.892242	1	2.87782	1.00714	1	2.74973	0.956829	1	0	0	0	0	0	0	0	0	0	0
En-g1734	EV44-g1734	495	putative serine threonine protein kinase domain protein	--	--	--	19	N	--	--	--	--	--	--	--	--	--	--	--	--	bghG002722000001001	--	--	--	0.0029	0.205674	2.54005	2.87494	1.13228	1	2.06713	0.814752	1	2.44872	0.96854	1	2.63459	1.03612	1	0	0	0	2	0	0	4	0	7	19
En-g3614	EV44-g3614	249	putative serine threonine protein kinase domain protein	--	--	--	19	N	--	--	--	--	--	--	--	--	YGSLR	30	--	--	bghG002722000001001	--	--	--	0	0	1.38886	1.32366	0.953426	1	1.35818	0.979034	1	1.30046	0.940717	1	1.0772	0.774783	1	0	0	0	0	0	0	1	1	0	1
En-g109	EV44-g109	1218	putative serine threonine protein kinase domain protein	--	--	--	19	Y	--	--	--	--	--	--	--	--	--	--	--	--	bghG002722000001001	--	--	--	0	0	0.931914	0.911739	0.97873	1	1.01905	1.09476	1	0.944381	1.0181	1	1.02598	1.09978	1	0	0	0	0	2	0	2	0	2	6
En-g3811	EV44-g3811	1233	putative serine threonine protein kinase domain protein	--	--	GH38	19	N	--	--	--	--	--	--	--	--	YGSLR	101	--	--	bghG002722000001001	--	--	PGTT_20058	0.0011	0.323529	0.933581	1.00928	1.0815	1	1.03382	1.10864	1	1.00081	1.07701	1	1.00017	1.07019	1	0	0	0	0	0	0	0	0	0	3
En-g3768	EV44-g3768	612	hypothetical protein	--	--	--	31	N	--	--	--	--	--	--	LTAR	32	--	--	--	--	--	--	--	--	0.0023	0	2.94242	2.55181	0.867584	0.995692	2.69919	0.918393	1	2.13073	0.727519	1	2.29716	0.779877	1	0	0	0	0	0	0	0	0	0	5
En-g3545	EV44-g3545	534	putative zinc finger cchc-type protein	--	--	--	31	N	--	--	--	--	--	--	--	--	--	--	--	--	--	--	--	--	0	0	1.01972	1.01672	0.99744	1	1.16879	1.14751	1	1.14458	1.12768	1	0.93259	0.913586	1	0	0	0	0	0	0	0	0	2	4
En-g3477	EV44-g3477	621	hypothetical protein	--	--	--	31	N	FPC	56	--	--	--	--	--	--	--	--	--	--	--	--	--	--	0	0	1.24622	1.11002	0.891052	1	1.1653	0.936149	1	1.00527	0.810415	1	1.06471	0.853448	1	0	0	0	0	0	0	0	2	1	0
En-g3431	EV44-g3431	735	putative zinc finger cchc-type protein	--	--	--	31	N	FNC	85	--	--	--	--	--	--	--	--	--	--	bgh01870	--	--	PGTT_15472	0	0	0.934301	1.19859	1.28337	0.908941	1.0972	1.17571	1	1.07164	1.15235	1	0.935396	1.00011	1	0	0	0	0	0	0	0	4	0	3
En-g3331	EV44-g3331	1284	hypothetical protein	--	--	--	32	N	--	--	--	--	--	--	--	--	--	--	--	--	--	--	--	--	0.001	0	9.62246	3.2908	0.342124	5.68199e-22	7.1519	0.744106	0.342688	4.51134	0.47102	3.04426e-10	9.6885	1.0058	1	0	0	0	0	0	0	2	2	1	5
En-g3381	EV44-g3381	1524	hypothetical protein	--	--	--	32	N	--	--	--	--	--	--	--	--	--	--	--	--	--	--	--	--	0.001	0	5.19469	4.32533	0.832968	0.736506	8.30357	1.60032	0.000992927	3.81689	0.738195	0.300076	5.39751	1.03794	1	0	0	0	0	0	0	0	0	4	4
En-g3432	EV44-g3432	1137	hypothetical protein	--	--	--	32	N	--	--	--	--	--	--	--	--	--	--	--	--	--	--	--	--	0.0012	0.342857	10.3377	6.30676	0.610308	0.000187122	6.0861	0.589405	7.72955e-05	11.9087	1.15734	1	6.37174	0.615705	0.00024327	0	0	0	0	0	0	0	4	0	0
En-g3252	EV44-g3252	303	hypothetical protein	--	--	--	32	N	--	--	--	--	--	--	--	--	--	--	--	--	--	--	--	--	0	0	1.52584	0.551088	0.361311	0.000244524	0.987988	0.64825	1	0.997138	0.656549	1	1.36443	0.89327	1	0	0	0	0	0	0	2	0	5	14
En-g5924	EV44-g5924	759	hypothetical protein	--	--	--	32	N	--	--	--	--	--	--	--	--	--	--	--	--	--	--	--	--	0.0018	0	1.32854	0.873264	0.657566	0.237383	0.968323	0.729701	1	1.09696	0.829538	1	0.983648	0.739613	1	0	2	0	0	0	0	2	0	2	4
En-g3564	EV44-g3564	1191	hypothetical protein	--	--	--	32	N	--	--	--	--	--	--	--	--	--	--	--	--	--	--	--	--	0	0	5.12765	4.09077	0.798097	0.510742	3.73843	0.729911	0.271384	4.38021	0.858216	1	4.01191	0.781579	0.868121	0	0	0	0	0	0	0	0	2	5
En-g1318	EV44-g1318	972	hypothetical protein	--	--	--	32	N	--	--	--	--	--	--	--	--	--	--	--	--	--	--	--	--	0	0	6.6966	7.82301	1.16866	0.867469	3.42293	0.511733	5.60674e-07	7.54555	1.13203	1	6.80687	1.01539	1	0	0	0	0	0	2	0	4	0	7
En-g2941	EV44-g2941	507	hypothetical protein	--	--	--	32	N	--	--	--	--	--	--	--	--	--	--	--	--	--	--	--	--	0.0029	0	0.799817	0.647947	0.810433	0.9892	0.544352	0.681379	1	0.69879	0.877761	1	0.6655	0.831185	1	0	0	1	1	0	0	2	6	4	6
En-g3309	EV44-g3309	609	hypothetical protein	--	--	--	32	N	FDC	55	--	--	--	--	--	--	--	--	--	--	--	--	--	--	0.0043	0	1.11816	1.02373	0.9159	1	0.953515	0.853735	1	0.923507	0.829768	1	1.08545	0.969715	1	0	0	0	0	0	0	0	3	3	15
En-g3708	EV44-g3708	1221	hypothetical protein	--	--	--	36	N	--	--	--	--	--	--	--	--	--	--	--	--	bgh05356	--	--	--	0.0011	0	1.93609	2.25787	1.16665	0.950375	1.99208	1.03011	1	1.82776	0.948448	1	1.74478	0.900233	1	0	0	0	0	0	0	0	0	1	0
En-g3662	EV44-g3662	657	hypothetical protein	--	--	--	36	N	--	--	--	--	--	--	--	--	--	--	--	--	bgh05356	--	--	--	0.0021	0	0.992585	1.19555	1.20495	0.995692	1.24726	1.25802	1	1.1256	1.1393	1	1.01829	1.02481	1	0	0	0	0	0	0	0	2	0	2
En-g3869	EV44-g3869	633	hypothetical protein	--	--	--	36	N	--	--	--	--	--	--	--	--	--	--	--	--	bgh05356	--	--	--	0	0	1.12778	1.00243	0.889202	1	1.14386	1.01543	1	1.17519	1.0469	1	1.15431	1.02244	1	0	0	0	0	0	0	0	0	0	2
En-g3888	EV44-g3888	1596	hypothetical protein	--	--	--	36	N	--	--	--	--	--	--	--	--	--	--	--	--	bgh05356	--	--	--	0	0	1.07648	1.30574	1.21344	0.887012	1.12904	1.05003	1	0.907954	0.847377	1	1.11077	1.03076	1	0	0	0	0	0	0	0	0	0	4
En-g3817	EV44-g3817	1386	hypothetical protein	--	--	--	36	N	--	--	--	--	--	--	--	--	--	--	--	--	bgh05356	--	--	--	0.002	0	1.72699	2.01019	1.16444	0.93096	1.9872	1.152	1	1.873	1.08961	1	1.55987	0.902273	1	0	0	0	0	0	0	0	0	0	3
En-g4059	EV44-g4059	411	hypothetical protein	--	--	--	42	N	--	--	--	--	--	--	--	--	--	--	--	--	bgh03408	EPQ61788.1	--	--	0.0097	0	3.73232	2.12098	0.568494	0.0352663	2.04654	0.548961	0.0625055	1.55445	0.418424	0.000216202	2.28039	0.610338	0.204724	0	0	0	0	0	0	0	0	0	2
En-g3689	EV44-g3689	201	hypothetical protein	--	--	--	42	N	--	--	--	--	--	--	--	--	--	--	--	--	bgh03408	--	--	--	0	0	2.05234	1.21066	0.590122	0.608551	1.81194	0.883881	1	1.34977	0.66074	1	1.51851	0.739107	1	0	0	0	0	0	0	1	0	0	4
En-g4290	EV44-g4290	420	hypothetical protein	--	--	--	42	N	--	--	--	--	--	--	--	--	--	--	--	--	bgh03408	EPQ61788.1	--	--	0	0	6.86358	5.57386	0.812407	0.803151	6.52422	0.95165	1	6.18873	0.905881	1	5.89446	0.857894	1	0	0	0	0	0	0	0	0	0	0
En-g4125	EV44-g4125	381	hypothetical protein	--	--	--	42	N	--	--	--	--	--	--	--	--	--	--	--	--	bgh03408	--	--	--	0.0108	0	0.920646	0.703374	0.764297	0.995692	0.705549	0.767246	1	0.689113	0.752001	1	0.760643	0.825331	1	0	0	0	0	0	0	0	0	0	0
En-g3527	EV44-g3527	765	hypothetical protein	--	--	--	42	N	--	--	--	--	--	--	--	--	--	--	GITR	14	bgh03408	EPQ61788.1	--	--	0.0018	0	0.865371	1.02274	1.18231	0.996738	0.940822	1.08844	1	0.966695	1.1223	1	1.10828	1.27934	1	0	0	0	0	0	0	2	0	0	2
En-g3838	EV44-g3838	231	hypothetical protein	--	--	--	42	N	--	--	--	--	--	--	--	--	--	--	--	--	bgh03408	--	--	--	0	0	1.99967	1.82684	0.913924	1	1.38893	0.695378	1	1.32602	0.666211	1	1.45476	0.726731	1	0	0	0	0	0	0	0	0	0	4
En-g1309	EV44-g1309	720	hypothetical protein	--	--	--	42	N	--	--	--	--	--	--	--	--	--	--	--	--	bgh03408	EPQ61788.1	--	--	0.0039	0	1.06012	1.09521	1.0335	1	0.963492	0.909898	1	1.09397	1.03674	1	1.13901	1.07328	1	0	0	0	0	0	2	2	3	2	18
En-g3388	EV44-g3388	1002	hypothetical protein	--	--	--	42	N	--	--	--	--	--	--	--	--	--	--	--	--	bgh03408	EPQ61788.1	--	--	0.0027	0	1.36761	1.51371	1.10725	1	1.42973	1.04662	1	1.45236	1.06692	1	1.43125	1.04542	1	0	0	0	0	0	0	2	2	0	6
En-g3676	EV44-g3676	636	hypothetical protein	--	--	--	42	N	--	--	--	--	--	--	--	--	--	--	--	--	bgh03408	EPQ61788.1	--	--	0.0021	0	1.01759	1.19628	1.17605	1	1.28844	1.26763	1	0.92884	0.917039	1	0.950117	0.932703	1	0	0	0	0	0	0	0	2	0	2
En-g3200	EV44-g3200	672	hypothetical protein	--	--	--	42	N	--	--	--	--	--	--	--	--	--	--	--	--	bgh03408	EPQ61788.1	--	--	0.0021	0	1.10525	1.20447	1.0902	1	1.42856	1.29401	1	1.12202	1.01991	1	1.03954	0.939548	1	0	0	0	0	0	0	0	0	9	8
En-g4025	EV44-g4025	696	hypothetical protein	--	--	--	43	N	WGC	14	--	--	--	--	--	--	--	--	--	--	bgh06796	--	--	--	0	0	0.745004	0.82156	1.10319	1	0.715267	0.961189	1	0.756873	1.02067	1	0.831254	1.11459	1	0	0	0	0	0	0	0	0	0	0
En-g1239	EV44-g1239	798	hypothetical protein similar to BGHDH14_bgh00419	--	--	--	44	N	--	--	--	--	--	--	--	--	--	--	--	--	bgh00419	EPQ62681.1	--	--	0.0051	0.53125	1.31248	3.17679	2.42139	7.77117e-08	2.08093	1.58732	0.168355	2.49501	1.90986	0.00177888	2.07854	1.582	0.116817	0	0	0	0	4	0	4	4	2	14
En-g5980	EV44-g5980	492	hypothetical protein similar to BGT96224_4771	--	--	--	44	N	--	--	--	--	--	--	--	--	--	--	--	--	bgh00419	EPQ62681.1	--	--	0	0	1.82753	0.719987	0.394119	0.000404995	1.18087	0.646896	1	1.58314	0.87031	1	1.55405	0.849452	1	0	1	2	0	0	0	2	6	2	0
En-g219	EV44-g219	1830	hypothetical protein	--	--	--	56	Y	YEC	44	--	--	--	--	--	--	--	--	--	--	--	--	--	--	0.0015	0	1.09268	0.94001	0.860616	0.971227	0.911534	0.835183	1	1.01132	0.929862	1	0.931652	0.851731	1	0	0	0	0	0	0	6	14	3	8
En-g5999	EV44-g5999	1086	hypothetical protein	--	--	--	56	N	YQC	13	--	--	--	--	--	--	--	--	--	--	--	--	--	--	0.0012	0	1.22056	0.908384	0.744523	0.632476	0.97256	0.797731	1	0.988432	0.813593	1	1.05186	0.86087	1	4	2	0	2	2	0	29	28	22	26
En-g2273	EV44-g2273	228	hypothetical protein	--	--	--	56	N	YQC	13	--	--	--	--	--	--	--	--	--	--	--	--	--	--	0	0	3.69444	3.25592	0.881645	1	3.23277	0.876043	1	2.55259	0.694149	1	3.32643	0.899434	1	0	0	0	1	0	0	2	2	3	7
En-g4182	EV44-g4182	252	putative ras gtpase activating protein	--	--	--	58	N	--	--	--	--	--	--	--	--	--	--	--	--	bgh02507	EPQ65238.1	B0510_9027T1	--	0	0	1.32037	1.30346	0.987583	1	0.984951	0.746827	1	1.50086	1.142	1	1.1673	0.883134	1	0	0	0	0	0	0	0	0	0	0
En-g3818	EV44-g3818	678	putative uncharacterized protein CPUR_08852	--	--	--	60	N	--	--	--	--	RYLR	20	--	--	--	--	--	--	--	EPQ65948.1	--	--	0	0	1.00739	1.17877	1.17057	1	1.02337	1.01703	1	1.02674	1.02396	1	1.1626	1.15284	1	0	0	0	0	0	0	0	0	0	6
En-g3227	EV44-g3227	1704	hypothetical protein similar to AN5470.2	--	--	--	60	N	--	--	--	--	--	--	--	--	--	--	--	--	--	--	--	PGTT_19185	0.0008	0.363636	0.918274	0.967607	1.05413	1	0.968972	1.05643	1	0.835028	0.913586	1	0.907373	0.987083	1	0	0	0	0	0	0	2	2	4	11
En-g3441	EV44-g3441	660	hypothetical protein similar to AN5470.2	--	--	--	60	N	FRC	95	--	--	--	--	--	--	--	--	--	--	--	--	--	--	0.0041	0.683333	1.28604	0.0525797	0.0409007	2.63748e-15	0.0493396	0.0384096	9.11281e-14	0.0809194	0.0632146	2.45108e-11	0.0833252	0.0647234	8.7658e-13	0	0	0	0	0	0	1	0	2	12
En-g283	EV44-g283	663	hypothetical protein similar to AN5470.2	--	--	--	60	Y	--	--	--	--	--	--	--	--	--	--	--	--	--	EPQ65948.1	--	--	0	0	1.13263	1.13362	1.00126	1	1.17712	1.04047	1	1.20122	1.0655	1	1.13928	1.0048	1	0	0	0	0	0	0	0	0	0	0
En-g4348	EV44-g4348	645	putative uncharacterized protein CPUR_08852	--	--	--	60	N	--	--	--	--	--	--	--	--	--	--	--	--	--	EPQ65948.1	--	--	0	0	1.25616	1.01721	0.810097	0.967396	1.1293	0.90005	1	1.25509	1.00381	1	1.17585	0.935083	1	0	0	0	0	0	0	0	0	0	0
En-g3727	EV44-g3727	570	hypothetical protein similar to CHGG_05057	--	--	--	60	N	--	--	--	--	--	--	--	--	--	--	--	--	--	--	--	--	0	0	1.23076	1.09702	0.891679	1	1.36917	1.11374	1	1.20528	0.983868	1	1.2873	1.04483	1	0	0	0	0	0	0	0	1	0	3
En-g1969	EV44-g1969	801	hypothetical protein similar to FOXB_15510	--	--	--	60	N	--	--	--	--	--	--	--	--	--	--	--	--	--	--	--	PGTT_19185	0	0	1.17187	1.12675	0.961867	1	1.07716	0.920239	1	1.06529	0.913285	1	0.839078	0.715256	1	0	0	0	0	2	0	2	0	0	4
En-g1960	EV44-g1960	1131	hypothetical protein similar to PDIG_11210	--	--	--	60	N	--	--	--	--	--	--	--	--	--	--	--	--	--	--	--	PGTT_19185	0	0	1.03307	1.10575	1.07077	1	0.962214	0.932489	1	0.893745	0.869173	1	0.866847	0.838214	1	0	0	0	0	2	0	1	6	0	8
En-g3196	EV44-g3196	1485	hypothetical protein similar to AN2714.2	--	--	--	60	N	--	--	--	--	--	--	--	--	--	--	--	--	--	--	--	--	0	0	1.02449	1.01338	0.989531	1	0.94803	0.926429	1	0.860251	0.843599	1	0.828739	0.808068	1	0	0	0	0	0	0	0	8	2	8
En-g3852	EV44-g3852	639	hypothetical protein similar to BGHDH14_bghG007361000001001	--	--	--	69	N	--	--	--	--	--	--	--	--	--	--	--	--	bghG007361000001001	--	--	--	0.0021	0	0.864398	1.07375	1.24267	0.967396	0.957008	1.10841	1	0.853972	0.992545	1	0.904578	1.04537	1	0	0	0	0	0	0	0	0	0	4
En-g3784	EV44-g3784	492	hypothetical protein similar to BGHDH14_bghG007361000001001	--	--	--	69	N	--	--	--	--	--	--	--	--	--	--	--	--	bghG007361000001001	--	--	--	0	0	1.39073	1.42119	1.0223	1	1.88586	1.35758	1	1.27185	0.91878	1	1.36606	0.981218	1	0	0	0	0	0	0	0	0	0	4
En-g3860	EV44-g3860	828	hypothetical protein similar to BGHDH14_bghG007361000001001	--	--	--	69	N	--	--	--	--	--	--	--	--	--	--	--	--	bghG007361000001001	--	--	--	0.0033	0	1.12173	1.04164	0.928969	1	0.911128	0.813191	1	1.27894	1.14547	1	0.994166	0.885344	1	0	0	0	0	0	0	0	0	0	5
En-g4484	EV44-g4484	1224	hypothetical protein similar to BGHDH14_bghG007361000001001	--	--	--	69	N	--	--	--	--	--	--	--	--	--	--	--	--	bghG007361000001001	--	--	--	0	0	0.972736	1.062	1.09219	1	0.931612	0.958826	1	1.18334	1.22218	1	1.04027	1.0683	1	0	0	2	0	2	0	4	2	0	12
En-g3119	EV44-g3119	579	hypothetical protein similar to BGHDH14_bghG007361000001001	--	--	--	69	N	--	--	--	--	--	--	--	--	--	--	--	--	bghG007361000001001	--	--	--	0	0	1.11777	1.197	1.0713	1	1.06334	0.952397	1	1.23945	1.11403	1	1.19807	1.07071	1	0	0	0	0	0	0	9	4	4	17
En-g3518	EV44-g3518	639	hypothetical protein similar to BGHDH14_bghG007361000001001	--	--	--	69	N	--	--	--	--	--	--	--	--	--	--	--	--	bghG007361000001001	--	--	--	0	0	1.4595	1.56295	1.07129	1	1.07372	0.73652	1	1.13078	0.778381	1	1.08715	0.74409	1	0	0	0	0	0	0	2	0	0	2
En-g3478	EV44-g3478	771	hypothetical protein similar to BGHDH14_bghG007361000001001	--	--	--	69	N	--	--	--	--	--	--	--	--	--	--	--	--	bghG007361000001001	--	--	--	0	0	1.23058	1.11806	0.908917	1	1.0298	0.837804	1	1.07132	0.874638	1	1.16787	0.948038	1	0	0	0	0	0	0	0	2	1	1
En-g3344	EV44-g3344	492	hypothetical protein similar to BGHDH14_bghG007361000001001	--	--	--	69	N	YQC FRC	58 73	--	--	--	--	--	--	--	--	--	--	bghG007361000001001	--	--	--	0	0	1.29032	1.25841	0.97565	1	1.2778	0.991439	1	1.09397	0.85178	1	1.23447	0.9557	1	0	0	0	0	0	0	0	3	2	2
En-g3841	EV44-g3841	1071	putative air1 domain-containing protein	--	--	--	86	N	--	--	--	--	--	--	--	--	--	--	--	--	bgh01870	EPQ62291.1	--	--	0.0013	0	0.886164	1.03597	1.16951	0.995046	0.988335	1.11658	1	1.02365	1.16054	1	0.907859	1.0234	1	0	0	0	0	0	0	0	0	0	2
En-g4251	EV44-g4251	429	putative air1 domain-containing protein	--	--	--	86	N	--	--	--	--	--	--	--	--	--	--	--	--	bgh01870	--	--	--	0	0	0.909765	1.10575	1.21589	1	1.00055	1.10106	1	1.04042	1.14894	1	1.07798	1.18365	1	0	0	0	0	0	0	0	0	0	0
En-g4325	EV44-g4325	231	putative air1 domain-containing protein	--	--	--	86	N	--	--	--	--	--	--	--	--	--	--	--	--	bgh01870	EPQ62291.1	--	--	0	0	1.7965	1.74683	0.972732	1	1.35139	0.753103	1	1.15553	0.646213	1	0.0266929	0.0148426	1.10081e-15	0	0	0	0	0	0	0	0	0	0
En-g564	EV44-g564	771	putative celp0028 effector like protein	--	--	--	92	Y	--	--	--	--	--	--	--	--	--	--	--	--	bgh04924	EPQ61701.1	B0510_4547T1	--	0.0017	0	1.21747	0.998798	0.820706	0.977134	1.14719	0.94336	1	0.698096	0.576072	0.320742	1.13164	0.928521	1	2	4	5	0	3	0	49	68	25	20
En-g562	EV44-g562	771	putative celp0028 effector like protein	--	--	--	92	Y	--	--	--	--	--	--	--	--	--	--	--	--	bgh04924	EPQ61701.1	B0510_4547T1	--	0	0	1.0765	1.12265	1.04327	1	1.3159	1.22379	1	1.17484	1.09644	1	1.10765	1.02785	1	0	4	11	0	4	0	46	47	37	53
En-g560	EV44-g560	771	putative celp0028 effector like protein	--	--	--	92	Y	FFC	10	--	--	--	--	--	--	--	--	--	--	bgh04924	EPQ61701.1	B0510_4547T1	--	0.0018	0	1.10213	1.11865	1.01538	1	1.04035	0.945027	1	1.03863	0.946778	1	1.09566	0.993072	1	0	0	7	0	0	0	33	25	9	13
En-g526	EV44-g526	735	putative ppe family protein	--	--	--	95	Y	--	--	--	--	--	--	--	--	--	--	--	--	bgh06570	EPQ64368.1	B0510_2918T1	--	0	0	1.68315	1.47375	0.875926	0.996428	1.42244	0.846078	1	1.56445	0.933812	1	1.54314	0.915842	1	0	5	2	2	0	0	15	17	166	37
En-g539	EV44-g539	687	putative ppe family protein	--	--	--	95	Y	--	--	--	--	--	--	--	--	--	--	--	--	bgh06570	EPQ64368.1	B0510_2918T1	--	0.002	0.384615	1.20814	1.03599	0.857842	1	1.04636	0.86709	1	1.15716	0.962272	1	1.09628	0.906449	1	5	15	19	4	4	7	4	5	14	34
En-g6385	EV44-g6385	630	putative ppe family protein	--	--	--	95	N	--	--	--	--	--	--	--	--	--	--	--	--	bgh06570	EPQ64368.1	B0510_2918T1	--	0	0	1.18247	1.10782	0.937237	1	1.07578	0.910821	1	1.12961	0.959753	1	1.20926	1.02157	1	2	1	2	0	0	0	0	2	53	16
En-g4501	EV44-g4501	585	putative ppe family protein	--	--	--	95	N	--	--	--	--	--	--	--	--	--	--	--	--	bgh06570	EPQ64368.1	B0510_2918T1	--	0	0	1.60162	1.76291	1.10113	1	1.77321	1.10841	1	1.61503	1.01308	1	1.67991	1.04777	1	1	1	0	0	0	2	3	5	48	10
En-g5361	EV44-g5361	1197	putative putative secreted effector protein	--	--	--	106	N	--	--	--	--	--	--	--	--	--	--	--	--	bgh02329	EPQ65676.1	--	--	0.0011	0	1.12469	0.76943	0.684393	0.348863	1.09389	0.973737	1	1.15154	1.02865	1	1.02768	0.912778	1	2	5	8	4	2	4	8	8	59	24
En-g230	EV44-g230	351	putative n-glycosylation site corresponding to basepairs 208-210	--	--	--	110	Y	--	--	--	--	--	--	--	--	--	--	--	--	--	--	--	--	0	0	1.54826	1.13207	0.731473	0.892235	1.4823	0.958495	1	1.40876	0.914137	1	1.36145	0.878411	1	0	0	0	0	0	0	1	3	10	6
En-g3866	EV44-g3866	840	hypothetical protein similar to BGT96224_4358	--	--	--	111	N	--	--	--	--	--	--	--	--	--	--	--	--	bgh04862	EPQ64064.1	--	--	0	0	1.02042	1.19178	1.16838	0.996428	0.85682	0.840639	1	1.10439	1.08733	1	1.11943	1.09587	1	0	0	0	0	0	0	0	0	0	2
En-g4085	EV44-g4085	1107	putative eka-like protein	--	--	--	137	N	--	--	--	--	--	--	--	--	--	--	--	--	bgh05665	--	--	--	0	0	0.711823	0.793029	1.11451	1	0.744161	1.04663	1	0.640371	0.903816	1	0.774239	1.08653	1	0	0	0	0	0	0	0	0	0	0
En-g4122	EV44-g4122	435	putative eka-like protein	--	--	--	137	N	--	--	--	--	--	--	--	--	--	--	--	--	bgh05665	--	--	--	0	0	1.36286	1.30293	0.956396	1	1.38544	1.01773	1	1.1166	0.823128	1	1.14108	0.836379	1	0	0	0	0	0	0	0	0	0	0
En-g4068	EV44-g4068	768	putative eka-like protein	--	--	--	137	N	--	--	--	--	--	--	--	--	--	--	--	--	bgh06851	--	--	--	0	0	1.55995	1.56421	1.00312	1	1.91946	1.23188	1	1.44723	0.932068	1	1.73822	1.1131	1	0	0	0	0	0	0	0	0	0	2
En-g4356	EV44-g4356	987	putative eka-like protein	--	--	--	137	N	--	--	--	--	--	--	--	--	--	--	--	--	bgh06851	--	--	--	0	0	1.1012	1.2265	1.11422	1	1.23878	1.12623	1	1.41872	1.29435	1	1.27445	1.1561	1	0	0	0	0	0	0	0	0	0	0
En-g3428	EV44-g3428	969	putative eka-like protein	--	--	--	137	N	--	--	--	--	--	--	IEAR	45	--	--	--	--	bgh06877	--	--	--	0	0	0.978896	1.22703	1.25397	0.891961	1.02464	1.04794	1	1.21025	1.24211	1	1.40311	1.43185	1	0	0	0	0	0	0	0	4	0	4
En-g4338	EV44-g4338	1014	putative eka-like protein	--	--	--	137	N	--	--	--	--	--	--	LNAR	82	--	--	--	--	bgh06970	EPQ66957.1	--	--	0.0042	0	1.78467	2.34427	1.31407	0.563064	1.88031	1.0548	1	1.70013	0.957071	1	2.09693	1.17372	1	0	0	0	0	0	0	0	0	0	0
En-g4352	EV44-g4352	1014	putative eka-like protein	--	--	--	137	N	--	--	--	--	--	--	--	--	--	--	--	--	bgh06970	EPQ66957.1	--	--	0	0	1.07359	1.20256	1.12057	1	0.273276	0.254838	2.4039e-09	0.934452	0.874459	1	0.875894	0.814993	1	0	0	0	0	0	0	0	0	0	0
En-g1072	EV44-g1072	672	putative at hook motif-containing	--	--	--	138	N	--	--	--	--	--	--	--	--	--	--	--	--	--	--	--	PGTT_06824	0	0	95.5615	49.6926	0.520208	3.49417e-09	50.022	0.524056	1.48456e-08	42.834	0.450325	3.13993e-13	52.9621	0.553633	1.62765e-07	0	0	0	4	0	0	0	4	2	7
En-g4976	EV44-g4976	438	putative transcriptional factor b3	--	--	--	138	N	--	--	--	--	--	--	--	--	--	--	--	--	--	--	--	PGTT_06824	0.0065	0	7.91364	7.25217	0.91677	1	4.6801	0.592077	0.00434095	5.24926	0.666411	0.109553	8.09375	1.02168	1	0	0	1	0	0	0	1	0	5	4
En-g4981	EV44-g4981	639	hypothetical protein similar to RO3G_12207	--	--	--	138	N	--	--	--	--	--	--	--	--	--	--	--	--	--	--	--	PGTT_11891	0.0065	0	1.35686	1.30635	0.963148	1	1.32989	0.981251	1	0.897088	0.664232	1	1.22067	0.898674	1	0	0	1	0	0	0	1	2	0	7
En-g4161	EV44-g4161	261	putative nonribosomal peptide synthase	--	--	--	139	N	--	--	--	--	--	--	--	--	--	--	--	--	bgh03351	--	--	--	0	0	1.1925	1.21559	1.01976	1	1.06316	0.892566	1	1.14007	0.960492	1	1.25211	1.04888	1	0	0	0	0	0	0	0	0	0	0
En-g3913	EV44-g3913	261	hypothetical protein	--	--	--	139	N	--	--	--	--	--	--	--	--	--	--	--	--	bgh05581	--	--	--	0.0053	0	1.70357	1.34541	0.790066	0.995046	2.15955	1.26912	1	1.37479	0.810768	1	2.40973	1.41301	1	0	0	0	0	0	0	0	0	0	2
En-g3849	EV44-g3849	402	hypothetical protein	--	--	GH38	139	N	--	--	--	--	--	--	--	--	--	--	--	--	bgh05581	--	--	PGTT_16854	0.0034	0	1.32112	1.27962	0.968967	1	1.49916	1.13608	1	1.00144	0.761561	1	1.46482	1.1076	1	0	0	0	0	0	0	0	0	0	3
En-g3324	EV44-g3324	405	hypothetical protein	--	--	GH38	139	N	--	--	--	--	--	--	--	--	--	--	--	--	bgh06214	--	--	PGTT_16854	0.0068	0.731183	10.1247	11.5834	1.14452	0.955673	7.52594	0.744181	0.871254	11.2152	1.11287	1	11.2664	1.11158	1	0	0	0	0	0	0	1	0	4	2
En-g3900	EV44-g3900	540	hypothetical protein	--	--	GH38	139	N	--	--	--	--	--	--	--	--	--	--	--	--	bgh06214	--	--	PGTT_16854	0	0	1.13445	1.14085	1.00603	1	0.931376	0.821935	1	1.06966	0.947279	1	1.03339	0.909946	1	0	0	0	0	0	0	0	0	0	0
En-g3596	EV44-g3596	540	hypothetical protein similar to BGT96224_A21587, partial	--	--	--	140	N	--	--	--	--	--	--	--	--	--	--	--	--	--	EPQ64711.1	--	--	0	0	1.29456	1.55726	1.20339	0.995046	1.22845	0.950027	1	1.41811	1.10054	1	1.47871	1.14104	1	0	0	0	0	0	0	0	0	2	0
En-g3672	EV44-g3672	834	hypothetical protein similar to BGT96224_A21587, partial	--	--	--	140	N	--	--	--	--	--	--	--	--	--	--	--	--	--	EPQ64711.1	--	--	0	0	1.14624	1.22621	1.07018	1	1.04494	0.912675	1	1.01789	0.892167	1	0.876114	0.76353	1	0	0	0	0	0	0	0	2	0	2
En-g3724	EV44-g3724	315	hypothetical protein similar to BGT96224_A21587, partial	--	--	--	140	N	--	--	--	--	--	--	--	--	--	--	--	--	--	EPQ64711.1	--	--	0	0	1.60758	1.59393	0.991893	1	1.73429	1.08006	1	1.48641	0.928935	1	1.46811	0.912276	1	0	0	0	0	0	0	0	0	1	0
En-g3734	EV44-g3734	2118	hypothetical protein similar to BGT96224_A21587, partial	--	--	--	224	N	--	--	--	--	--	--	--	--	--	--	--	--	--	EPQ64711.1	--	--	0.0019	0	1.19617	1.24497	1.04121	1	1.14486	0.958214	1	1.18156	0.992394	1	1.31173	1.09545	1	0	0	0	0	0	0	0	1	0	1
En-g6481	EV44-g6481	1119	putative ser thr protein phosphatase family	--	--	--	243	N	--	--	--	--	--	--	--	--	--	--	--	--	bgh01295	EPQ63934.1	B0510_8133T1	PGTT_16227	0	0	0.927147	1.02676	1.10787	1	0.933787	1.00832	1	0.83294	0.90258	1	1.04972	1.131	1	0	4	4	0	0	0	4	11	12	19
En-g5577	EV44-g5577	1122	putative ser thr protein phosphatase family	--	--	--	243	N	--	--	--	--	--	--	--	--	--	--	--	--	bgh01295	EPQ63934.1	B0510_8133T1	PGTT_16227	0	0	1.02594	1.08442	1.05741	1	1.03176	1.00683	1	1.04912	1.02736	1	0.980965	0.955149	1	2	0	7	2	4	0	53	45	21	74
En-g1956	EV44-g1956	411	putative protein rai1	--	--	--	264	N	--	--	--	--	--	--	--	--	--	--	--	--	bgh02354	EPQ61586.1	B0510_3623T1	--	0	0	1.05578	1.12847	1.06926	1	1.17658	1.11571	1	1.00936	0.960492	1	1.04999	0.993463	1	0	0	0	0	2	0	2	6	1	13
En-g5686	EV44-g5686	1830	hypothetical protein similar to BGT96224_2682	--	--	--	267	N	--	--	--	--	--	--	--	--	--	--	--	--	bgh02402	EPQ63801.1	B0510_998T1	--	0.0007	0	0.946985	0.997457	1.05371	1	0.844952	0.893282	1	0.945377	1.00296	1	0.969517	1.02271	1	8	0	10	4	4	4	11	0	41	79
En-g6291	EV44-g6291	1422	hypothetical protein similar to BGT96224_2682	--	--	--	267	N	--	--	--	--	--	--	--	--	--	--	--	--	bgh02402	EPQ63801.1	B0510_998T1	--	0	0	1.00625	1.08084	1.07454	1	1.03166	1.02643	1	0.802428	0.801158	1	0.974207	0.967126	1	2	0	2	0	0	0	4	2	19	29
En-g2011	EV44-g2011	1731	hypothetical protein similar to BGT96224_2682	--	--	--	267	N	--	--	--	--	--	--	--	--	--	--	--	--	bgh02402	EPQ63801.1	B0510_998T1	--	0	0	0.918284	0.889898	0.969465	1	0.886484	0.966482	1	1.01786	1.11361	1	0.998752	1.08648	1	4	0	2	0	14	2	46	60	85	119
En-g3878	EV44-g3878	258	putative serine esterase family protein	--	--	--	271	N	--	--	--	--	--	--	--	--	--	--	--	--	bgh02747	EPQ66459.1	B0510_7639T1	--	0	0	1.37682	1.10083	0.79985	0.996428	1.69164	1.23007	1	1.77904	1.29816	1	1.12202	0.814072	1	0	0	0	0	0	0	0	0	0	2
En-g6182	EV44-g6182	2412	hypothetical protein similar to MBM_01078	--	--	--	273	N	--	--	--	--	--	--	--	--	--	--	--	--	bgh03071	EPQ62737.1	B0510_6541T1	PGTT_10423	0	0	0.91747	0.947511	1.03314	1	0.86648	0.945511	1	0.999912	1.09494	1	0.90123	0.98126	1	6	0	4	0	2	2	56	63	61	242
En-g528	EV44-g528	984	hypothetical protein similar to BGHDH14_bgh06275	--	--	--	281	Y	--	--	--	--	--	--	--	--	--	--	--	--	bgh06275	EPQ66596.1	B0510_3082T1	--	0	0	0.964616	1.01184	1.04936	1	0.970494	1.00725	1	1.00492	1.04664	1	0.929092	0.962153	1	4	4	11	5	0	2	20	23	75	157
En-g3115	EV44-g3115	1533	putative type-2 protein geranylgeranyltransferase subunit beta protein	--	--	--	293	N	--	--	--	--	--	--	--	--	--	--	--	--	bgh05163	EPQ67516.1	B0510_4324T1	--	0.0009	0.333333	0.923634	1.03569	1.12176	1	0.932493	1.01075	1	0.946203	1.02921	1	0.897207	0.97036	1	0	0	0	0	0	0	8	8	2	19
En-g3287	EV44-g3287	543	putative meiosis-specific topoisomerase spo11 meiotic recombination protein spo11	--	--	--	299	N	--	--	--	--	--	--	--	--	--	--	--	--	bgh06215	EPQ62445.1	B0510_9191T1	--	0	0	1.32272	0.889746	0.672927	0.563064	1.09125	0.825958	1	1.44138	1.09479	1	1.17176	0.884936	1	0	0	0	0	0	0	2	2	2	6
En-g3429	EV44-g3429	768	putative guanyl-specific ribonuclease f1	--	--	--	309	N	--	--	--	--	--	--	--	--	--	--	--	--	--	--	--	--	0.0022	0	0.772795	0.963667	1.24747	0.950375	1.01732	1.31793	1	0.611155	0.794525	1	0.964524	1.24678	1	0	0	0	0	0	0	0	4	0	4
En-g3228	EV44-g3228	873	hypothetical protein	--	--	--	309	N	FDC	55	--	--	--	--	--	--	--	--	--	--	--	--	--	--	0	0	1.75431	2.0006	1.14083	0.996428	2.34417	1.33777	1	1.80949	1.03627	1	2.1719	1.23672	1	0	0	0	0	0	0	2	2	4	9
En-g3060	EV44-g3060	1395	hypothetical protein	--	--	--	309	N	YFC	106	--	--	--	--	--	--	--	--	--	--	--	--	--	--	0.0066	0.717391	1.82323	2.02704	1.11222	1	1.90691	1.0471	1	1.95062	1.07486	1	1.88204	1.03116	1	0	0	0	0	0	0	3	18	9	11
En-g5467	EV44-g5467	729	hypothetical protein	--	--	--	309	N	FDC	52	--	--	--	--	--	--	--	--	--	--	--	--	--	--	0.0018	0.310345	2.56845	2.60705	1.01542	1	2.37899	0.927303	1	2.25096	0.880476	1	2.60091	1.01157	1	0	0	2	0	0	0	6	4	5	11
En-g304	EV44-g304	1050	hypothetical protein	--	--	--	311	Y	YDC	36	--	--	--	--	--	--	--	--	--	--	--	--	--	--	0	0	1.21657	0.991917	0.815655	0.915792	0.995811	0.819482	1	1.01194	0.835677	1	1.022	0.839177	1	0	2	1	2	2	0	12	13	8	35
En-g65	EV44-g65	1047	hypothetical protein	--	--	--	311	Y	YDC	36	--	--	--	--	--	--	--	--	--	--	--	--	--	--	0	0	1.03771	1.21116	1.1676	0.994754	1.07707	1.03912	1	1.03858	1.0055	1	1.01711	0.979107	1	0	0	0	0	0	2	10	11	2	37
En-g64	EV44-g64	1032	hypothetical protein	--	--	--	311	Y	YDC	31	--	--	--	--	--	--	--	--	--	--	--	--	--	--	0.0026	0	0.925577	1.07527	1.16218	0.996428	1.07265	1.16023	1	0.763763	0.829022	1	0.834319	0.90045	1	0	0	0	0	0	2	7	20	6	33
En-g436	EV44-g436	1047	hypothetical protein	--	--	--	311	Y	YDC	36	--	--	--	--	--	--	--	--	--	--	--	--	--	--	0	0	1.04162	1.07469	1.03215	1	0.998175	0.959394	1	1.02819	0.99171	1	0.936617	0.898241	1	0	2	8	2	4	0	25	27	22	43
En-g3225	EV44-g3225	555	hypothetical protein	--	--	--	311	N	YRC	92	--	--	--	--	--	--	--	--	--	--	--	--	--	--	0	0	1.2175	1.15401	0.948223	1	1.08702	0.893856	1	1.25292	1.03389	1	1.26483	1.03778	1	0	0	0	0	0	0	0	0	8	11
En-g305	EV44-g305	843	hypothetical protein similar to BGHDH14_bgh00353	--	--	GH131	330	Y	--	--	--	--	--	--	--	--	--	--	--	--	bgh00353	EPQ63470.1	B0510_9057T1	PGTT_02723	0.0016	0	0.965062	1.04531	1.08357	1	1.00562	1.04323	1	0.906787	0.943996	1	0.987625	1.0223	1	5	5	11	6	1	12	28	40	92	201
En-g6466	EV44-g6466	1971	hypothetical protein similar to BGHDH14_bgh01014	--	--	--	359	N	--	--	--	--	--	--	--	--	--	--	--	--	bgh01014	EPQ67057.1	B0510_1371T1	--	0	0	0.826641	1.03992	1.2585	0.796279	0.974414	1.18012	1	0.789339	0.959327	1	0.908651	1.09804	1	4	2	6	2	0	0	18	23	22	164
En-g6477	EV44-g6477	2829	putative ubiquitination network signaling protein	--	--	--	367	N	--	--	--	--	--	--	--	--	--	--	--	--	bgh01276	EPQ67414.1	B0510_6924T1	--	0.0005	0	0.832126	0.90046	1.08254	1	1.01151	1.21698	1	0.83836	1.01219	1	0.904531	1.08586	1	2	4	6	0	2	0	15	32	64	123
En-g2765	EV44-g2765	2706	putative cell wall proline rich protein	--	--	--	369	N	--	--	--	--	--	--	--	--	--	--	--	--	bgh01310	EPQ65834.1	B0510_4105T1	--	0	0	0.806963	1.02904	1.2757	0.657617	0.919697	1.14101	1	0.881319	1.09724	1	0.863614	1.06907	1	4	4	8	8	14	2	66	113	76	511
En-g2106	EV44-g2106	1731	hypothetical protein similar to BGHDH14_bgh01322	--	--	--	370	N	--	--	--	--	--	--	--	--	--	--	--	--	bgh01322	EPQ61976.1	B0510_3792T1	--	0.0016	0.695652	0.961277	1.08354	1.12762	0.998896	0.910979	0.948767	1	0.995459	1.04039	1	0.883186	0.91779	1	0	2	8	4	4	5	36	54	49	133
En-g945	EV44-g945	1149	hypothetical protein similar to BGHDH14_bgh01670	--	--	--	377	N	--	--	--	--	--	--	--	--	--	--	--	--	bgh01670	EPQ67416.1	B0510_1955T1	--	0	0	1.03226	1.11692	1.08244	1	1.05397	1.02221	1	0.964114	0.938343	1	1.05525	1.02119	1	2	0	1	6	4	4	38	45	49	112
En-g5353	EV44-g5353	2385	putative 60s ribosomal protein l4-a	--	--	--	384	N	--	--	--	--	--	--	--	--	--	--	--	--	bgh01616	EPQ61912.1	B0510_3403T1	--	0	0	1.04332	0.773171	0.741355	0.432456	0.960973	0.922133	1	0.85722	0.825458	1	0.951201	0.910741	1	2	2	0	2	2	0	31	43	50	103
En-g2942	EV44-g2942	777	putative wd repeat-containing protein	--	--	--	422	N	--	--	--	--	--	--	--	--	--	--	--	--	bgh02409	EPQ64116.1	B0510_4139T1	PGTT_04581	0.0018	0	1.15017	1.09984	0.956611	1	0.95187	0.828543	1	0.902622	0.788432	1	1.14173	0.991607	1	3	2	4	7	1	3	48	45	36	76
En-g2212	EV44-g2212	2721	hypothetical protein similar to MBM_01884	--	--	--	445	N	FTC	78	--	--	--	--	--	--	--	--	--	--	bgh02905	EPQ63031.1	B0510_614T1	--	0.001	0.666667	0.992891	0.925534	0.932522	1	0.967668	0.975718	1	1.00191	1.01379	1	0.907429	0.912959	1	0	3	2	6	4	0	53	64	51	89
En-g7	EV44-g7	2409	putative basic proline-rich protein	--	--	--	449	Y	--	--	--	--	--	--	--	--	--	--	--	--	bgh02944	EPQ61818.1	B0510_3063T1	--	0.0023	1.53333	0.904401	1.18404	1.3097	0.54681	0.921497	1.02008	1	0.841024	0.93426	1	0.979045	1.08139	1	2	1	12	24	22	14	183	197	153	411
En-g2546	EV44-g2546	1998	putative com1 regulatory protein	--	--	--	453	N	--	--	--	--	--	--	--	--	--	--	--	--	bgh03053	EPQ62987.1	B0510_1695T1	--	0	0	0.917433	1.03877	1.13269	0.996428	0.941614	1.02754	1	1.03494	1.13334	1	0.945426	1.02942	1	1	2	2	2	4	2	10	14	21	173
En-g5347	EV44-g5347	873	hypothetical protein similar to GLAREA_01355	--	--	--	465	N	--	--	--	--	RYLR	21	--	--	--	--	--	--	bgh03287	EPQ66734.1	B0510_10314T1	--	0	0	1.20753	1.08716	0.900665	1	1.03336	0.856746	1	0.914228	0.760634	1	1.00683	0.832909	1	3	4	2	2	4	2	24	36	54	201
En-g5213	EV44-g5213	966	hypothetical protein similar to BGT96224_3364	--	--	--	465	N	--	--	--	--	--	--	--	--	--	--	--	--	bgh03287	EPQ66734.1	B0510_10314T1	--	0	0	1.12864	0.990604	0.878039	1	0.948312	0.841194	1	1.02604	0.913333	1	0.980056	0.867433	1	0	2	5	0	0	3	33	27	16	109
En-g1291	EV44-g1291	1950	hypothetical protein similar to BGHDH14_bgh03422	--	--	--	469	N	--	--	--	--	--	--	--	--	--	--	--	--	bgh03422	EPQ65582.1	B0510_5825T1	--	0	0	0.913911	1.0187	1.11509	1	1.01334	1.11007	1	0.913577	1.0043	1	0.927046	1.0133	1	0	0	0	0	0	2	12	15	13	64
En-g5907	EV44-g5907	1044	putative urea transporter	--	--	--	483	N	--	--	--	--	--	--	--	--	--	--	--	--	bgh03930	EPQ64628.1	--	--	0	0	0.977076	1.13401	1.16107	0.996428	1.10249	1.12965	1	1.01155	1.04011	1	1.17989	1.2063	1	0	2	0	0	0	0	6	7	10	27
En-g680	EV44-g680	1863	putative lectin c-type domain protein	--	--	--	502	N	--	--	--	--	--	--	--	--	--	--	--	--	bgh04536	EPQ66941.1	B0510_7118T1	--	0	0	0.991697	0.932372	0.940543	1	0.96043	0.969585	1	0.92011	0.932139	1	0.897019	0.903571	1	0	0	2	4	2	6	26	38	26	74
En-g4790	EV44-g4790	1302	putative gpi ethanolamine phosphate transferase 2	--	--	--	542	N	--	--	--	--	--	--	--	--	--	--	--	--	bgh05496	EPQ64676.1	B0510_3773T1	PGTT_03666	0	0	1.072	0.847398	0.790791	0.828819	0.864757	0.807606	1	1.01421	0.950508	1	1.0093	0.940516	1	0	0	2	1	0	0	7	11	10	60
En-g1978	EV44-g1978	8919	putative fermentation associated protein	--	--	--	544	N	--	--	--	--	--	--	--	--	--	--	--	--	bgh05714	EPQ62319.1	B0510_7105T1	PGTT_15381	0.0001	0.2	0.895018	0.788022	0.880795	0.950375	0.985895	1.1028	1	0.938418	1.05338	1	0.902871	1.00771	1	0	0	4	2	2	2	14	38	20	77
En-g1434	EV44-g1434	4419	putative nuclear pore complex subunit nup159 protein	--	--	--	556	N	--	--	--	--	--	--	--	--	--	--	--	--	bgh06011	EPQ66971.1	B0510_8865T1	--	0.0009	0.9	0.827212	0.86765	1.04929	1	0.982953	1.18964	1	0.841365	1.02185	1	0.85549	1.03309	1	0	2	2	6	6	0	25	55	35	150
En-g1707	EV44-g1707	7266	putative huge dynein-related aaa-type atpase	--	--	--	560	N	--	--	--	--	--	--	--	--	--	--	--	--	bgh06120	EPQ62073.1	B0510_9461T1	PGTT_01498	0	0	0.86589	0.734251	0.848301	0.849253	0.975625	1.12803	1	1.08704	1.26126	1	0.936027	1.07985	1	0	0	0	2	0	0	12	16	14	22
En-g1666	EV44-g1666	2553	putative 5-methylcytosine g t mismatch-specific dna glycosylase	--	--	--	572	N	--	--	--	--	--	--	--	--	--	--	--	--	bgh06366	EPQ65362.1	B0510_1235T1	--	0.0005	0.147059	0.954983	1.06899	1.11982	0.997836	0.952736	0.998796	1	0.947848	0.997157	1	0.960051	1.00424	1	0	0	2	0	6	0	32	20	30	73
En-g1101	EV44-g1101	3663	putative atp synthase subunit mitochondrial protein	--	--	--	601	N	--	--	--	--	--	--	--	--	--	--	--	--	bgh06832	EPQ63104.1	--	--	0.0004	0	0.87658	1.05378	1.20262	0.830722	0.919697	1.0504	1	0.93752	1.07451	1	0.961296	1.09548	1	3	2	4	2	6	14	37	72	47	168
En-g1846	EV44-g1846	7824	putative involucrin repeat protein	--	--	--	616	N	--	--	--	--	--	--	--	--	--	--	--	--	bghG002320000001001	EPQ66123.1	B0510_938T1	--	0.001	0.625	0.908573	0.648225	0.71373	0.0731087	0.917721	1.01123	1	0.982404	1.0863	1	0.985831	1.08388	1	0	0	4	0	1	4	49	57	47	208
En-g48	EV44-g48	1578	hypothetical protein	--	--	--	627	Y	--	--	--	--	--	--	--	--	--	--	--	--	bghG005086000001001	EPQ66923.1	--	--	0	0	0.989326	0.85889	0.868494	0.995692	1.07706	1.08993	1	1.04267	1.05883	1	1.00423	1.01399	1	4	6	10	19	12	16	247	267	197	401
En-g147	EV44-g147	1062	putative c2h2 finger domain protein	--	--	--	629	Y	--	--	--	--	--	--	--	--	--	--	--	--	bghG005703000001001	EPQ66476.1	B0510_731T1	--	0.0013	0.342105	0.965754	0.845675	0.876003	1	1.01707	1.05434	1	1.08731	1.13112	1	1.0875	1.12487	1	0	0	4	3	3	0	4	9	6	35
En-g2870	EV44-g2870	1521	putative ribosomal protein l24e	--	--	--	635	N	--	--	--	--	--	--	--	--	--	--	--	--	bghG007135000002001	EPQ61857.1	--	--	0	0	0.825534	0.926969	1.12331	0.995692	0.852946	1.03439	1	0.876766	1.06701	1	0.914975	1.10717	1	4	6	10	10	9	6	115	128	159	410
En-g3825	EV44-g3825	570	hypothetical protein similar to SS1G_11082	--	--	--	637	N	--	--	--	--	--	--	--	--	--	--	--	--	bgh04103	--	--	--	0	0	0.97942	1.36357	1.39276	0.76898	1.14606	1.17149	1	0.898865	0.922032	1	0.976948	0.99642	1	0	0	0	0	0	0	0	0	0	4
En-g4225	EV44-g4225	813	putative virulence effector	--	--	--	637	N	--	--	--	--	RKLR	26	--	--	--	--	--	--	bgh06796	--	--	--	0	0	1.68629	2.05353	1.21825	0.915792	1.67989	0.997352	1	1.5878	0.945986	1	1.81266	1.0738	1	0	0	0	0	0	0	0	0	0	0
En-g3530	EV44-g3530	330	hypothetical protein similar to FOXB_16809	--	--	--	637	N	--	--	--	--	--	--	--	--	--	--	--	--	bgh06796	--	--	--	0	0	1.58691	1.26012	0.794381	0.995046	1.58976	1.00295	1	1.53818	0.973818	1	1.3173	0.829224	1	0	0	0	0	0	0	2	0	0	1
En-g4000	EV44-g4000	1053	hypothetical protein similar to SS1G_11082	--	--	--	637	N	--	--	--	--	--	--	--	--	--	--	--	--	bgh06796	--	--	--	0.0013	0	1.08467	1.08716	1.00269	1	1.06687	0.984717	1	0.79759	0.738758	1	0.860797	0.792762	1	0	0	0	0	0	0	0	0	0	0
En-g6006	EV44-g6006	774	hypothetical protein	--	--	--	640	N	--	--	--	--	--	--	IEAR	81	--	--	--	--	--	--	--	--	0	0	0.957435	2.50721	2.61969	4.05962e-09	1.90458	1.99154	0.000746528	3.52783	3.70185	2.62254e-16	4.04698	4.22242	1.67544e-21	2	2	2	1	2	0	4	8	12	139
En-g4975	EV44-g4975	669	hypothetical protein	--	--	--	640	N	--	--	--	--	--	--	LPAR	39	--	--	--	--	--	--	--	--	0	0	1.16184	1.22362	1.05358	1	1.14822	0.989414	1	0.905352	0.782875	1	1.15667	0.994496	1	0	0	1	0	0	0	4	3	0	5
En-g3194	EV44-g3194	384	hypothetical protein	--	--	--	640	N	--	--	--	--	--	--	IEAR	81	--	--	--	--	--	--	--	--	0	0	1.38948	1.43587	1.03379	1	1.242	0.894891	1	1.43583	1.03818	1	1.23642	0.888906	1	0	0	0	0	0	0	6	1	2	4
En-g1974	EV44-g1974	432	hypothetical protein	--	--	--	641	N	--	--	--	--	--	--	--	--	--	--	--	--	--	--	--	--	0	0	1.32086	1.11946	0.847849	1	1.33484	1.01174	1	1.40798	1.07092	1	1.40592	1.06327	1	0	0	0	0	2	0	0	0	0	11
En-g3500	EV44-g3500	489	hypothetical protein similar to PMAA_102470	--	--	--	641	N	--	--	--	--	--	--	--	--	--	--	--	--	--	--	--	--	0.0029	0	1.32854	1.11495	0.839554	1	1.11718	0.841872	1	0.921707	0.697007	1	1.16008	0.87227	1	0	0	0	0	0	0	2	0	0	7
En-g1307	EV44-g1307	630	hypothetical protein	--	--	--	641	N	--	--	--	--	--	--	--	--	--	--	--	--	--	--	--	--	0	0	1.17628	1.31035	1.11441	1	0.984138	0.837618	1	1.13217	0.96699	1	0.905335	0.768846	1	0	0	0	0	0	2	7	0	0	2
En-g583	EV44-g583	561	putative putative secreted effector protein	--	--	--	642	Y	FQC	79	--	--	--	--	--	--	--	--	--	--	bgh02945	EPQ66883.1	--	--	0	0	1.05588	0.966366	0.915576	1	0.980495	0.929671	1	0.898054	0.854491	1	0.926925	0.876938	1	3	2	11	2	1	0	12	22	16	13
En-g3391	EV44-g3391	924	hypothetical protein similar to BC1G_11193	--	--	--	643	N	--	--	--	--	--	--	--	--	--	--	--	--	bgh05858	EPQ67157.1	--	--	0.0014	0	1.24656	0.994976	0.798485	0.905723	1.14993	0.923539	1	0.921236	0.742466	1	1.02131	0.818436	1	0	0	0	0	0	0	2	2	0	5
En-g3938	EV44-g3938	1272	putative glycosyl transferase	--	--	--	643	N	YSC	77	--	--	--	--	--	--	--	--	GFSR	13	bghG004010000003001	EPQ67157.1	--	--	0	0	1.93089	1.62715	0.843019	0.927226	1.82696	0.947262	1	1.97415	1.02717	1	0.941384	0.487022	1.66038e-05	0	0	0	0	0	0	0	0	0	0
En-g3678	EV44-g3678	1899	putative glycosyl transferase	--	--	--	643	N	--	--	--	--	--	--	--	--	--	--	--	--	bghG004010000003001	EPQ67157.1	--	--	0	0	1.10566	1.05272	0.952482	1	1.21007	1.09569	1	1.03233	0.938025	1	1.15106	1.03996	1	0	0	0	0	0	0	0	2	0	0
En-g2682	EV44-g2682	1704	putative pre-rrna processing protein	--	--	--	786	N	--	--	--	--	--	--	--	--	--	--	--	--	bgh00243	EPQ62508.1	--	--	0	0	1.01559	0.748421	0.737216	0.510742	0.874043	0.861614	1	1.05392	1.04258	1	0.942083	0.926637	1	2	0	4	2	8	0	32	39	36	149
En-g464	EV44-g464	882	hypothetical protein similar to BGT96224_ASP20273	--	--	--	847	Y	--	--	--	--	--	--	ILAR	36	--	--	--	--	bgh00340	EPQ63683.1	B0510_482T1	PGTT_07987	0	0	1.05148	0.991623	0.94344	1	1.09436	1.04198	1	1.14194	1.09109	1	0.745204	0.707969	1	8	14	6	5	10	6	82	89	125	535
En-g513	EV44-g513	933	hypothetical protein similar to BGT96224_979	--	--	--	862	Y	--	--	--	--	--	--	--	--	--	--	--	--	bgh00373	EPQ64301.1	--	--	0	0	0.974258	1.03072	1.05837	1	1.10379	1.13426	1	1.02118	1.05305	1	1.05245	1.07912	1	0	0	8	0	0	1	13	15	19	83
En-g3127	EV44-g3127	1335	hypothetical protein similar to BGHDH14_bgh00412	--	--	--	886	N	--	--	--	--	--	--	--	--	--	--	--	--	bgh00412	EPQ62883.1	B0510_8285T1	--	0	0	1.15183	0.694364	0.60307	0.0375541	1.1296	0.981831	1	1.19845	1.04533	1	0.961283	0.833688	1	0	0	0	0	0	0	4	8	5	21
En-g5891	EV44-g5891	1842	hypothetical protein	--	--	--	900	N	--	--	--	--	--	--	--	--	--	--	--	--	bgh00442	EPQ64313.1	B0510_2676T1	--	0	0	0.982977	1.08028	1.09941	1	0.995661	1.01407	1	0.833838	0.852233	1	0.932274	0.947414	1	0	2	0	0	0	0	25	36	20	76
En-g4386	EV44-g4386	1071	putative esterase-like protein	--	--	--	903	N	--	--	--	--	--	--	--	--	--	--	--	--	bgh00448	EPQ66382.1	B0510_4829T1	--	0.0025	0	1.13707	0.871455	0.766702	0.826656	1.03636	0.912482	1	0.73544	0.649802	0.777538	0.964347	0.847201	1	0	1	2	0	4	0	10	21	15	64
En-g1717	EV44-g1717	1008	putative ef-hand superfamily ca2+-modulated protein	--	--	--	929	N	--	--	--	--	--	--	--	--	--	--	--	--	bgh00486	EPQ67161.1	B0510_9451T1	PGTT_11337	0.0013	0	1.00964	0.666174	0.660071	0.378932	0.954889	0.946862	1	0.811793	0.807793	1	0.920628	0.910873	1	0	0	0	2	0	0	6	12	7	26
En-g981	EV44-g981	1083	putative s-adenosylmethionine-dependent methyltransferase-like protein	--	--	--	1010	N	--	--	--	--	--	--	--	--	--	--	--	--	bgh00628	EPQ62728.1	B0510_3470T1	PGTT_12504	0	0	0.874266	1.05214	1.20392	0.959984	1.06766	1.22262	1	1.05438	1.21164	1	1.0694	1.2219	1	0	0	0	0	2	2	15	15	14	125
En-g5965	EV44-g5965	2121	hypothetical protein similar to BGHDH14_bgh00665	--	--	--	1018	N	--	--	--	--	--	--	--	--	--	--	--	--	bgh00665	EPQ61685.1	B0510_1857T1	--	0.0013	0	0.965254	1.04858	1.08675	1	0.981293	1.01779	1	0.947937	0.986638	1	0.93559	0.968242	1	6	0	1	0	2	2	53	82	82	224
En-g2596	EV44-g2596	276	hypothetical protein similar to BGHDH14_bgh00695	--	--	--	1039	N	--	--	--	--	--	--	--	--	--	--	--	--	bgh00695	EPQ65432.1	--	PGTT_00083	0	0	1.38571	1.14743	0.828361	0.997836	0.990196	0.715398	1	0.824721	0.597935	1	1.35353	0.975738	1	0	0	4	3	2	0	37	30	29	90
En-g4565	EV44-g4565	972	hypothetical protein similar to BGHDH14_bgh00702	--	--	--	1045	N	--	--	--	--	--	--	--	--	--	--	--	--	bgh00702	EPQ67884.1	B0510_1870T1	--	0.0014	0	1.05017	1.13589	1.08205	1	1.13802	1.0849	1	1.14452	1.09492	1	1.02578	0.975738	1	2	0	0	0	4	0	20	34	37	101
En-g634	EV44-g634	2019	putative transcriptional regulator medusa	--	--	--	1073	N	--	--	--	--	--	--	--	--	--	--	--	--	bgh00756	EPQ64905.1	B0510_3140T1	--	0.0014	0	0.925452	1.01716	1.09952	1	0.912568	0.987213	1	1.01108	1.09761	1	0.88684	0.957263	1	0	0	0	2	8	2	9	16	18	70
En-g1683	EV44-g1683	5313	hypothetical protein similar to BGT96224_1310	--	--	--	1086	N	--	--	--	--	--	--	--	--	--	--	--	--	bgh00787	EPQ64884.1	B0510_2226T1	--	0.0005	0	0.854283	1.03539	1.21247	0.773772	0.907118	1.06307	1	0.945737	1.11221	1	0.929283	1.08664	1	2	4	6	8	6	8	42	70	50	177
En-g4648	EV44-g4648	489	putative diphthamide biosynthesis protein 4 protein	--	--	--	1094	N	--	--	--	--	--	--	--	--	--	--	--	--	bgh00812	EPQ66116.1	B0510_1162T1	--	0	0	1.3399	0.820044	0.612257	0.315738	0.966698	0.722301	1	0.968371	0.726088	1	1.20551	0.89875	1	2	2	0	1	2	2	46	42	50	96
En-g1668	EV44-g1668	1242	putative endo-beta-	--	--	--	1143	N	--	--	--	--	--	--	--	--	--	--	--	--	bgh00902	EPQ67109.1	B0510_4473T1	--	0	0	1.01433	0.947401	0.934382	1	0.921601	0.90963	1	0.761021	0.75377	1	1.08229	1.06587	1	0	0	2	0	6	0	21	28	14	99
En-g6380	EV44-g6380	1266	hypothetical protein similar to BGT96224_1406	--	--	--	1150	N	--	--	--	--	--	--	--	--	--	--	--	--	bgh00910	EPQ67238.1	B0510_7906T1	--	0	0	1.03412	0.939173	0.908537	1	0.917829	0.888567	1	1.11643	1.08463	1	0.969231	0.936259	1	0	4	1	0	0	0	31	20	20	121
En-g5185	EV44-g5185	2607	hypothetical protein similar to BGT96224_1424	--	--	--	1166	N	--	--	--	--	--	--	--	--	--	--	--	--	bgh00930	EPQ63586.1	B0510_888T1	--	0	0	0.851787	0.939003	1.10282	1	0.885911	1.04126	1	0.942273	1.11139	1	0.900255	1.05578	1	4	5	19	7	16	2	121	140	111	319
En-g4659	EV44-g4659	1644	hypothetical protein similar to BGT96224_1452	--	--	--	1185	N	--	--	--	--	RRLR	20	--	--	--	--	--	--	bgh00956	EPQ61558.1	B0510_8192T1	--	0.0008	0	0.94862	1.11057	1.17117	0.971227	0.860523	0.908176	1	0.889049	0.941573	1	1.00475	1.05804	1	4	0	0	3	4	0	23	38	27	112
En-g43	EV44-g43	1479	putative lipase b precursor protein	--	--	--	1197	Y	--	--	--	--	--	--	--	--	--	--	--	--	bgh00973	EPQ64921.1	B0510_2880T1	PGTT_15782	0.0009	0.346154	1.01732	1.03526	1.01803	1	1.05978	1.04294	1	1.11973	1.1058	1	0.949833	0.932674	1	22	16	61	97	122	36	945	1215	1008	1218
En-g6359	EV44-g6359	936	hypothetical protein similar to BGHDH14_bgh00977	--	--	--	1200	N	--	--	--	--	--	--	--	--	--	--	--	--	bgh00977	EPQ64912.1	--	--	0.0015	0	0.988949	1.09133	1.10396	1	1.00232	1.01469	1	1.03486	1.0513	1	1.00765	1.01783	1	5	0	2	0	2	0	21	33	35	47
En-g5575	EV44-g5575	3096	putative intracellular protein transport-like protein	--	--	--	1222	N	--	--	--	--	--	--	--	--	--	--	--	--	bgh01013	EPQ65325.1	B0510_7955T1	--	0.0013	0	0.876367	1.02933	1.175	0.923097	0.997945	1.14004	1	0.814497	0.933734	1	0.885818	1.00971	1	4	4	2	4	2	2	20	27	14	46
En-g2967	EV44-g2967	1920	hypothetical protein similar to BGT96224_1524	--	--	--	1234	N	--	--	--	--	--	--	--	--	--	--	--	--	bgh01034	EPQ65745.1	B0510_931T1	--	0	0	0.983597	0.637504	0.648387	0.0761766	0.975898	0.993314	1	1.01415	1.03587	1	0.924763	0.939189	1	0	2	0	0	0	2	26	17	26	94
En-g2025	EV44-g2025	1350	putative vegetative cell wall protein gp1	--	--	--	1235	N	--	--	--	--	--	--	--	--	--	--	--	--	bgh01036	EPQ65753.1	B0510_936T1	--	0	0	1.00271	1.06555	1.06308	1	0.97955	0.978026	1	0.920553	0.922345	1	1.18754	1.18307	1	5	1	6	9	7	6	59	81	52	184
En-g771	EV44-g771	603	putative fungal protein	--	--	--	1248	N	--	--	--	--	--	--	--	--	--	--	--	--	bgh01068	EPQ66838.1	B0510_3597T1	--	0	0	1.18253	1.19373	1.00986	1	0.981795	0.831202	1	0.891135	0.757094	1	0.998003	0.843059	1	15	25	36	109	99	58	2392	2534	2533	10448
En-g850	EV44-g850	1503	hypothetical protein similar to BGHDH14_bgh01111	--	--	--	1275	N	FNC	95	--	--	--	--	--	--	--	--	--	--	bgh01111	EPQ64623.1	B0510_9637T1	--	0	0	1.10773	0.943873	0.852412	0.967396	1.12417	1.01601	1	0.902507	0.818538	1	1.02465	0.924024	1	0	2	0	4	0	6	37	40	49	121
En-g5608	EV44-g5608	1197	putative fungal protein	--	--	--	1338	N	--	--	--	--	--	--	LEAR	37	--	--	--	--	bgh01225	EPQ65534.1	B0510_3230T1	--	0	0	1.05384	0.941132	0.893397	1	0.973536	0.924863	1	0.950971	0.906595	1	0.96422	0.91399	1	2	0	10	2	6	0	40	63	30	146
En-g1735	EV44-g1735	1083	putative giy-yig catalytic domain-containing protein	--	--	--	1344	N	YCC	9	--	--	--	--	--	--	--	--	--	--	bgh01234	EPQ62709.1	B0510_9148T1	PGTT_11201	0	0	0.914398	0.865093	0.946447	1	0.843511	0.923539	1	1.04676	1.15009	1	0.968553	1.0581	1	0	0	0	2	0	0	2	10	0	26
En-g2408	EV44-g2408	1494	putative cop9 signalosome complex subunit 3	--	--	--	1376	N	--	--	--	--	--	--	--	--	--	--	--	--	bgh01297	EPQ67728.1	B0510_7374T1	PGTT_07698	0.0018	0	0.995817	0.923122	0.927359	1	0.992185	0.9975	1	0.990401	0.999198	1	0.914279	0.917147	1	0	0	2	3	0	0	48	54	36	149
En-g400	EV44-g400	1362	putative tat pathway signal sequence	--	--	GH18	1386	Y	--	--	--	--	--	--	--	--	--	--	--	--	bgh01315	EPQ62406.1	B0510_2017T1	--	0	0	0.968486	1.01546	1.0489	1	1.0887	1.12542	1	1.18553	1.22982	1	0.894125	0.922241	1	5	4	4	4	7	2	63	44	67	155
En-g5764	EV44-g5764	1635	putative transcription initiation factor iif subunit alpha	--	--	--	1397	N	--	--	--	--	--	--	--	--	--	--	--	--	bgh01336	EPQ67313.1	B0510_5365T1	--	0	0	0.921598	1.03242	1.12068	1	0.933438	1.01401	1	0.923349	1.00657	1	0.820256	0.889095	1	4	4	20	8	2	5	142	157	117	449
En-g4979	EV44-g4979	1524	putative nucleic acid-binding protein	--	--	--	1401	N	--	--	--	--	--	--	--	--	--	--	--	--	bgh01342	EPQ67309.1	B0510_5842T1	--	0.0009	0	1.00338	0.895454	0.892782	1	0.947751	0.945644	1	1.00583	1.00712	1	0.988307	0.983933	1	0	0	1	0	0	0	1	0	2	18
En-g2069	EV44-g2069	1659	hypothetical protein similar to BGT96224_1794	--	--	--	1407	N	--	--	--	--	--	--	--	--	--	--	--	--	bgh01351	EPQ66200.1	B0510_2389T1	--	0	0	0.863596	1.07133	1.24102	0.849933	1.03231	1.19674	1	1.03924	1.20899	1	1.06856	1.23603	1	2	0	2	4	6	0	40	38	37	79
En-g4582	EV44-g4582	3159	putative clumping factor b protein	--	--	--	1416	N	--	--	--	--	--	--	--	--	--	--	--	--	bgh01367	EPQ64168.1	B0510_5214T1	--	0.0008	0	1.00009	0.816418	0.816664	0.798555	0.967299	0.968329	1	0.957637	0.962019	1	0.908042	0.907002	1	2	0	2	0	6	0	26	44	40	52
En-g6125	EV44-g6125	1314	hypothetical protein similar to BGHDH14_bgh01400	--	--	--	1435	N	WLC	36	--	--	--	--	--	--	--	--	--	--	bgh01400	EPQ61649.1	B0510_8947T1	--	0	0	0.993149	1.0781	1.08596	1	1.05423	1.06273	1	0.944109	0.955054	1	0.969255	0.974907	1	4	4	2	0	3	2	37	56	30	136
En-g1943	EV44-g1943	2988	hypothetical protein similar to BGT96224_1844	--	--	--	1439	N	--	--	--	--	--	--	--	--	--	--	--	--	bgh01409	EPQ63315.1	B0510_4795T1	--	0.0004	0	0.891184	0.992745	1.11439	1	0.943177	1.05956	1	0.827432	0.932793	1	0.915211	1.02587	1	0	0	0	0	2	0	8	6	2	27
En-g1021	EV44-g1021	1860	hypothetical protein similar to GLAREA_01658	--	--	--	1452	N	--	--	--	--	--	--	--	--	--	--	--	--	bgh01437	EPQ62950.1	B0510_5916T1	--	0.0007	0	0.961841	0.960487	0.998979	1	0.887005	0.923256	1	0.947612	0.989799	1	0.908379	0.943417	1	0	1	0	6	2	0	19	31	20	144
En-g2835	EV44-g2835	1248	putative endosomal spry domain-containing protein	--	--	--	1454	N	--	--	--	--	--	--	--	--	--	--	--	--	bgh01442	EPQ62578.1	B0510_4007T1	--	0.0021	0.617647	1.07477	0.940378	0.875299	1	1.0874	1.01292	1	0.932677	0.871841	1	0.951096	0.883995	1	0	3	3	0	2	4	40	62	30	57
En-g537	EV44-g537	879	putative sulfate transporter	--	--	--	1455	Y	FIC	106	--	--	--	--	--	--	--	--	--	--	bgh01443	EPQ62279.1	--	--	0	0	1.0594	1.17941	1.1137	1	1.23811	1.17003	1	1.0811	1.02523	1	1.03207	0.97317	1	4	1	0	0	2	0	6	11	15	99
En-g5257	EV44-g5257	1359	hypothetical protein similar to BGHDH14_bgh01523	--	--	--	1495	N	--	--	--	--	--	--	--	--	--	--	--	--	bgh01523	EPQ66955.1	B0510_7050T1	--	0	0	0.801583	0.967833	1.20787	0.947722	1.01454	1.26713	1	0.859718	1.07753	1	1.01633	1.26657	1	2	2	4	0	8	0	46	48	46	95
En-g5514	EV44-g5514	858	hypothetical protein similar to BGT96224_1960	--	--	--	1514	N	--	--	--	--	--	--	--	--	--	--	--	--	bgh01551	EPQ63233.1	B0510_1486T1	PGTT_12304	0	0	1.11874	0.945851	0.845787	0.987663	1.15462	1.03326	1	1.07019	0.961057	1	1.10587	0.987447	1	0	2	2	2	0	0	10	5	14	50
En-g2552	EV44-g2552	1431	hypothetical protein similar to BGHDH14_bgh01604	--	--	--	1549	N	WYC	43	--	--	--	--	--	--	--	--	--	--	bgh01604	EPQ63742.1	B0510_246T1	--	0	0	0.845835	1.06551	1.2602	0.842066	0.848358	1.00414	1	1.01828	1.20949	1	0.928572	1.09665	1	0	2	2	0	0	4	24	30	26	211
En-g1629	EV44-g1629	2517	putative zw10 centromere kinetochore protein zw10	--	--	--	1556	N	--	--	--	--	--	--	--	--	--	--	--	--	bgh01617	EPQ63949.1	B0510_8909T1	--	0.0005	0.3125	0.937021	0.718435	0.76702	0.529785	1.0281	1.09846	1	0.993678	1.06541	1	0.991724	1.05726	1	0	2	3	4	5	2	89	100	64	224
En-g5381	EV44-g5381	2049	hypothetical protein similar to BGT96224_2074	--	--	--	1592	N	--	--	--	--	--	--	--	--	--	--	--	--	bgh01688	EPQ66577.1	B0510_1374T1	--	0	0	0.981322	1.03127	1.05131	1	0.954323	0.973606	1	1.06994	1.09539	1	1.03971	1.05838	1	4	2	2	1	4	2	49	69	34	107
En-g642	EV44-g642	2286	putative vtc domain-containing protein	--	--	--	1594	N	--	--	--	--	RFLR	75	--	--	--	--	--	--	bgh01690	EPQ65230.1	B0510_2570T1	--	0	0	0.899529	0.972394	1.08142	1	0.875973	0.974934	1	1.10867	1.23825	1	0.969491	1.07663	1	0	2	0	4	8	8	53	74	63	87
En-g460	EV44-g460	1677	putative lmbr1 domain containing protein 1	--	--	--	1623	Y	--	--	--	--	--	--	--	--	--	--	--	--	bgh01739	EPQ63269.1	B0510_1756T1	--	0	0	1.08773	0.85396	0.785385	0.780953	0.882137	0.811918	1	1.08703	1.00401	1	0.892036	0.819217	1	0	4	6	2	4	0	16	50	18	171
En-g1584	EV44-g1584	372	hypothetical protein similar to BGHDH14_bgh01749	--	--	--	1631	N	--	--	--	--	--	--	--	--	--	--	--	--	bgh01749	EPQ65536.1	B0510_6639T1	--	0	0	1.52711	1.19391	0.782115	0.94504	1.09233	0.716117	1	0.864998	0.569069	0.568574	0.93208	0.609709	0.756091	1	0	0	2	4	0	36	34	34	95
En-g974	EV44-g974	3201	hypothetical protein similar to BGHDH14_bgh01766	--	--	--	1641	N	--	--	--	--	--	--	--	--	--	--	--	--	bgh01766	EPQ66447.1	B0510_7523T1	--	0.0012	0.923077	0.885193	0.99297	1.12219	0.996428	0.886881	1.00306	1	1.027	1.16561	1	0.821257	0.926789	1	0	0	0	0	2	2	24	24	26	151
En-g4910	EV44-g4910	1176	putative pre-mrna-splicing factor 38b	--	--	--	1643	N	--	--	--	--	RFLR	50	--	--	--	--	--	--	bgh01773	EPQ65373.1	B0510_7600T1	--	0.0011	0	1.2664	1.19131	0.941076	1	1.021	0.807153	1	1.08055	0.857225	1	1.11423	0.878908	1	4	0	4	2	4	2	42	26	29	106
En-g5637	EV44-g5637	1137	hypothetical protein similar to BGHDH14_bgh01806	--	--	--	1655	N	--	--	--	--	--	--	--	--	--	--	--	--	bgh01806	EPQ65764.1	B0510_3463T1	--	0	0	1.14928	1.14868	0.999865	1	0.835111	0.727477	1	1.05837	0.925193	1	1.06293	0.923888	1	0	4	4	0	4	1	37	50	46	136
En-g814	EV44-g814	1707	hypothetical protein similar to BGHDH14_bgh01817	--	--	--	1662	N	--	--	--	--	--	--	--	--	--	--	--	--	bgh01817	EPQ65673.1	B0510_7431T1	--	0	0	0.936268	0.952779	1.01803	1	0.977885	1.04565	1	0.989505	1.06179	1	0.9753	1.04059	1	0	0	0	0	2	3	12	16	9	49
En-g941	EV44-g941	1017	putative 90s preribosome ssu processome component krr1	--	--	--	1665	N	--	--	--	--	--	--	LNAR LLAR	94 102	--	--	--	--	bgh01822	EPQ65421.1	B0510_8432T1	PGTT_20088	0	0	0.999616	0.924088	0.924801	1	1.02923	1.03081	1	1.06739	1.07277	1	1.16118	1.1604	1	2	0	6	11	3	8	66	82	51	188
En-g4609	EV44-g4609	2973	putative cytokinesis regulator	--	--	--	1680	N	--	--	--	--	--	--	ISAR	45	--	--	--	--	bgh01841	EPQ65936.1	B0510_3827T1	PGTT_14816	0.0004	0	0.900179	0.985001	1.09465	1	1.01798	1.13216	1	0.882699	0.985153	1	0.956311	1.06123	1	2	0	0	0	0	2	46	41	39	87
En-g1746	EV44-g1746	2187	putative pheromone-regulated multispanning membrane protein	--	--	--	1684	N	--	--	--	--	--	--	LRAR	44	--	--	--	--	bgh01847	EPQ63838.1	B0510_9800T1	--	0.0012	0	1.03461	0.833806	0.806227	0.826343	0.97737	0.945763	1	0.918392	0.891811	1	1.02486	0.989527	1	0	0	0	2	0	0	2	0	0	69
En-g932	EV44-g932	2811	putative helicase-like protein	--	--	--	1709	N	--	--	--	--	--	--	--	--	--	--	--	--	bgh01898	EPQ64283.1	B0510_5042T1	--	0	0	0.861615	0.965635	1.12116	0.996428	0.904185	1.05062	1	0.853685	0.995416	1	0.908421	1.05321	1	0	2	6	5	5	10	68	138	82	456
En-g6238	EV44-g6238	1281	hypothetical protein similar to BGHDH14_bgh01905	--	--	--	1714	N	--	--	--	--	--	--	--	--	--	--	--	--	bgh01905	EPQ63738.1	B0510_4768T1	--	0.001	0	1.02534	0.653908	0.637997	0.054185	1.09151	1.06576	1	1.0579	1.03657	1	1.0672	1.03973	1	1	2	0	0	0	0	6	8	14	78
En-g5645	EV44-g5645	2040	hypothetical protein similar to BGHDH14_bgh01913	--	--	--	1720	N	--	--	--	--	--	--	--	--	--	--	--	--	bgh01913	EPQ67690.1	B0510_5524T1	--	0	0	0.889993	1.02827	1.15582	0.985239	0.907525	1.02087	1	0.973846	1.09932	1	0.917353	1.02965	1	2	2	6	0	4	2	34	44	46	101
En-g6027	EV44-g6027	3825	hypothetical protein similar to BGHDH14_bgh01920	--	--	--	1723	N	--	--	--	--	--	--	--	--	--	--	--	--	bgh01920	EPQ64969.1	B0510_8789T1	--	0.0007	0.7	0.848493	0.90815	1.07072	1	0.899572	1.06142	1	0.886607	1.04979	1	0.940546	1.10732	1	0	8	1	0	6	0	19	37	39	188
En-g366	EV44-g366	1305	putative ribosomal protein s17	--	--	--	1726	Y	--	--	--	--	--	--	--	--	--	--	--	--	bgh01923	EPQ65558.1	B0510_3280T1	PGTT_03571	0	0	0.99242	0.916861	0.924222	1	0.966318	0.974819	1	0.879024	0.889868	1	0.980965	0.987411	1	2	2	6	2	1	4	8	11	121	36
En-g3961	EV44-g3961	420	putative AF443189_2Trev, partial	--	--	--	1744	N	FSC	101	--	--	RRLR	107	LAAR	64	--	--	--	--	bgh01951	--	--	--	0	0	1.25274	1.24678	0.995636	1	1.13554	0.907495	1	1.47946	1.18649	1	1.26258	1.00679	1	0	0	0	0	0	0	0	0	0	0
En-g4033	EV44-g4033	396	putative AF443189_2Trev, partial	--	--	--	1744	N	FSC	87	--	--	--	--	LVAR	50	--	--	--	--	bgh06657	--	--	--	0	0	1.22885	1.23678	1.00684	1	1.09488	0.892	1	1.27077	1.03893	1	1.14446	0.930336	1	0	0	0	0	0	0	0	0	0	0
En-g4965	EV44-g4965	1833	putative signal recognition particle 68 kda protein	--	--	--	1745	N	--	--	--	--	--	--	--	--	--	--	--	--	bgh01952	EPQ65479.1	B0510_7135T1	PGTT_14041	0	0	1.00355	0.953989	0.950981	1	1.06667	1.06412	1	1.02486	1.02599	1	1.06093	1.05606	1	0	6	6	6	6	0	114	134	92	369
En-g1011	EV44-g1011	2145	putative gtp binding protein	--	--	--	1754	N	--	--	--	--	--	--	--	--	--	--	--	--	bgh01968	EPQ63473.1	B0510_935T1	--	0.0006	0.315789	0.905394	0.852808	0.942285	1	0.969265	1.07178	1	0.813695	0.90291	1	0.922362	1.01766	1	0	0	3	1	4	4	27	54	55	177
En-g5441	EV44-g5441	765	hypothetical protein similar to BGHDH14_bgh01969	--	--	--	1755	N	--	--	--	--	--	--	--	--	--	--	--	--	bgh01969	EPQ63482.1	B0510_8035T1	--	0.0018	0	1.00029	1.20796	1.20808	0.950375	0.931458	0.932262	1	0.910241	0.914222	1	1.00665	1.0053	1	0	0	2	0	0	0	13	15	11	27
En-g5177	EV44-g5177	1443	hypothetical protein similar to BGHDH14_bgh01995	--	--	--	1769	N	--	--	--	--	--	--	--	--	--	--	--	--	bgh01995	EPQ65727.1	B0510_467T1	--	0	0	0.927753	1.12419	1.21221	0.926322	0.935041	1.00902	1	0.833361	0.902445	1	0.914476	0.984645	1	6	2	15	4	10	5	92	97	159	200
En-g5659	EV44-g5659	987	hypothetical protein similar to BGT96224_A21244	--	--	--	1777	N	FSC	41	--	--	--	--	--	--	--	--	--	--	bgh02008	EPQ65867.1	B0510_6164T1	--	0	0	1.02862	0.970588	0.943951	1	1.12456	1.09453	1	1.05074	1.02627	1	1.04954	1.01926	1	0	4	4	0	2	2	26	33	47	136
En-g4545	EV44-g4545	1527	hypothetical protein similar to BGHDH14_bgh02038	--	--	--	1793	N	--	--	--	--	--	--	--	--	--	--	--	--	bgh02038	EPQ64325.1	B0510_8896T1	--	0	0	0.961031	1.01528	1.05686	1	0.979938	1.02085	1	0.991589	1.03661	1	0.949044	0.986481	1	0	2	4	6	0	0	26	50	32	99
En-g6411	EV44-g6411	1227	hypothetical protein similar to BGHDH14_bgh02163	--	--	--	1850	N	--	--	--	--	--	--	--	--	--	--	--	--	bgh02163	EPQ66741.1	--	--	0	0	0.945804	1.01119	1.06954	1	0.994478	1.05267	1	0.921376	0.978713	1	0.955965	1.00967	1	0	8	12	2	2	1	86	101	71	228
En-g1948	EV44-g1948	3117	hypothetical protein similar to BGHDH14_bgh02193	--	--	--	1868	N	--	--	--	--	--	--	--	--	--	--	--	--	bgh02193	EPQ66227.1	B0510_5895T1	--	0.0004	0.285714	0.924688	0.915762	0.990731	1	0.91186	0.987263	1	1.10654	1.20224	1	0.911788	0.985005	1	0	0	0	0	2	0	2	8	5	18
En-g4662	EV44-g4662	1260	putative meiotically up-regulated 65 protein	--	--	--	1917	N	--	--	--	--	--	--	--	--	--	--	--	--	bgh02282	EPQ64940.1	B0510_2132T1	--	0	0	1.08806	0.78963	0.726007	0.573136	1.03575	0.953026	1	0.916849	0.846577	1	0.954272	0.876113	1	2	2	0	4	2	0	38	41	33	149
En-g5308	EV44-g5308	1155	hypothetical protein similar to BGT96224_2630	--	--	--	1949	N	--	--	--	--	--	--	--	--	--	--	--	--	bgh02338	EPQ61849.1	B0510_6428T1	--	0	0	1.02003	1.08806	1.06712	1	0.834068	0.818634	1	0.827279	0.814819	1	0.912639	0.893774	1	0	1	0	0	0	0	42	26	66	235
En-g23	EV44-g23	1908	hypothetical protein similar to BGT96224_2641	--	--	--	1958	Y	--	--	--	--	--	--	LIAR	66	--	--	--	--	bgh02353	EPQ66689.1	B0510_7578T1	--	0.0007	0	0.919401	0.864176	0.940297	1	1.09938	1.19713	1	0.991478	1.08342	1	0.976398	1.06087	1	0	0	4	10	6	0	53	73	60	117
En-g2068	EV44-g2068	867	hypothetical protein similar to BGT96224_2644	--	--	--	1959	N	--	--	--	--	--	--	--	--	--	--	--	--	bgh02356	EPQ66786.1	B0510_8478T1	--	0	0	1.22512	0.859782	0.702066	0.572138	1.35022	1.10338	1	0.752024	0.616699	0.543938	1.05257	0.858246	1	2	0	2	4	6	0	80	94	73	127
En-g1283	EV44-g1283	1476	putative transcription factor tfiiib	--	--	--	1966	N	--	--	--	--	--	--	--	--	--	--	--	--	bgh02370	EPQ61537.1	B0510_8756T1	PGTT_03513	0.0009	0.310345	0.963974	0.922418	0.957262	1	0.975242	1.01285	1	1.02874	1.07217	1	0.962925	0.997854	1	0	0	0	0	0	2	16	36	24	76
En-g2523	EV44-g2523	321	hypothetical protein similar to BGHDH14_bgh02428	--	--	--	1995	N	--	--	--	--	--	--	--	--	--	--	--	--	bgh02428	EPQ62630.1	--	PGTT_04282	0	0	1.38619	0.991264	0.715375	0.874647	1.09546	0.791174	1	1.39655	1.01217	1	0.91835	0.661796	1	0	1	0	0	3	0	14	12	20	62
En-g446	EV44-g446	1731	putative glycoside hydrolase subgroup catalytic core protein	--	--	--	2007	Y	--	--	--	--	--	--	--	--	--	--	--	--	bgh02452	EPQ62584.1	B0510_9444T1	--	0.0023	0	1.07351	0.933946	0.87033	0.995692	0.97864	0.912675	1	0.886967	0.830083	1	0.886307	0.824741	1	0	2	2	0	2	0	15	25	20	105
En-g4704	EV44-g4704	759	hypothetical protein similar to BGT96224_2734	--	--	--	2016	N	--	--	--	--	--	--	--	--	--	--	--	--	bgh02463	EPQ65024.1	B0510_2934T1	--	0	0	1.17488	1.08358	0.922646	1	0.811161	0.691213	1	0.997399	0.852893	1	0.869261	0.739087	1	2	2	10	7	4	2	17	8	6	80
En-g2933	EV44-g2933	2730	putative zinc finger protein dhhc domain containing protein	--	--	--	2020	N	--	--	--	--	--	--	--	--	--	--	--	--	bgh02483	EPQ66097.1	B0510_6982T1	--	0.0005	0	1.00028	0.890009	0.890107	0.996428	0.962457	0.963297	1	0.974505	0.978776	1	0.898528	0.897327	1	2	2	3	5	2	2	73	88	70	147
En-g5022	EV44-g5022	1743	hypothetical protein similar to BGHDH14_bgh02558	--	--	--	2049	N	--	--	--	--	--	--	--	--	--	--	--	--	bgh02558	EPQ62583.1	B0510_6903T1	--	0.0016	0.727273	0.929685	0.977281	1.0516	1	0.992513	1.06881	1	0.758183	0.819329	1	0.886173	0.952188	1	2	2	14	8	8	0	85	87	84	623
En-g6086	EV44-g6086	5019	putative wd g-beta repeat protein	--	--	--	2072	N	WNC	82	--	--	--	--	--	--	--	--	--	--	bgh02614	EPQ67855.1	B0510_9355T1	--	0.0005	0	0.821983	0.883017	1.07467	1	0.90761	1.10544	1	0.930185	1.13691	1	0.917863	1.11546	1	2	0	0	0	0	0	4	4	12	37
En-g5011	EV44-g5011	1020	hypothetical protein similar to MBM_05863	--	--	--	2107	N	--	--	--	--	--	--	--	--	--	--	--	--	bgh02662	EPQ67110.1	--	PGTT_09876	0	0	1.0226	1.01572	0.993658	1	1.06839	1.04598	1	1.19984	1.17879	1	1.16581	1.13883	1	0	2	2	0	0	2	30	25	33	53
En-g5526	EV44-g5526	1698	putative ntf2-like protein	--	--	--	2114	N	--	--	--	--	--	--	--	--	--	--	--	--	bgh02675	EPQ62799.1	B0510_3431T1	--	0	0	0.904554	1.02912	1.13815	0.996428	1.03858	1.14949	1	1.12092	1.24498	1	0.985864	1.08873	1	14	8	3	10	14	3	103	100	80	228
En-g4642	EV44-g4642	1623	putative mfs maltose permease	--	--	--	2121	N	--	--	--	--	--	--	--	--	--	--	--	--	bgh02683	EPQ63074.1	B0510_5509T1	--	0	0	0.958851	0.886319	0.924714	1	0.953697	0.995769	1	0.957137	1.00287	1	1.11506	1.16168	1	0	2	4	4	2	0	28	30	35	77
En-g881	EV44-g881	1695	putative trna splicing endonuclease subunit	--	--	--	2134	N	--	--	--	--	--	--	--	--	--	--	--	--	bgh02710	EPQ63390.1	B0510_6000T1	--	0.0008	0	0.939981	0.890468	0.947692	1	1.00016	1.06524	1	0.844194	0.902284	1	0.920363	0.978092	1	1	0	0	2	2	4	52	78	54	176
En-g5554	EV44-g5554	1572	putative pheromone-regulated membrane protein	--	--	--	2146	N	--	--	--	--	--	--	--	--	--	--	--	--	bgh02728	EPQ64337.1	B0510_8574T1	PGTT_12295	0	0	1.03328	1.01578	0.983448	1	0.996982	0.965983	1	0.852814	0.829195	1	0.967226	0.935083	1	0	2	10	2	2	2	25	24	68	93
En-g4473	EV44-g4473	885	putative pth11-like integral membrane protein	--	--	--	2212	N	--	--	--	--	--	--	--	--	--	--	--	--	bgh02848	EPQ66253.1	B0510_9977T1	--	0	0	0.937832	1.15206	1.22891	0.950375	0.955327	1.01983	1	1.01856	1.09115	1	1.11129	1.1837	1	0	0	2	0	2	0	6	13	25	47
En-g36	EV44-g36	1110	hypothetical protein similar to BGHDH14_bgh02878	--	--	--	2224	Y	--	--	--	--	--	--	--	--	--	--	--	--	bgh02878	EPQ62008.1	B0510_10158T1	--	0	0	1.09267	1.12667	1.03152	1	0.921828	0.84462	1	0.879116	0.808312	1	1.16933	1.06903	1	0	0	1	2	6	0	39	35	27	112
En-g5813	EV44-g5813	1404	putative gdp-fucose transporter protein	--	--	--	2231	N	--	--	--	--	--	--	--	--	--	--	--	--	bgh02887	EPQ65515.1	B0510_8595T1	--	0	0	0.903643	1.09301	1.21003	0.93096	0.913565	1.01214	1	0.801892	0.891537	1	0.964902	1.06666	1	2	0	2	0	2	0	6	14	15	43
En-g1241	EV44-g1241	984	hypothetical protein similar to BGT96224_3082	--	--	--	2252	N	--	--	--	--	--	--	--	--	--	--	--	--	bgh02921	EPQ62541.1	B0510_6067T1	--	0.0027	0	0.993348	1.05234	1.0598	1	1.01064	1.01858	1	0.891525	0.90168	1	1.02859	1.03438	1	0	0	0	0	4	0	2	2	2	7
En-g454	EV44-g454	1431	hypothetical protein similar to BGHDH14_bgh02951	--	--	--	2264	Y	--	--	--	--	--	--	--	--	--	--	--	--	bgh02951	EPQ64223.1	B0510_1545T1	--	0	0	0.930419	0.914832	0.983629	1	0.839268	0.903071	1	1.02746	1.10945	1	0.943654	1.01315	1	2	0	0	0	1	0	4	7	9	161
En-g1477	EV44-g1477	786	hypothetical protein similar to BGHDH14_bgh02959	--	--	--	2267	N	--	--	--	--	--	--	--	--	--	--	--	--	bgh02959	EPQ66205.1	B0510_6695T1	--	0	0	1.08688	1.00744	0.927266	1	0.989563	0.911509	1	0.998728	0.923178	1	1.27311	1.1701	1	0	3	6	12	5	2	109	120	132	315
En-g4736	EV44-g4736	2751	hypothetical protein similar to BGHDH14_bgh02997	--	--	--	2287	N	--	--	--	--	--	--	--	--	--	--	--	--	bgh02997	EPQ62587.1	B0510_8969T1	--	0	0	0.936437	0.910593	0.972779	1	0.981107	1.04891	1	0.914721	0.981365	1	0.890134	0.949547	1	2	8	14	6	7	8	33	49	106	229
En-g4959	EV44-g4959	3369	putative protein efr3	--	--	--	2289	N	--	--	--	--	--	--	--	--	--	--	--	--	bgh03002	EPQ66229.1	B0510_6816T1	PGTT_15184	0	0	0.954291	0.895643	0.938907	1	0.862835	0.905205	1	0.957781	1.00834	1	0.900945	0.943099	1	4	4	2	2	8	2	43	60	44	106
En-g2028	EV44-g2028	1059	putative metaphase-anaphase transition protein	--	--	--	2306	N	FIC YKC	103 106	--	--	--	--	--	--	--	--	--	--	bgh03040	EPQ65192.1	B0510_5851T1	PGTT_19895	0.0012	0	1.09397	1.18674	1.08522	1	1.19549	1.09406	1	1.04542	0.960071	1	1.06844	0.975623	1	0	0	5	3	2	2	29	22	30	55
En-g1830	EV44-g1830	1497	putative nuclear segregation protein	--	--	--	2329	N	--	--	--	--	--	--	--	--	--	--	--	--	bgh03089	EPQ67031.1	B0510_9985T1	PGTT_01723	0	0	1.03349	0.811009	0.785031	0.796279	0.981569	0.950853	1	1.00708	0.978988	1	1.06238	1.02687	1	4	4	6	12	10	6	135	140	118	329
En-g4572	EV44-g4572	6624	putative myosin class ii heavy chain	--	--	--	2332	N	--	--	--	--	--	--	--	--	--	--	--	--	bgh03092	EPQ61925.1	B0510_6971T1	--	0.0002	0.333333	0.858707	0.918407	1.06994	1	0.881485	1.02771	1	0.855703	1.00115	1	0.905686	1.05359	1	2	3	12	0	14	4	49	80	59	167
En-g4482	EV44-g4482	2694	hypothetical protein similar to BGHDH14_bgh03108	--	--	--	2341	N	FLC	43	--	--	--	--	--	--	--	--	--	--	bgh03108	EPQ65675.1	B0510_5545T1	--	0	0	0.917837	0.817524	0.891052	0.996738	0.928622	1.01291	1	0.945344	1.03477	1	0.95558	1.04002	1	0	0	2	0	2	0	2	2	10	25
En-g124	EV44-g124	1848	hypothetical protein similar to BGHDH14_bgh03149	--	--	--	2356	Y	YLC	10	--	--	--	--	--	--	--	--	--	--	bgh03149	EPQ61503.1	B0510_7382T1	--	0.0014	0	0.808691	0.890084	1.10108	1	0.93612	1.15891	1	1.13185	1.40614	0.962252	0.88754	1.09634	1	0	0	2	2	2	0	39	22	38	160
En-g2120	EV44-g2120	1416	hypothetical protein similar to MBM_02365	--	--	--	2362	N	--	--	--	--	--	--	--	--	--	--	--	--	bgh03158	EPQ63978.1	B0510_5736T1	--	0.001	0	1.05745	1.09186	1.03294	1	0.963492	0.912198	1	0.930655	0.8842	1	1.03188	0.974789	1	0	0	4	2	5	0	21	21	19	182
En-g6253	EV44-g6253	906	hypothetical protein similar to BGT96224_3276	--	--	--	2370	N	--	--	--	--	--	--	--	--	--	--	--	--	bgh03174	EPQ66656.1	B0510_7268T1	PGTT_05414	0	0	1.06743	1.197	1.12183	1	0.988453	0.927081	1	0.984004	0.926145	1	1.15334	1.07934	1	1	0	9	2	0	0	29	33	22	108
En-g1619	EV44-g1619	846	hypothetical protein similar to BGT96224_3303	--	--	--	2386	N	--	--	--	--	--	--	--	--	--	--	--	--	bgh03208	EPQ66535.1	B0510_3067T1	--	0	0	1.00442	0.946662	0.942857	1	0.953242	0.950136	1	1.13793	1.1382	1	1.06776	1.06193	1	0	6	1	6	9	3	79	102	116	362
En-g2018	EV44-g2018	1338	putative integral membrane protein	--	--	--	2406	N	FVC	100	--	--	--	--	--	--	--	--	--	--	bgh03255	EPQ65959.1	B0510_1194T1	--	0.002	0.645161	0.994266	0.952402	0.958266	1	1.00543	1.01239	1	1.0056	1.01611	1	1.07992	1.085	1	6	7	17	26	20	7	216	196	205	344
En-g696	EV44-g696	2067	putative pathway-specific nitrogen regulator	--	--	--	2412	N	--	--	--	--	--	--	--	--	--	--	--	--	bgh03267	EPQ62032.1	B0510_633T1	--	0.0006	0.153846	0.962182	0.824611	0.857354	0.967396	1.02763	1.06925	1	1.06194	1.10883	1	0.982553	1.02009	1	0	2	0	6	11	2	67	81	67	105
En-g4953	EV44-g4953	420	putative nadh-ubiquinone oxidoreductase kda subunit	--	--	--	2431	N	--	--	--	--	--	--	--	--	--	--	--	--	bgh03298	EPQ67561.1	B0510_3479T1	--	0	0	1.18878	1.10698	0.931554	1	0.995859	0.838683	1	1.25806	1.06322	1	0.977899	0.821739	1	2	1	4	0	6	1	82	46	65	206
En-g746	EV44-g746	1590	hypothetical protein similar to BGT96224_3381	--	--	--	2438	N	--	--	--	--	--	--	--	--	--	--	--	--	bgh03311	EPQ65458.1	B0510_2658T1	--	0	0	0.928598	0.839603	0.904512	1	0.950361	1.02461	1	1.02874	1.11301	1	0.905127	0.973691	1	0	0	0	4	0	2	24	45	33	209
En-g2813	EV44-g2813	1623	hypothetical protein similar to BGHDH14_bgh03326	--	--	--	2445	N	--	--	--	--	--	--	--	--	--	--	--	--	bgh03326	EPQ63491.1	B0510_6356T1	--	0.0008	0	0.964985	0.753001	0.780627	0.780953	1.02613	1.06459	1	0.985816	1.02635	1	1.0326	1.06894	1	4	2	6	12	6	0	65	90	77	186
En-g609	EV44-g609	2049	putative ring finger protein	--	--	--	2473	N	--	--	--	--	--	--	--	--	--	--	--	--	bgh03463	EPQ65489.1	B0510_2476T1	--	0	0	0.992172	0.924539	0.932194	1	1.10033	1.11029	1	0.948212	0.960149	1	0.95094	0.957428	1	0	0	0	6	12	4	18	24	36	136
En-g2431	EV44-g2431	522	hypothetical protein similar to BGT96224_3476	--	--	--	2502	N	--	--	--	--	--	--	--	--	--	--	--	--	bgh03522	EPQ63018.1	--	--	0	0	1.02956	1.05391	1.02404	1	1.0991	1.06877	1	1.17053	1.14222	1	1.10759	1.07465	1	0	0	0	0	1	0	9	9	13	81
En-g349	EV44-g349	1431	putative gpi anchored protein	--	--	--	2509	Y	--	--	--	--	--	--	--	--	--	--	--	--	bgh03534	EPQ67301.1	B0510_5382T1	--	0.0009	0.321429	1.07914	0.938023	0.869568	0.996428	1.03343	0.958741	1	0.957314	0.891243	1	0.9909	0.917258	1	2	0	4	0	7	0	22	31	13	72
En-g5299	EV44-g5299	747	putative major facilitator superfamily protein	--	--	--	2523	N	--	--	--	--	--	--	--	--	--	--	--	--	bgh03559	EPQ67712.1	B0510_5250T1	--	0	0	1.17511	1.35026	1.1495	1	1.09608	0.933821	1	0.801062	0.684872	1	0.902257	0.766996	1	1	0	4	2	1	0	53	50	46	204
En-g1473	EV44-g1473	1644	putative e3 ubiquitin-protein ligase hula	--	--	--	2533	N	--	--	--	--	--	--	--	--	--	--	--	--	bgh03581	EPQ65815.1	B0510_7366T1	--	0	0	0.976654	1.09234	1.11889	1	1.03382	1.05975	1	0.984837	1.01308	1	1.05393	1.07798	1	0	2	0	6	2	0	10	13	12	39
En-g6230	EV44-g6230	351	hypothetical protein similar to BGHDH14_bgh03666	--	--	--	2565	N	--	--	--	--	--	--	--	--	--	--	--	--	bgh03666	EPQ64928.1	B0510_9262T1	--	0.0037	0	1.43566	1.4129	0.984525	1	1.46994	1.02506	1	1.37136	0.959661	1	1.41415	0.983976	1	0	2	2	0	0	0	3	7	5	43
En-g4617	EV44-g4617	1989	putative orp1 like protein	--	--	--	2627	N	--	--	--	--	--	--	--	--	--	--	--	--	bgh03836	EPQ66333.1	B0510_6783T1	--	0.0007	0	0.959323	0.831654	0.867254	0.982416	0.835904	0.872351	1	0.990894	1.03773	1	0.871451	0.90744	1	0	8	6	3	8	4	32	36	43	93
En-g529	EV44-g529	852	hypothetical protein similar to MBM_05843	--	--	--	2630	Y	--	--	--	--	--	--	--	--	--	--	--	--	bgh03841	EPQ67648.1	B0510_4460T1	--	0	0	1.12492	1.12799	1.00312	1	0.951618	0.846917	1	1.20696	1.07793	1	1.24479	1.10539	1	0	2	2	0	0	0	10	12	16	74
En-g5649	EV44-g5649	1299	hypothetical protein similar to BGT96224_3723	--	--	--	2659	N	--	--	--	--	--	--	--	--	--	--	--	--	bgh03907	EPQ63026.1	B0510_6499T1	--	0	0	1.12195	0.962739	0.85843	0.995046	0.961267	0.857771	1	1.0847	0.971313	1	1.02768	0.915007	1	4	0	2	2	3	0	37	54	49	165
En-g5278	EV44-g5278	1872	hypothetical protein similar to BGT96224_3744	--	--	--	2674	N	--	--	--	--	--	--	--	--	--	--	--	--	bgh03952	EPQ65065.1	B0510_8780T1	--	0	0	0.951506	0.938357	0.986563	1	1.05227	1.10718	1	0.969478	1.02364	1	1.03078	1.08217	1	2	0	0	0	2	0	18	34	24	54
En-g5820	EV44-g5820	1008	hypothetical protein similar to BGT96224_3772	--	--	--	2692	N	--	--	--	--	--	--	--	--	--	--	--	--	bgh03997	EPQ65664.1	B0510_9738T1	--	0.0013	0	1.12787	1.02591	0.909948	1	1.07126	0.950901	1	0.986214	0.87848	1	1.00366	0.888927	1	2	0	8	0	2	2	32	47	35	116
En-g4412	EV44-g4412	321	putative copper resistance protein crd2	--	--	--	2708	N	--	--	--	--	--	--	--	--	--	--	--	--	bgh04048	EPQ61741.1	B0510_4345T1	--	0.0088	0	1.30894	1.25117	0.956234	1	1.01912	0.779476	1	0.78495	0.602479	1	1.09972	0.83927	1	3	10	18	14	10	9	188	182	156	570
En-g1030	EV44-g1030	1257	hypothetical protein similar to BGHDH14_bgh04055	--	--	--	2713	N	--	--	--	--	--	--	--	--	--	--	--	--	bgh04055	EPQ65741.1	B0510_671T1	--	0	0	1.03381	0.978956	0.947305	1	1.03991	1.00706	1	0.826843	0.803529	1	0.949781	0.917744	1	1	2	1	5	3	6	28	48	37	124
En-g1149	EV44-g1149	2295	hypothetical protein similar to BGHDH14_bgh04084	--	--	--	2717	N	--	--	--	--	--	--	--	--	--	--	--	--	bgh04084	EPQ66206.1	B0510_10251T1	--	0	0	0.878264	0.924997	1.05362	1	0.874092	0.996395	1	0.863731	0.988038	1	0.895913	1.01901	1	0	0	0	2	2	0	12	31	27	61
En-g6081	EV44-g6081	444	hypothetical protein similar to GLAREA_05449	--	--	--	2718	N	--	--	--	--	--	--	--	--	--	--	--	--	bgh04086	EPQ63741.1	B0510_4702T1	--	0	0	1.23286	0.913504	0.741252	0.852715	1.21525	0.986856	1	1.15529	0.941454	1	1.31572	1.06608	1	2	0	0	0	0	0	21	15	9	39
En-g136	EV44-g136	561	putative pci domain-containing protein	--	--	--	2726	Y	YSC FIC	68 91	--	--	--	--	--	--	--	--	--	--	bgh04121	EPQ64618.1	B0510_4412T1	--	0.0025	0	1.12518	1.29159	1.14834	1	1.04633	0.930988	1	0.983416	0.878081	1	1.19043	1.05687	1	2	4	8	9	13	2	148	105	106	452
En-g5792	EV44-g5792	1305	putative integral membrane	--	--	--	2730	N	--	--	--	--	--	--	LIAR	24	--	--	--	--	bgh04137	EPQ65030.1	B0510_9977T1	--	0	0	1.09632	1.2027	1.09746	1	1.09915	1.00374	1	0.961831	0.88142	1	0.920147	0.838418	1	0	4	0	2	0	0	11	11	11	53
En-g2541	EV44-g2541	1164	putative upf0658 golgi apparatus membrane protein	--	--	--	2737	N	--	--	--	--	--	--	--	--	--	--	--	--	bgh04154	EPQ63206.1	B0510_10041T1	PGTT_10554	0	0	0.842151	0.99402	1.18079	0.985239	1.01068	1.2015	1	0.927007	1.10589	1	1.03236	1.22456	1	0	5	4	4	8	2	48	69	75	284
En-g6183	EV44-g6183	930	hypothetical protein similar to BGHDH14_bgh04166	--	--	--	2743	N	--	--	--	--	RPLR RALR	54 75	--	--	--	--	--	--	bgh04166	EPQ62009.1	B0510_5623T1	--	0	0	1.18994	1.06982	0.899406	1	1.16085	0.97668	1	1.09161	0.921649	1	1.17686	0.987959	1	3	6	6	4	0	2	41	38	26	123
En-g6382	EV44-g6382	570	putative perilipin mpl1-like protein	--	--	--	2765	N	--	--	--	--	--	--	--	--	--	--	--	--	bgh04203	EPQ65017.1	B0510_10043T1	--	0	0	1.19778	0.935351	0.781204	0.93096	1.12356	0.939115	1	1.1618	0.974478	1	1.06852	0.891139	1	3	9	13	2	4	2	72	53	84	1138
En-g1408	EV44-g1408	651	putative nadh-ubiquinone oxidoreductase kda subunit	--	--	--	2780	N	--	--	--	--	--	--	--	--	--	--	--	--	bgh04236	EPQ65804.1	B0510_7349T1	PGTT_09197	0	0	1.06819	0.814413	0.762721	0.851294	1.13615	1.06485	1	1.06954	1.00594	1	0.938314	0.877487	1	1	1	3	7	2	3	62	88	80	261
En-g6049	EV44-g6049	1641	putative hydroxyproline-rich glyco protein	--	--	--	2790	N	--	--	--	--	--	--	--	--	--	--	--	--	bgh04275	EPQ66852.1	B0510_325T1	--	0	0	1.02086	0.735284	0.720538	0.422981	1.12927	1.10746	1	0.893234	0.87906	1	0.957752	0.937186	1	0	0	4	0	0	0	16	21	7	83
En-g935	EV44-g935	1137	putative transcriptional regulator	--	--	--	2814	N	--	--	--	--	--	--	--	--	--	--	--	--	bgh04319	EPQ64668.1	B0510_56T1	--	0	0	0.858021	0.982463	1.14548	0.996428	0.949547	1.10795	1	0.80539	0.943036	1	0.990073	1.15268	1	2	2	0	3	14	4	77	66	52	256
En-g606	EV44-g606	738	hypothetical protein	--	--	CBM52	2817	Y	--	--	--	--	--	--	--	--	--	--	--	--	bgh04324	EPQ62602.1	B0510_2361T1	--	0.0038	0	1.03853	1.22919	1.18404	0.996428	0.96292	0.92826	1	0.831519	0.8044	1	0.937359	0.901624	1	4	3	26	2	1	0	83	87	39	106
En-g210	EV44-g210	279	putative nadh-ubiquinone oxidoreductase 14 kda	--	--	--	2822	Y	--	--	--	--	--	--	--	--	--	--	--	--	bgh04337	EPQ65167.1	B0510_6962T1	--	0.0051	0	1.25676	1.38703	1.10409	1	1.45792	1.16139	1	1.13875	0.910324	1	1.54152	1.22528	1	1	0	2	2	2	0	53	45	41	149
En-g2167	EV44-g2167	1764	hypothetical protein similar to BGHDH14_bgh04344	--	--	--	2826	N	--	--	--	--	--	--	--	--	--	--	--	--	bgh04344	EPQ63956.1	B0510_5103T1	--	0	0	0.855602	1.02327	1.19643	0.932311	0.865177	1.01235	1	0.972416	1.14183	1	0.952524	1.1121	1	0	6	9	11	8	4	82	86	81	345
En-g458	EV44-g458	654	putative gpi anchored protein	--	--	--	2836	Y	FPC	42	--	--	--	--	--	--	--	--	--	--	bgh04366	EPQ66990.1	B0510_5152T1	--	0	0	1.18599	0.706489	0.595926	0.243331	1.08724	0.917794	1	1.03709	0.878532	1	1.06068	0.893391	1	6	3	5	4	8	0	28	28	49	146
En-g790	EV44-g790	1713	putative oxidoreductase-like protein	--	--	--	2859	N	--	--	--	--	--	--	--	--	--	--	--	--	bgh04405	EPQ65529.1	B0510_6682T1	--	0.0008	0.32	0.982761	0.962264	0.979523	1	0.986393	1.00485	1	1.07973	1.10379	1	0.931714	0.947054	1	0	0	2	2	6	3	8	25	8	61
En-g1572	EV44-g1572	1962	putative arm-like repeat-containing protein	--	--	--	2870	N	--	--	--	--	--	--	--	--	--	--	--	--	bgh04432	EPQ65313.1	B0510_3022T1	PGTT_19506	0.0007	0	1.01562	0.757424	0.746067	0.525005	0.975482	0.961589	1	1.05639	1.045	1	0.986755	0.970554	1	0	4	2	7	6	2	91	109	143	298
En-g833	EV44-g833	2949	hypothetical protein similar to BGHDH14_bgh04520	--	--	--	2886	N	FNC	25	--	--	--	--	--	--	--	--	--	--	bgh04520	EPQ63340.1	B0510_7923T1	--	0.0009	0.6	0.912184	0.874264	0.958801	1	1.01446	1.1134	1	0.982308	1.0819	1	0.953451	1.04413	1	2	0	0	6	8	2	34	48	41	192
En-g3104	EV44-g3104	534	putative snare protein	--	--	--	2888	N	--	--	--	--	--	--	--	--	--	--	--	--	bgh04527	EPQ63410.1	--	--	0	0	1.08071	0.905356	0.83807	0.93096	1.04731	0.970214	1	1.20977	1.12465	1	1.04157	0.962762	1	0	0	0	0	0	0	8	7	5	17
En-g4757	EV44-g4757	1317	putative zn 2cys6 transcription factor acum	--	--	--	2910	N	--	--	--	--	--	--	--	--	--	--	--	--	bgh04561	EPQ62896.1	B0510_9771T1	PGTT_09439	0.001	0	1.06652	0.808476	0.758342	0.668232	0.944526	0.886632	1	1.0509	0.989944	1	1.00947	0.945504	1	0	2	2	2	2	0	16	21	28	48
En-g694	EV44-g694	1395	putative v-snare microsporum canis	--	--	--	2915	N	--	--	--	--	--	--	--	--	--	--	--	--	bgh04568	EPQ66485.1	B0510_5600T1	--	0	0	1.10826	0.859764	0.776077	0.782753	0.992045	0.896165	1	0.959012	0.869364	1	0.911524	0.821609	1	0	0	0	2	4	2	21	18	37	68
En-g128	EV44-g128	2517	hypothetical protein similar to MBM_06316	--	--	--	2917	Y	FLC	19	--	--	--	--	--	--	--	--	GITR	59	bgh04570	EPQ66477.1	B0510_5591T1	--	0.0005	0.3125	1.00429	1.05232	1.04823	1	0.915005	0.912143	1	0.792456	0.792748	1	0.930916	0.925956	1	0	2	4	2	6	2	62	115	57	239
En-g5937	EV44-g5937	2451	putative protein bni4	--	--	--	2921	N	--	--	--	--	--	--	--	--	--	--	--	--	bgh04576	EPQ63977.1	B0510_8738T1	PGTT_14082	0	0	0.896038	0.924904	1.03262	1	0.866815	0.9685	1	0.931177	1.04406	1	0.916388	1.02163	1	6	9	12	2	12	4	49	84	71	175
En-g6415	EV44-g6415	1731	putative iq calmodulin-binding motif protein	--	--	--	2935	N	--	--	--	--	--	--	--	--	--	--	--	--	bgh04605	EPQ65252.1	B0510_8946T1	PGTT_00218	0	0	0.994631	0.937036	0.942459	1	0.92086	0.926896	1	0.963272	0.972987	1	0.997552	1.00187	1	8	4	8	2	6	0	52	42	52	143
En-g4652	EV44-g4652	354	hypothetical protein similar to BGT96224_4138	--	--	--	2936	N	FPC	30	--	--	--	--	--	--	--	--	--	--	bgh04606	EPQ66627.1	--	--	0	0	1.4298	0.956702	0.669376	0.691116	1.42824	1.00006	1	0.988432	0.694531	1	1.13165	0.790639	1	0	1	0	1	0	0	13	14	10	75
En-g2096	EV44-g2096	2388	hypothetical protein similar to BGT96224_4140	--	--	--	2938	N	--	--	--	--	--	--	--	--	--	--	--	--	bgh04608	EPQ67580.1	B0510_3051T1	--	0.0011	0	0.898878	0.955655	1.06358	1	0.970242	1.08063	1	0.963462	1.07685	1	0.973784	1.08219	1	2	2	1	2	8	2	25	67	70	211
En-g1325	EV44-g1325	591	hypothetical protein similar to BGT96224_4213	--	--	--	2981	N	--	--	--	--	--	--	--	--	--	--	--	--	bgh04700	EPQ63314.1	--	--	0.0047	0	1.17198	1.1197	0.955756	1	1.1583	0.989461	1	1.09237	0.936415	1	1.35023	1.15087	1	0	0	1	0	2	2	17	23	16	118
En-g1324	EV44-g1324	1782	putative c2h2 finger domain-containing protein	--	--	--	3007	N	--	--	--	--	--	--	--	--	--	--	--	--	bgh04751	EPQ64708.1	B0510_9346T1	--	0.0008	0.363636	0.934374	1.03792	1.11125	1	0.944903	1.01243	1	0.887065	0.953795	1	0.995283	1.06406	1	0	2	3	4	4	4	71	75	53	196
En-g1005	EV44-g1005	1413	hypothetical protein similar to BGT96224_4266	--	--	--	3009	N	--	--	--	--	--	--	--	--	--	--	--	--	bgh04756	EPQ62598.1	B0510_5909T1	--	0.0009	0	1.02033	0.935785	0.917496	1	0.866565	0.850277	1	1.15446	1.13673	1	0.996183	0.975301	1	0	3	3	8	4	6	89	78	76	232
En-g50	EV44-g50	3369	hypothetical protein similar to BGHDH14_bgh04808	--	--	--	3034	Y	--	--	--	--	--	--	--	--	--	--	--	--	bgh04808	EPQ67099.1	B0510_914T1	--	0.0004	0.333333	0.86429	0.940156	1.0882	1	0.904677	1.04793	1	0.879059	1.02183	1	0.816952	0.944228	1	0	2	0	0	8	2	18	32	41	79
En-g5473	EV44-g5473	1923	hypothetical protein similar to BGHDH14_bgh04887	--	--	--	3057	N	YKC	89	--	--	--	--	--	--	--	--	--	--	bgh04887	EPQ62176.1	B0510_2926T1	--	0	0	0.944201	0.929142	0.984432	1	1.01906	1.08053	1	1.02216	1.08762	1	0.987999	1.04528	1	0	0	2	0	0	0	4	6	2	20
En-g6437	EV44-g6437	1065	hypothetical protein similar to BGT96224_4381	--	--	--	3059	N	YHC	56	--	--	--	--	--	--	--	--	--	--	bgh04900	EPQ65498.1	B0510_2473T1	--	0	0	1.04583	0.933091	0.892543	1	1.04073	0.996259	1	0.949591	0.912208	1	1.03496	0.988553	1	1	6	8	0	4	0	27	45	40	132
En-g5443	EV44-g5443	1113	hypothetical protein similar to BGT96224_4393	--	--	--	3067	N	--	--	--	--	--	--	--	--	--	--	--	--	bgh04912	EPQ67192.1	B0510_2275T1	--	0	0	1.10261	0.884651	0.802637	0.90159	1.02017	0.926297	1	1.12047	1.02093	1	0.973449	0.881925	1	0	0	2	0	0	0	6	16	16	56
En-g2256	EV44-g2256	729	hypothetical protein similar to BGHDH14_bgh04940	--	--	--	3077	N	--	--	--	--	--	--	--	--	--	--	--	--	bgh04940	EPQ67694.1	B0510_145T1	--	0	0	1.03836	1.21367	1.16928	0.996428	0.976185	0.9412	1	0.964264	0.932967	1	1.07075	1.0301	1	2	0	0	1	2	2	7	3	16	23
En-g6088	EV44-g6088	1485	putative hydroxyacyl-thioester dehydratase type mitochondrial	--	--	--	3081	N	--	--	--	--	--	--	--	--	--	--	--	--	bgh04947	EPQ67521.1	B0510_448T1	--	0	0	0.97486	0.966484	0.991792	1	0.970091	0.996253	1	0.950531	0.97959	1	0.983433	1.00773	1	2	0	0	0	0	0	1	5	10	33
En-g2293	EV44-g2293	528	hypothetical protein similar to SS1G_01786	--	--	--	3086	N	--	--	--	--	--	--	--	--	--	--	--	--	bgh04963	EPQ62821.1	B0510_8092T1	--	0	0	1.16695	0.902844	0.773979	0.936566	0.844717	0.724701	1	0.95062	0.818419	1	1.14285	0.97831	1	0	0	2	0	4	0	36	36	29	139
En-g1457	EV44-g1457	1929	putative familial paroxysmal dyskinesia fpd1	--	--	--	3095	N	--	--	--	--	--	--	--	--	--	--	--	--	bgh04978	EPQ62822.1	B0510_8093T1	--	0.0014	0	0.86053	0.92297	1.07298	1	0.917041	1.0669	1	0.97544	1.13882	1	0.978132	1.13546	1	0	0	6	2	12	0	41	74	52	129
En-g2848	EV44-g2848	1857	hypothetical protein similar to GLAREA_00149	--	--	--	3180	N	--	--	--	--	--	--	--	--	--	--	--	--	bgh05152	EPQ64501.1	B0510_6140T1	--	0.0007	0	0.886258	0.974504	1.1	1	0.835123	0.943386	1	0.788268	0.893581	1	1.01999	1.14967	1	2	0	0	0	5	0	43	39	49	105
En-g299	EV44-g299	1110	putative glycoside hydrolase	--	--	--	3206	Y	FYC	107	--	--	--	--	--	--	--	--	--	--	bgh05207	EPQ61896.1	B0510_5075T1	--	0	0	1.12216	0.927664	0.826999	0.931582	1.05718	0.943183	1	0.981236	0.878496	1	0.968761	0.862387	1	4	2	4	4	8	2	76	74	117	450
En-g2457	EV44-g2457	1302	hypothetical protein similar to BGHDH14_bgh05217	--	--	--	3215	N	--	--	--	--	--	--	--	--	--	--	--	--	bgh05217	EPQ62611.1	B0510_4521T1	--	0	0	1.10389	0.855261	0.775069	0.796279	0.987844	0.895904	1	0.87838	0.799422	1	0.883125	0.799163	1	0	0	3	4	0	0	69	53	30	83
En-g6472	EV44-g6472	1515	putative f-box domain-containing protein	--	--	--	3221	N	--	--	--	--	RTLR	50	--	--	--	--	--	--	bgh05228	EPQ62474.1	B0510_2606T1	--	0	0	0.843217	1.05909	1.2565	0.826907	1.01167	1.20115	1	0.969714	1.15538	1	1.08287	1.28285	1	4	0	2	0	0	0	12	20	25	122
En-g4821	EV44-g4821	2031	hypothetical protein	--	--	--	3243	N	YAC	101	--	--	--	--	--	--	--	--	--	--	bgh05262	EPQ62007.1	B0510_7446T1	--	0	0	0.919774	0.862066	0.937622	1	0.939822	1.02297	1	0.855782	0.934764	1	0.837587	0.909679	1	0	2	0	2	0	0	9	21	10	50
En-g5618	EV44-g5618	897	putative general stress response protein whi2	--	--	--	3260	N	--	--	--	--	--	--	--	--	--	--	--	--	bgh05302	EPQ67106.1	--	PGTT_15660	0	0	1.11443	1.045	0.93806	1	1.0897	0.978935	1	0.928804	0.837316	1	1.04593	0.937537	1	4	2	8	2	6	2	83	100	88	231
En-g6295	EV44-g6295	2685	putative choriogenin hminor	--	--	--	3283	N	--	--	--	--	--	--	--	--	--	--	--	--	bgh05359	EPQ62046.1	B0510_6273T1	--	0.0005	0.3125	0.963643	1.06738	1.10808	1	0.870319	0.904195	1	0.876777	0.914099	1	0.94072	0.975178	1	4	8	6	0	2	4	18	28	37	157
En-g713	EV44-g713	1656	putative c2h2 zinc finger protein	--	--	--	3310	N	--	--	--	--	--	--	--	--	--	--	--	--	bgh05453	EPQ67095.1	B0510_840T1	PGTT_01168	0.0008	0	0.964327	0.982227	1.01896	1	0.986083	1.02374	1	0.918266	0.956675	1	0.934307	0.967843	1	0	0	2	7	4	2	35	39	38	231
En-g2821	EV44-g2821	1821	putative erythromycin esterase	--	--	--	3315	N	--	--	--	--	--	--	--	--	--	--	--	--	bgh05467	EPQ64977.1	B0510_4862T1	--	0	0	0.895682	1.0049	1.12237	1	0.97075	1.08506	1	0.92973	1.04285	1	0.944929	1.05387	1	1	1	2	4	2	0	19	23	26	91
En-g2867	EV44-g2867	1254	putative family protein	--	--	--	3328	N	--	--	--	--	--	--	--	--	--	--	--	--	bgh05503	EPQ67950.1	B0510_1017T1	--	0.0011	0	0.948732	1.10491	1.16507	0.994754	1.07247	1.13173	1	0.922047	0.976405	1	1.04723	1.10265	1	2	9	14	6	14	9	153	182	155	493
En-g5053	EV44-g5053	864	hypothetical protein similar to BGT96224_70	--	--	--	3332	N	--	--	--	--	--	--	--	--	--	--	--	--	bgh05513	EPQ64233.1	B0510_1441T1	--	0	0	1.02638	1.33693	1.30307	0.830722	1.03876	1.01323	1	0.876187	0.857644	1	1.06336	1.03493	1	0	2	13	6	2	2	35	26	41	163
En-g5450	EV44-g5450	2616	putative glycoprotease family protein	--	--	--	3384	N	--	--	--	--	--	--	--	--	--	--	--	--	bgh05692	EPQ65928.1	B0510_3422T1	--	0	0	0.933873	0.82306	0.881682	0.995692	1.011	1.08384	1	0.829676	0.892567	1	0.92161	0.985824	1	0	0	2	0	0	0	12	10	6	22
En-g5892	EV44-g5892	990	hypothetical protein similar to BGHDH14_bgh05782	--	--	--	3419	N	--	--	--	--	--	--	--	--	--	--	--	--	bgh05782	EPQ63466.1	--	--	0	0	0.885904	0.70422	0.795226	0.903279	1.01772	1.15012	1	1.0386	1.17783	1	1.03306	1.16487	1	0	2	0	0	0	0	17	28	31	64
En-g369	EV44-g369	822	putative extracellular serine-rich protein	--	--	--	3422	Y	--	--	--	--	--	--	--	--	--	--	--	--	bgh05787	EPQ62035.1	B0510_605T1	PGTT_00638	0	0	0.950888	1.00027	1.05234	1	1.14687	1.20749	1	1.03515	1.09369	1	1.00116	1.05175	1	2	4	13	5	10	2	4	10	134	59
En-g1227	EV44-g1227	2235	hypothetical protein similar to BGT96224_A21337	--	--	--	3436	N	--	--	--	--	RVLR	59	--	--	--	--	--	--	bgh05823	EPQ66635.1	--	--	0.0006	0	1.01608	0.902029	0.888097	0.996428	0.985054	0.970579	1	1.06319	1.05124	1	0.965912	0.949618	1	2	0	2	4	4	4	62	48	36	87
En-g2090	EV44-g2090	3162	putative rheb small monomeric gtpase protein	--	--	--	3450	N	--	--	--	--	--	--	--	--	--	--	--	--	bgh05871	EPQ66797.1	B0510_124T1	--	0.0008	0.615385	0.993277	0.76721	0.772703	0.544398	0.858278	0.865082	1	1.09668	1.10925	1	0.965597	0.971103	1	2	0	2	4	2	2	36	26	36	119
En-g6247	EV44-g6247	3297	hypothetical protein similar to MBM_02134	--	--	--	3459	N	--	--	--	--	--	--	--	--	--	--	--	--	bgh05904	EPQ63712.1	B0510_8721T1	--	0.0004	0.307692	0.881892	0.893744	1.01383	1	0.949974	1.07844	1	0.898686	1.02379	1	0.946077	1.07164	1	2	4	0	2	0	0	15	25	20	176
En-g4587	EV44-g4587	2457	hypothetical protein similar to BGHDH14_bgh05986	--	--	--	3486	N	--	--	--	--	--	--	--	--	--	--	--	--	bgh05986	EPQ66716.1	B0510_9348T1	--	0.0005	0	0.927953	0.872561	0.940673	1	0.873496	0.942398	1	0.936796	1.01424	1	0.929803	1.00093	1	0	0	4	0	0	2	13	28	26	257
En-g5128	EV44-g5128	2109	putative ino80 chromatin remodeling complex ies1 protein	--	--	--	3488	N	--	--	--	--	--	--	--	--	--	--	--	--	bgh05992	EPQ67895.1	B0510_1604T1	PGTT_07925	0	0	0.883596	1.01631	1.15064	0.991052	0.987122	1.11845	1	0.85452	0.971602	1	0.900228	1.01774	1	2	8	5	2	10	3	60	54	48	122
En-g3032	EV44-g3032	963	hypothetical protein similar to BGHDH14_bgh05996	--	--	--	3490	N	--	--	--	--	--	--	--	--	--	--	--	--	bgh05996	EPQ62675.1	B0510_4726T1	--	0.0014	0.35	1.03373	1.06515	1.03079	1	1.11657	1.08138	1	1.08147	1.05106	1	1.16534	1.12612	1	0	0	0	0	0	0	10	20	21	38
En-g1804	EV44-g1804	1440	putative guanine nucleotide exchange factor-like protein	--	--	--	3526	N	YTC	17	--	--	--	--	--	--	--	--	--	--	bgh06113	EPQ64778.1	B0510_429T1	--	0	0	1.04772	1.13547	1.08418	1	1.02165	0.976244	1	1.03111	0.988742	1	1.0091	0.962125	1	0	0	4	4	2	1	24	36	40	125
En-g2264	EV44-g2264	1239	putative RfeD protein	--	--	--	3596	N	--	--	--	--	--	--	--	--	--	--	--	--	bgh06355	EPQ66119.1	B0510_758T1	--	0.0011	0	0.935062	1.11322	1.19099	0.958474	1.03708	1.11038	1	1.09234	1.17364	1	1.00624	1.07498	1	0	0	0	1	0	0	15	7	9	34
En-g4624	EV44-g4624	3123	putative gpi-anchored cell surface glycoprotein	--	--	--	3597	N	--	--	--	--	--	--	--	--	--	--	--	--	bgh06361	EPQ65174.1	--	--	0	0	0.920552	0.865733	0.940815	1	0.931928	1.01352	1	0.85753	0.935883	1	0.957906	1.03948	1	2	4	2	0	5	4	35	50	34	115
En-g6400	EV44-g6400	1104	hypothetical protein similar to BGT96224_428	--	--	--	3606	N	--	--	--	--	--	--	--	--	--	--	--	--	bgh06384	EPQ66992.1	B0510_8573T1	PGTT_06463	0	0	0.891746	0.925673	1.03845	1	0.976512	1.09632	1	0.943318	1.06277	1	0.807461	0.904524	1	2	0	4	0	0	0	12	23	5	24
En-g2295	EV44-g2295	2955	hypothetical protein similar to BGT96224_434	--	--	--	3612	N	--	--	--	--	RLLR	45	--	--	--	--	--	--	bgh06400	EPQ65649.1	B0510_4714T1	--	0.0004	0.285714	0.970519	0.836005	0.861734	0.950375	0.903824	0.932351	1	1.01882	1.05466	1	0.949428	0.977232	1	0	0	2	0	4	0	30	38	25	52
En-g2984	EV44-g2984	4695	putative wd40 repeat-like protein	--	--	--	3632	N	--	--	--	--	--	--	--	--	--	--	--	--	bgh06461	EPQ65930.1	B0510_2545T1	--	0.0005	0.5	0.884811	0.891766	1.00825	1	0.965624	1.09259	1	0.853783	0.969432	1	0.889961	1.00476	1	4	4	10	8	14	2	87	176	114	315
En-g5413	EV44-g5413	3042	putative gastric mucin-like protein	--	--	--	3660	N	--	--	--	--	--	--	LRAR	97	--	--	--	--	bgh06560	EPQ65225.1	--	--	0.0004	0.307692	0.831127	0.984536	1.18504	0.90159	1.0404	1.25324	1	1.04154	1.259	1	0.959454	1.15318	1	2	4	12	4	7	2	94	77	96	128
En-g2755	EV44-g2755	2769	putative u3 snornp wd40 family protein	--	--	--	3661	N	--	--	--	--	--	--	--	--	--	--	--	--	bgh06567	EPQ67919.1	B0510_7618T1	PGTT_11816	0.0005	0	0.849946	1.03368	1.21664	0.830728	0.854237	1.00621	1	0.961389	1.13639	1	0.958122	1.12608	1	2	0	9	2	6	4	69	78	64	121
En-g1176	EV44-g1176	1491	putative wd40 domain-containing protein	--	--	--	3748	N	--	--	--	--	RHLR	16	--	--	--	--	--	--	bgh06874	EPQ63318.1	B0510_4667T1	--	0	0	0.985625	0.84355	0.856185	0.987936	0.910661	0.925007	1	0.940785	0.958957	1	0.930258	0.942827	1	0	1	0	0	8	0	19	34	25	60
En-g5765	EV44-g5765	3669	hypothetical protein similar to BGT96224_654	--	--	--	3771	N	--	--	--	--	--	--	--	--	--	--	--	--	bgh06964	EPQ62782.1	B0510_1199T1	--	0	0	0.896106	0.880683	0.98317	1	0.946554	1.05751	1	1.06266	1.19139	1	0.966336	1.07723	1	2	2	5	2	4	0	19	62	37	125
En-g4709	EV44-g4709	1824	putative wd40 repeat-like protein	--	--	--	3774	N	--	--	--	--	--	--	--	--	--	--	--	--	bghG000039000001001	EPQ64334.1	B0510_6705T1	--	0	0	0.911381	0.969449	1.06413	1	0.988847	1.08625	1	0.900299	0.992446	1	1.01293	1.11024	1	4	1	2	1	6	2	56	54	53	177
En-g6409	EV44-g6409	1671	hypothetical protein similar to BGHDH14_bghG000305000001001	--	--	--	3786	N	--	--	--	--	--	--	--	--	--	--	--	--	bghG000305000001001	EPQ67536.1	B0510_9571T1	--	0	0	1.03	0.456638	0.443511	5.45378e-06	0.897123	0.871997	1	1.01087	0.986009	1	0.912474	0.884961	1	4	0	0	0	0	0	22	22	14	78
En-g5449	EV44-g5449	2760	putative nucleoporin nup49	--	--	--	3794	N	YLC	32	--	--	--	--	--	--	--	--	--	--	bghG000529000001001	EPQ62172.1	B0510_2931T1	--	0	0	0.902804	0.794737	0.88064	0.995046	0.976693	1.08309	1	1.10253	1.22693	1	0.921618	1.01976	1	0	0	2	0	0	0	13	10	6	58
En-g203	EV44-g203	864	putative gpi anchored cell wall protein	--	--	--	3801	Y	YQC YAC	78 107	--	--	--	--	--	--	--	--	--	--	bghG000684000003001	EPQ65559.1	B0510_348T1	--	0.0031	0.673913	1.23375	0.934433	0.757684	0.798767	0.977062	0.792854	1	1.2279	0.999895	1	0.951966	0.770784	1	0	0	2	2	0	0	0	2	2	16
En-g5054	EV44-g5054	1563	hypothetical protein similar to BGT96224_A21395	--	--	--	3806	N	--	--	--	--	RKLR	73	--	--	--	--	--	--	bghG000929000001001	EPQ67349.1	--	--	0	0	0.974681	0.976044	1.00179	1	1.02647	1.05434	1	0.756551	0.779823	1	0.956483	0.98029	1	1	4	7	4	4	2	53	71	85	192
En-g880	EV44-g880	1485	hypothetical protein similar to BGHDH14_bghG001014000001001	--	--	--	3810	N	--	--	--	--	--	--	--	--	--	--	--	--	bghG001014000001001	EPQ63032.1	--	--	0	0	0.916681	0.854647	0.93269	1	1.09019	1.19065	1	1.05982	1.16154	1	0.999758	1.08947	1	0	0	1	2	3	2	17	12	6	23
En-g4968	EV44-g4968	921	hypothetical protein	--	--	--	3813	N	--	--	--	--	--	--	--	--	--	--	--	--	bghG001111000001001	EPQ65275.1	--	--	0.0015	0	0.936041	1.1271	1.20458	0.983904	0.979184	1.04729	1	0.888477	0.953612	1	1.04776	1.11817	1	0	0	1	0	0	0	17	22	12	56
En-g5964	EV44-g5964	1194	hypothetical protein similar to GLAREA_08942	--	--	--	3818	N	--	--	--	--	--	--	--	--	--	--	--	--	bghG001246000001001	EPQ66626.1	B0510_3075T1	--	0.0012	0	0.810283	0.895149	1.10516	1	0.990725	1.2241	1	0.829186	1.0281	1	0.849307	1.04705	1	0	0	10	0	0	2	17	27	9	63
En-g5031	EV44-g5031	573	hypothetical protein similar to BGHDH14_bghG001857000001001	--	--	--	3839	N	--	--	--	--	--	--	--	--	--	--	--	--	bghG001857000001001	EPQ64901.1	--	--	0.0024	0	1.15103	1.20416	1.04657	1	1.21067	1.05303	1	0.977507	0.853207	1	1.08148	0.938585	1	0	2	0	0	2	0	30	21	31	123
En-g4835	EV44-g4835	1302	hypothetical protein similar to BGHDH14_bghG001886000001001	--	--	--	3840	N	--	--	--	--	--	--	--	--	--	--	--	--	bghG001886000001001	EPQ63773.1	B0510_2859T1	--	0.001	0	1.00266	1.06844	1.06602	1	1.01433	1.01281	1	1.03342	1.03548	1	0.841861	0.838741	1	0	6	0	4	0	2	24	14	9	24
En-g2987	EV44-g2987	1074	hypothetical protein similar to BGHDH14_bghG003198000001001	--	--	--	3866	N	--	--	--	--	--	--	--	--	--	--	--	--	bghG003198000001001	EPQ67188.1	B0510_1289T1	--	0	0	1.12671	0.950047	0.843529	0.985239	0.979397	0.870252	1	1.07591	0.959362	1	1.03393	0.916678	1	4	4	4	6	6	4	79	85	78	219
En-g742	EV44-g742	642	putative putative effector protein	--	--	--	3873	N	--	--	--	--	--	--	--	--	--	--	--	--	bghG003565000001001	EPQ63093.1	--	--	0	0	1.10805	1.20571	1.08856	1	1.20781	1.09128	1	0.837667	0.759505	1	1.013	0.913244	1	0	0	1	2	2	4	21	28	49	70
En-g1077	EV44-g1077	1080	putative woronin body major protein	--	--	--	3877	N	--	--	--	--	--	--	--	--	--	--	--	--	bghG003699000002001	EPQ66756.1	B0510_6989T1	--	0	0	0.866102	0.856347	0.98912	1	0.838808	0.969601	1	0.82388	0.955686	1	0.97704	1.12689	1	19	17	44	80	109	27	1084	1361	1043	3075
En-g1691	EV44-g1691	738	putative exosome complex exonuclease rrp40	--	--	--	3880	N	--	--	--	--	--	--	--	--	--	--	--	--	bghG003815000002001	EPQ66912.1	B0510_5434T1	--	0	0	1.15007	0.95223	0.828295	0.985239	1.17211	1.02033	1	1.18844	1.03818	1	1.12286	0.975301	1	0	0	0	2	0	0	47	22	31	130
En-g5865	EV44-g5865	993	putative transcription factor	--	--	--	3903	N	--	--	--	--	--	--	--	--	--	--	--	--	bghG004401000001001	EPQ66564.1	B0510_6524T1	--	0	0	0.977781	0.978634	1.00126	1	1.00113	1.02506	1	0.942028	0.967926	1	1.15346	1.17842	1	6	5	6	4	2	4	85	103	94	606
En-g6507	EV44-g6507	1638	putative acetylserotonin methytransferase-like protein	--	--	--	3905	N	--	--	--	--	--	--	--	--	--	--	--	--	bghG004551000001001	EPQ61660.1	B0510_1409T1	--	0	0	0.922926	0.893247	0.968218	1	0.894671	0.970502	1	0.905629	0.985834	1	1.00321	1.08584	1	2	2	6	0	0	0	16	16	24	64
En-g6525	EV44-g6525	2826	putative blumeria specific protein	--	--	--	3914	N	--	--	--	--	--	--	--	--	--	--	--	--	bghG004771000001001	EPQ67146.1	--	--	0.0009	0	0.996814	0.726316	0.72892	0.305688	0.939724	0.943813	1	0.854627	0.861356	1	0.971381	0.973453	1	8	0	2	0	0	0	26	26	36	64
En-g1302	EV44-g1302	2274	putative heat shock protein mitochondrial precursor protein	--	--	--	3916	N	--	--	--	--	--	--	--	--	--	--	--	--	bghG004773000001001	EPQ64593.1	B0510_9418T1	--	0.0006	0.3	0.904458	0.829756	0.917763	1	0.90456	1.00126	1	1.01376	1.12608	1	0.90024	0.994283	1	0	0	0	0	0	2	2	13	4	11
En-g2013	EV44-g2013	1233	putative nucleotide exchange factor sil1	--	--	--	3918	N	--	--	--	--	--	--	--	--	--	--	--	--	bghG004886000001001	EPQ67563.1	B0510_3481T1	--	0	0	1.21406	0.816914	0.673141	0.264505	1.10415	0.910517	1	1.18535	0.98091	1	1.10019	0.90525	1	0	0	2	4	0	0	44	59	48	136
En-g546	EV44-g546	330	putative putative effector protein	--	--	--	3926	Y	--	--	--	--	--	--	--	--	--	--	--	--	bghG005334000001001	EPQ67530.1	B0510_29T1	--	0	0	1.1822	1.3035	1.10303	1	1.24502	1.05434	1	1.51006	1.28328	1	1.03285	0.872744	1	12	4	38	8	12	3	28	38	33	124
En-g2893	EV44-g2893	2886	hypothetical protein similar to BGT96224_A20003	--	--	--	3933	N	--	--	--	--	--	--	LKAR	51	--	--	--	--	bghG005483000001001	EPQ66139.1	B0510_4851T1	--	0	0	0.888846	1.05699	1.18964	0.887012	0.968692	1.09109	1	1.01488	1.14712	1	0.88346	0.992888	1	0	0	2	2	0	0	4	11	13	43
En-g984	EV44-g984	1851	hypothetical protein similar to BGHDH14_bghG005606000001001	--	--	--	3939	N	--	--	--	--	--	--	--	--	--	--	--	--	bghG005606000001001	EPQ67101.1	B0510_9705T1	--	0	0	0.987846	0.868946	0.879978	0.996428	0.909842	0.922096	1	0.954516	0.970765	1	0.929308	0.939745	1	0	0	0	0	2	2	5	7	4	24
En-g4890	EV44-g4890	1149	hypothetical protein similar to MBM_01569	--	--	--	3953	N	--	--	--	--	--	--	--	--	--	--	--	--	bghG006435000001001	EPQ67759.1	B0510_5762T1	--	0	0	0.942678	1.06076	1.1257	1	1.05163	1.11686	1	0.970806	1.03464	1	0.908576	0.962804	1	0	6	5	8	3	0	55	91	78	231
En-g2219	EV44-g2219	3009	putative importin 13	--	--	--	3968	N	YAC	37	--	--	--	--	--	--	--	--	--	--	bghG007324000001001	EPQ62290.1	B0510_207T1	--	0	0	0.829219	0.938704	1.13247	0.995046	0.874043	1.05527	1	0.95436	1.15628	1	0.953169	1.14826	1	2	0	2	2	0	4	52	59	46	251
En-g2355	EV44-g2355	654	hypothetical protein similar to BGT96224_A21326	--	--	--	3969	N	--	--	--	--	--	--	--	--	--	--	--	--	bghG007329000001001	EPQ64690.1	--	--	0	0	1.10636	1.13667	1.02779	1	1.05645	0.955983	1	0.90599	0.822708	1	0.959648	0.866471	1	5	13	10	7	16	18	129	119	98	369
En-g3079	EV44-g3079	1092	hypothetical protein similar to AN7830.2	--	--	--	3973	N	--	--	--	--	--	--	--	--	--	--	GYSR	109	--	--	--	--	0	0	9.64774	14.6201	1.51598	0.00354714	17.7717	1.84417	7.33663e-07	10.2544	1.06784	1	13.2695	1.37394	0.130271	0	0	0	0	0	0	7	6	12	14
En-g5470	EV44-g5470	1086	hypothetical protein similar to AN7830.2	--	--	--	3973	N	--	--	--	--	--	--	--	--	--	--	--	--	bgh05356	--	--	PGTT_20442	0.0037	0.675676	1.83785	2.22371	1.21042	0.90159	1.48915	0.811201	1	1.71247	0.936123	1	0.5621	0.305522	1.24907e-12	0	0	2	0	0	0	2	6	6	6
En-g3565	EV44-g3565	492	hypothetical protein	--	--	--	3975	N	--	--	--	--	--	--	--	--	--	--	--	--	--	--	--	--	0	0	1.39575	1.23337	0.884	1	0.969367	0.695311	1	1.22738	0.883466	1	1.1718	0.838659	1	0	0	0	0	0	0	0	0	2	4
En-g3269	EV44-g3269	351	hypothetical protein similar to AN6966.2	--	--	--	3977	N	--	--	--	--	--	--	--	--	--	--	--	--	--	--	--	--	0.0037	0	1.4427	1.42167	0.985808	1	1.39583	0.968625	1	0.83528	0.58167	1	1.16821	0.808884	1	0	0	0	0	0	0	5	0	1	5
En-g3721	EV44-g3721	1113	hypothetical protein similar to CHGG_11117	--	--	--	3978	N	--	--	--	--	--	--	--	--	--	--	GILR	66	bgh05858	--	--	--	0.0012	0	1.44926	1.48618	1.02587	1	1.40239	0.968769	1	1.80854	1.25372	1	1.72295	1.18759	1	0	0	0	0	0	0	0	0	1	0
En-g1317	EV44-g1317	1038	hypothetical protein similar to CHGG_00081	--	--	--	3978	N	YIC	74	--	--	--	--	--	--	--	--	--	--	bgh05858	--	--	--	0.0026	0	1.17798	1.09205	0.927414	1	1.07766	0.915895	1	0.973821	0.830543	1	1.06035	0.899191	1	0	0	0	0	0	2	0	2	2	0
En-g25	EV44-g25	597	hypothetical protein	--	--	--	3980	Y	--	--	--	--	--	--	--	--	--	--	--	--	--	--	--	--	0.0023	0	1.18376	0.988094	0.835029	0.995046	1.00791	0.852428	1	0.966101	0.819932	1	1.07306	0.905518	1	0	0	0	4	2	0	8	14	10	37
En-g5459	EV44-g5459	426	hypothetical protein	--	--	--	3980	N	--	--	--	--	--	--	--	--	--	--	--	--	--	--	--	--	0	0	0.780495	1.15446	1.47971	0.666538	0.947299	1.21511	1	0.808984	1.04133	1	0.901593	1.15393	1	0	0	2	0	0	0	5	3	15	19
En-g2218	EV44-g2218	426	hypothetical protein	--	--	--	3980	N	--	--	--	--	--	--	LYAR	34	--	--	--	--	--	--	--	--	0.0095	0	1.00901	0.892763	0.885136	1	0.970024	0.962472	1	0.882591	0.878791	1	0.987615	0.977763	1	0	2	1	0	0	4	3	13	9	24
En-g2442	EV44-g2442	396	hypothetical protein	--	--	--	3981	N	--	--	--	--	--	--	--	--	--	--	--	--	--	--	--	--	0	0	1.19766	1.04232	0.870632	1	0.547439	0.457615	0.263945	1.11607	0.936215	1	1.08218	0.902614	1	0	0	0	0	1	0	2	0	1	12
En-g3345	EV44-g3345	2001	hypothetical protein similar to GMDG_00928	--	--	--	3981	N	--	--	--	--	RELR	57	--	--	--	--	--	--	--	--	--	--	0.0108	1.06931	4.35317	4.33657	0.996573	1	3.80502	0.875086	1	4.51029	1.04092	1	5.08642	1.1672	1	0	0	0	0	0	0	1	4	0	8
En-g4245	EV44-g4245	747	hypothetical protein similar to TSTA_039850	--	--	--	3982	N	--	--	--	--	--	--	IVAR	91	--	--	--	--	bgh05415	--	--	--	0.0018	0.36	1.11371	1.13903	1.02313	1	1.24106	1.11563	1	0.956886	0.863196	1	1.00748	0.903658	1	0	0	0	0	0	0	0	0	0	0
En-g3918	EV44-g3918	849	hypothetical protein similar to TSTA_009030	--	--	--	3982	N	FDC	62	--	--	--	--	--	--	--	--	--	--	bgh06796	--	--	--	0	0	1.49856	1.12842	0.753296	0.664631	1.20588	0.805619	1	1.13434	0.76048	1	1.07115	0.714029	1	0	0	0	0	0	0	0	0	0	2
En-g3147	EV44-g3147	1104	hypothetical protein similar to BGT96224_A21587, partial	--	--	--	3984	N	--	--	--	--	--	--	--	--	--	--	--	--	--	EPQ64711.1	--	--	0.0061	1.02778	1.07176	2.05632	1.91939	0.000413852	2.01077	1.8783	0.00206211	0.986949	0.925165	1	2.02464	1.88708	0.000679539	0	0	0	0	0	0	6	6	2	6
En-g3164	EV44-g3164	660	hypothetical protein similar to BGT96224_A21587, partial	--	--	--	3984	N	--	--	--	--	--	--	--	--	--	--	--	--	--	EPQ64711.1	--	--	0.0021	0.388889	1.06667	1.12011	1.0505	1	1.12334	1.05434	1	0.881804	0.830543	1	1.1865	1.11116	1	0	0	0	0	0	0	3	8	2	1
En-g3074	EV44-g3074	582	hypothetical protein	--	--	--	3987	N	FEC	91	--	--	--	--	--	--	--	--	--	--	--	--	--	--	0.0095	0	1.29027	1.17496	0.910983	1	1.30369	1.01157	1	0.879685	0.684964	1	1.30843	1.01301	1	0	0	0	0	0	0	12	4	10	21
En-g4165	EV44-g4165	351	hypothetical protein	--	--	--	3989	N	--	--	--	--	--	--	--	--	--	--	--	--	--	EPQ66910.1	--	--	0	0	1.3864	0.886352	0.639567	0.624344	1.35877	0.9812	1	1.85756	1.34609	1	1.49321	1.0759	1	0	0	0	0	0	0	0	0	0	0
En-g4130	EV44-g4130	522	hypothetical protein similar to SS1G_12865	--	--	--	3990	N	--	--	--	--	--	--	--	--	--	--	--	--	bgh02971	--	--	--	0	0	1.0884	1.15658	1.06306	1	0.880432	0.809858	1	1.1736	1.08332	1	1.00405	0.921531	1	0	0	0	0	0	0	0	0	0	0
En-g4208	EV44-g4208	342	hypothetical protein similar to SS1G_12126	--	--	--	3990	N	--	--	--	--	--	--	--	--	--	--	--	--	bgh06796	--	--	--	0	0	1.37232	1.18888	0.866665	1	1.6354	1.19307	1	1.58657	1.16151	1	1.226	0.89243	1	0	0	0	0	0	0	0	0	0	0
En-g4112	EV44-g4112	468	hypothetical protein similar to BGT96224_A21587, partial	--	--	--	3991	N	--	--	--	--	--	--	--	--	--	--	--	--	--	EPQ64711.1	--	--	0.0029	0	1.2087	1.12549	0.931519	1	1.33407	1.10499	1	1.25292	1.04142	1	1.19896	0.990888	1	0	0	0	0	0	0	0	0	0	0
En-g4365	EV44-g4365	396	hypothetical protein similar to BGT96224_A21587, partial	--	--	--	3991	N	--	--	--	--	--	--	--	--	--	--	--	--	--	EPQ64711.1	--	--	0	0	1.25381	1.2679	1.01163	1	1.10583	0.882991	1	1.14922	0.920858	1	1.24567	0.992459	1	0	0	0	0	0	0	0	0	0	0
En-g1792	EV44-g1792	1080	hypothetical protein similar to BGT96224_A21587, partial	--	--	--	3991	N	--	--	--	--	--	--	--	--	--	--	--	--	--	EPQ64711.1	B0510_3755T1	--	0	0	0.969776	0.995391	1.02681	1	0.89123	0.920064	1	0.952157	0.98641	1	0.96202	0.990952	1	0	0	1	0	4	0	2	6	0	1
En-g3993	EV44-g3993	624	hypothetical protein similar to BGT96224_A21587, partial	--	--	--	3995	N	--	--	--	--	--	--	--	--	--	--	--	--	--	EPQ64711.1	--	--	0	0	1.29843	1.32295	1.01928	1	1.02139	0.787544	1	1.30435	1.00924	1	1.32906	1.02251	1	0	0	0	0	0	0	0	0	0	2
En-g2305	EV44-g2305	1593	putative 3-ketosteroid reductase	--	--	--	4088	N	--	--	--	--	--	--	--	--	--	--	--	--	bgh00890	--	B0510_226T1	--	0.0008	0.307692	1.01828	0.928563	0.912249	1	1.01044	0.993447	1	0.982717	0.969577	1	0.976045	0.95751	1	2	0	2	3	6	0	24	49	35	129
En-g5145	EV44-g5145	2232	hypothetical protein similar to BGHDH14_bgh01038	--	--	--	4106	N	--	--	--	--	--	--	--	--	--	--	--	--	bgh01038	--	B0510_4144T1	--	0.0006	0.333333	0.876273	0.889503	1.01549	1	0.863733	0.986824	1	0.864086	0.99069	1	0.914539	1.04256	1	0	0	6	0	4	0	29	61	44	143
En-g1017	EV44-g1017	582	putative deacetylase-like protein	--	--	--	4268	N	--	--	--	--	--	--	--	--	--	--	--	--	bgh02042	--	B0510_8671T1	PGTT_11677	0	0	0.982761	1.19237	1.21376	0.995046	0.992352	1.01092	1	1.23008	1.2575	1	1.11292	1.13125	1	0	0	0	2	3	0	28	29	23	78
En-g579	EV44-g579	648	hypothetical protein similar to BGHDH14_bgh02065	--	--	--	4275	Y	--	--	--	--	--	--	--	--	--	--	--	--	bgh02065	--	B0510_2522T1	--	0	0	1.26559	1.1456	0.905545	1	1.09062	0.862741	1	1.22903	0.975638	1	1.15138	0.908795	1	2	1	4	0	0	0	5	7	10	111
En-g4554	EV44-g4554	2322	putative fungal specific transcription factor domain containing protein	--	--	--	4309	N	--	--	--	--	--	--	--	--	--	--	--	--	bgh02166	--	B0510_8867T1	--	0.0011	0.578947	1.07552	0.76941	0.715662	0.284273	0.879467	0.818655	1	1.07983	1.00869	1	0.962618	0.894078	1	2	2	0	3	0	2	36	52	26	101
En-g6169	EV44-g6169	267	hypothetical protein similar to BGHDH14_bgh04718	--	--	--	4716	N	--	--	--	--	--	--	--	--	--	--	--	--	bgh04718	--	--	--	0	0	1.83182	1.47669	0.806447	0.996428	1.46148	0.798745	1	1.77001	0.970765	1	1.38563	0.755622	1	1	1	1	0	0	0	6	7	15	11
En-g5269	EV44-g5269	4488	putative metallo-dependent phosphatase	--	--	--	4744	N	--	--	--	--	--	--	--	--	--	--	--	--	bgh04825	EPQ67645.1	B0510_4461T1	PGTT_13184	0.0009	0.9	0.842208	0.798437	0.948396	1	0.879611	1.04561	1	0.930853	1.11041	1	0.929707	1.10272	1	4	0	6	2	0	4	38	57	37	124
En-g3157	EV44-g3157	327	putative cbf nf-y family transcription factor	--	--	--	4823	N	--	--	--	--	--	--	--	--	--	--	--	--	bgh05271	--	B0510_8352T1	--	0	0	1.21494	1.00522	0.827707	1	1.43513	1.1826	1	1.32602	1.09652	1	0.934252	0.768156	1	0	0	0	0	0	0	4	5	4	26
En-g3433	EV44-g3433	237	hypothetical protein	--	--	--	4918	N	--	--	--	--	--	--	--	--	--	--	--	--	bgh05339	--	--	--	0	0	1.64679	1.48166	0.900075	1	1.60989	0.978716	1	2.06792	1.26158	1	1.44395	0.8759	1	0	0	0	0	0	0	3	0	0	11
En-g5536	EV44-g5536	1053	putative integral membrane protein duf125	--	--	--	5094	N	--	--	--	--	--	--	--	--	--	--	--	--	bghG005613000001001	--	--	--	0	0	1.15969	1.08592	0.936747	1	0.928283	0.801379	1	1.09115	0.945281	1	0.927826	0.799216	1	1	0	0	0	0	0	14	14	12	161
En-g3480	EV44-g3480	1947	hypothetical protein similar to BC1G_07179	--	--	--	5127	N	--	--	--	--	--	--	--	--	--	--	--	--	bgh01874	--	--	--	0	0	1.10744	1.1067	0.999721	1	1.23185	1.11362	1	0.978942	0.888092	1	1.05527	0.95188	1	0	0	0	0	0	0	0	2	1	2
En-g6373	EV44-g6373	1818	hypothetical protein similar to BC1G_08146	--	--	--	5127	N	--	--	--	--	--	--	--	--	--	--	--	--	bgh05858	EPQ63478.1	--	--	0	0	1.07884	1.08945	1.01023	1	1.03265	0.958293	1	0.996485	0.927973	1	0.958148	0.88719	1	2	2	0	0	0	0	0	0	0	0
En-g3155	EV44-g3155	510	hypothetical protein similar to BGT96224_A20579	--	--	--	5128	N	--	--	--	--	--	--	IVAR	55	--	--	--	--	--	EPQ61643.1	B0510_1518T1	--	0	0	1.47702	1.06381	0.720523	0.773772	1.0653	0.722084	1	1.01502	0.690415	1	1.34022	0.906421	1	0	0	0	0	0	0	3	4	6	107
En-g2573	EV44-g2573	747	hypothetical protein similar to BGT96224_A20579	--	--	--	5128	N	--	--	--	--	--	--	--	--	--	--	--	--	--	EPQ61643.1	B0510_1518T1	--	0	0	1.29994	1.04181	0.80174	0.93096	0.968786	0.746113	1	1.15942	0.896062	1	1.0465	0.804185	1	0	0	4	0	2	2	29	32	45	920
En-g4041	EV44-g4041	522	hypothetical protein similar to TSTA_107380	--	--	--	5130	N	--	--	--	--	--	--	--	--	--	--	--	--	bgh05158	--	--	--	0	0	1.07893	1.30411	1.20917	0.996428	1.14622	1.06359	1	1.16522	1.08501	1	1.24621	1.15382	1	0	0	0	0	0	0	0	0	0	0
En-g4372	EV44-g4372	2550	putative reticulocyte-binding protein 2 like protein a	--	--	GT15	5138	N	--	--	--	--	--	--	--	--	--	--	--	--	--	EPQ62677.1	B0510_4898T1	--	0	0	0.847612	1.1234	1.32589	0.48319	0.982762	1.16078	1	0.930087	1.10242	1	1.03614	1.22113	1	0	0	8	4	0	2	21	38	26	50
En-g3257	EV44-g3257	564	hypothetical protein	--	--	--	5140	N	--	--	--	--	--	--	--	--	--	--	--	--	--	--	--	--	0.0022	0	1.25105	0.975028	0.77967	0.89233	0.991501	0.793448	1	1.21552	0.97613	1	1.01971	0.814222	1	0	0	0	0	0	0	4	2	1	7
En-g3422	EV44-g3422	1434	hypothetical protein similar to SEPMUDRAFT_121008	--	--	--	5140	N	--	--	--	--	--	--	--	--	--	--	--	--	--	--	--	--	0.0018	0	0.943338	0.818582	0.868087	0.995046	0.972975	1.0326	1	0.889387	0.947205	1	0.980137	1.03791	1	0	0	0	0	0	0	0	4	0	10
En-g3781	EV44-g3781	471	hypothetical protein	--	--	--	5145	N	--	--	--	--	--	--	--	--	--	--	--	--	--	EPQ65880.1	--	--	0.0058	0	0.954508	1.92927	2.022	0.0141456	1.22431	1.28414	1	1.71876	1.80907	0.243413	1.89171	1.97977	0.0295396	0	0	0	0	0	0	0	0	0	8
En-g3466	EV44-g3466	507	hypothetical protein	--	--	--	5145	N	--	--	--	--	--	--	--	--	--	--	--	--	--	EPQ65880.1	--	--	0	0	1.181	1.09047	0.923701	1	1.14722	0.972518	1	1.38942	1.18196	1	1.19833	1.0136	1	0	0	0	0	0	0	0	1	2	4
En-g1322	EV44-g1322	618	hypothetical protein similar to BGT96224_A21587, partial	--	--	--	5147	N	--	--	--	--	--	--	--	--	--	--	--	--	--	EPQ64711.1	--	--	0	0	4.29928	5.96637	1.3883	0.182012	4.67265	1.0881	1	4.81217	1.12452	1	5.61455	1.30455	1	0	0	0	0	0	2	0	0	0	2
En-g5320	EV44-g5320	222	hypothetical protein	--	--	--	5148	N	--	--	--	--	--	--	--	--	--	--	--	--	bgh05478	--	--	--	0.0065	0	1.66904	1.37364	0.823332	1	1.77725	1.06606	1	1.18267	0.711894	1	1.5554	0.930927	1	0	1	0	0	0	0	0	0	0	2
En-g3692	EV44-g3692	363	putative trna-dihydrouridine synthase c	--	--	--	5153	N	--	--	--	--	--	--	--	--	--	--	--	--	bghG006755000001001	EPQ63991.1	B0510_8739T1	--	0	0	0.850614	0.992821	1.16763	1	1.20636	1.41985	1	0.928215	1.09632	1	1.10412	1.29665	1	0	0	0	0	0	0	1	0	0	2
En-g2444	EV44-g2444	363	putative dihydrouridine synthase	--	--	--	5153	N	--	--	--	--	--	--	--	--	--	--	--	--	bghG006755000001001	EPQ63991.1	B0510_8739T1	--	0	0	1.32696	1.36619	1.02996	1	1.2183	0.919172	1	1.2778	0.967446	1	1.16357	0.875941	1	0	0	0	0	1	0	0	0	2	1
En-g364	EV44-g364	729	hypothetical protein	--	--	--	5157	Y	--	--	--	--	--	--	--	--	--	--	--	--	--	--	--	--	0	0	0.853188	0.818203	0.959366	1	1.01262	1.18823	1	1.0004	1.17802	1	0.884851	1.03601	1	0	0	1	0	0	0	7	4	3	10
En-g467	EV44-g467	576	hypothetical protein	--	--	--	5157	Y	--	--	--	--	--	--	--	--	--	--	--	--	--	--	--	--	0	0	1.16244	1.05998	0.912214	1	1.26246	1.08729	1	1.02318	0.884306	1	1.10626	0.950667	1	3	6	0	2	2	2	11	29	28	63
En-g3995	EV44-g3995	597	hypothetical protein similar to SS1G_04940	--	--	--	5161	N	FEC	42	--	--	--	--	--	--	--	--	--	--	bgh05415	--	--	--	0	0	1.12131	1.07836	0.962073	1	0.9877	0.881862	1	1.07748	0.965392	1	1.20842	1.07655	1	0	0	0	0	0	0	0	0	0	0
En-g3295	EV44-g3295	540	putative uncharacterized protein CPUR_07307	--	--	--	5162	N	--	--	--	--	--	--	--	--	--	--	--	--	--	--	--	--	0.0024	0	1.11099	0.923596	0.831648	0.996428	1.36917	1.23381	1	1.17248	1.06027	1	1.08668	0.977084	1	0	0	0	0	0	0	0	1	5	14
En-g6464	EV44-g6464	2514	putative glycosyl hydrolase family 43 protein	--	--	--	5163	N	--	--	--	--	--	--	LSAR	72	--	--	--	--	--	EPQ67679.1	B0510_10135T1	--	0.0015	0	1.00124	0.894436	0.893675	0.998896	0.969241	0.969155	1	1.00085	1.00427	1	1.00928	1.00696	1	6	3	0	2	0	0	26	48	27	167
En-g3511	EV44-g3511	540	hypothetical protein similar to CTHT_0032240	--	--	--	5164	N	--	--	--	--	--	--	--	--	--	--	--	--	--	--	--	--	0.0257	2.16901	2.94002	3.2889	1.1191	1	3.29864	1.12327	1	3.15895	1.07948	1	3.04749	1.03546	1	0	0	0	0	0	0	2	0	0	2
En-g3702	EV44-g3702	996	hypothetical protein	--	--	--	5164	N	--	--	--	--	--	--	--	--	--	--	--	--	--	--	--	--	0	0	3.7957	4.68752	1.23543	0.668232	4.94649	1.30468	1	3.69049	0.976815	1	5.086	1.33852	0.525907	0	0	0	0	0	0	0	0	1	13
En-g3704	EV44-g3704	363	hypothetical protein	--	--	--	5166	N	--	--	--	--	--	--	--	--	--	--	--	--	--	--	--	--	0	0	1.57193	1.52742	0.972057	1	1.2183	0.775924	1	1.0126	0.647177	1	1.40138	0.890555	1	0	0	0	0	0	0	0	0	1	15
En-g3624	EV44-g3624	987	putative powdery mildew-specific protein	--	--	--	5166	N	--	--	--	--	--	--	--	--	--	--	--	--	bghG005088000003001	EPQ64805.1	--	--	0.0043	0.394495	1.03563	1.17152	1.13165	0.996428	1.05827	1.02304	1	0.973694	0.944577	1	0.940641	0.907316	1	0	0	0	0	0	0	0	2	0	9
En-g3420	EV44-g3420	516	hypothetical protein	--	--	--	5171	N	--	--	--	--	--	--	--	--	--	--	--	--	--	--	--	--	0	0	1.11569	1.11207	0.997144	1	1.25094	1.12252	1	1.3749	1.23808	1	1.0432	0.93404	1	0	0	0	0	0	0	0	3	1	0
En-g2093	EV44-g2093	2568	putative pre-mrna-splicing factor 38b	--	--	--	5174	N	--	--	--	--	--	--	--	--	--	--	--	--	--	EPQ62082.1	B0510_6885T1	--	0	0	0.810139	0.9445	1.1663	0.950375	0.988562	1.22164	1	0.974782	1.20884	1	0.898015	1.1073	1	2	4	3	7	6	4	53	50	40	129
En-g3637	EV44-g3637	564	hypothetical protein	--	--	--	5180	N	--	--	--	--	--	--	--	--	--	--	--	--	--	--	--	--	0	0	1.34897	1.17422	0.870801	1	1.09162	0.810156	1	1.20259	0.895646	1	1.2682	0.939131	1	0	0	0	0	0	0	0	2	0	8
En-g3831	EV44-g3831	666	hypothetical protein	--	--	--	5180	N	--	--	--	--	--	--	--	--	--	--	--	--	bgh01870	--	--	PGTT_15472	0	0	11.2531	9.98551	0.887704	0.967844	10.657	0.948122	1	12.2932	1.09752	1	12.6006	1.11857	1	0	0	0	0	0	0	0	0	0	3
En-g5477	EV44-g5477	891	hypothetical protein similar to FOXB_00955	--	--	--	5182	N	--	--	--	--	--	--	--	--	--	--	--	--	--	--	--	--	0.0015	0	1.09111	1.0081	0.924278	1	1.03408	0.948824	1	0.945375	0.870476	1	1.08153	0.990176	1	0	0	2	0	0	0	1	8	0	19
En-g4174	EV44-g4174	369	putative unnamed protein product	--	--	GH38	5184	N	--	--	--	--	--	--	IAAR ITAR	34 72	--	--	--	--	bgh06214	--	--	PGTT_20058	0.0035	0	1.1715	0.809724	0.691456	0.833382	1.08099	0.923806	1	1.54163	1.32209	1	1.34517	1.14703	1	0	0	0	0	0	0	0	0	0	0
En-g4170	EV44-g4170	570	putative unnamed protein product	--	--	GH38	5184	N	--	--	--	--	--	--	--	--	--	--	--	--	bgh06214	--	--	PGTT_16854	0.0024	0	0.827728	0.891663	1.07766	1	1.12576	1.36163	1	0.852143	1.0343	1	0.881639	1.064	1	0	0	0	0	0	0	0	0	0	0
En-g3794	EV44-g3794	246	hypothetical protein	--	--	--	5190	N	--	--	--	--	--	--	--	--	--	--	--	--	--	--	--	--	0	0	1.79741	1.11441	0.620252	0.64862	1.51574	0.844261	1	1.7966	1.00421	1	1.49139	0.828863	1	0	0	0	0	0	0	0	0	0	3
En-g4744	EV44-g4744	312	hypothetical protein similar to BGHDH14_bgh05264	--	--	--	5193	N	--	--	--	--	--	--	--	--	--	--	--	--	bgh05264	EPQ66705.1	--	--	0	0	1.2329	0.793326	0.643714	0.512856	1.09355	0.888	1	1.01819	0.829699	1	1.17736	0.95394	1	0	1	0	0	1	0	8	4	12	43
En-g573	EV44-g573	612	hypothetical protein	--	--	--	5194	Y	YRC	83	--	--	--	--	--	--	--	--	--	--	--	--	--	--	0	0	0.996641	1.04338	1.04731	1	1.03756	1.04226	1	1.01176	1.01991	1	0.983719	0.98599	1	12	0	13	1	3	3	10	21	18	17
En-g433	EV44-g433	723	putative putative secreted effector protein	--	--	--	5194	Y	YRC	57	--	--	--	--	IEAR	70	--	--	GFTR	88	bghG007158000001001	EPQ62266.1	--	--	0	0	1.23212	1.16251	0.943871	1	1.17252	0.95272	1	1.15708	0.943474	1	1.12649	0.913302	1	0	2	5	2	2	0	12	14	4	16
En-g1754	EV44-g1754	273	hypothetical protein	--	--	--	5195	N	--	--	--	--	RVLR	56	ILAR	53	--	--	--	--	--	--	--	--	0	0	1.72056	0	0	2.44394e-14	0	0	4.36437e-12	0	0	5.90496e-12	0.0267315	0.01552	1.21449e-11	0	0	0	2	0	0	0	0	0	6
En-g4192	EV44-g4192	627	hypothetical protein similar to TSTA_123560	--	--	--	5195	N	--	--	--	--	--	--	--	--	--	--	--	--	bgh04959	EPQ67033.1	--	--	0.0088	1.46667	3.30934	3.46349	1.04699	1	3.56123	1.07736	1	3.39182	1.0297	1	3.37314	1.0182	1	0	0	0	0	0	0	0	0	0	0
En-g1070	EV44-g1070	1809	hypothetical protein similar to BGT96224_Ac30936	--	--	--	5197	N	--	--	--	--	--	--	--	--	--	--	--	--	--	EPQ65779.1	--	--	0	0	0.90669	0.861596	0.950634	1	0.920351	1.01624	1	0.996605	1.10429	1	0.945872	1.04211	1	0	0	0	4	0	0	8	6	2	35
En-g3824	EV44-g3824	474	putative avra10-like protein	--	--	--	5205	N	--	--	--	--	--	--	--	--	--	--	--	--	bgh03167	EPQ62671.1	--	--	0.0057	0	1.21946	1.08525	0.89029	1	0.997031	0.818543	1	0.960107	0.790994	1	0.891087	0.729951	1	0	0	0	0	0	0	0	0	0	6
En-g4302	EV44-g4302	420	putative avra10-like protein	--	--	--	5205	N	--	--	--	--	--	--	--	--	--	--	--	--	bgh03167	EPQ62671.1	--	--	0	0	1.40565	1.57682	1.1222	1	1.50718	1.07346	1	1.04187	0.744659	1	1.34332	0.954645	1	0	0	0	0	0	0	0	0	0	0
En-g497	EV44-g497	1179	putative mucin	--	--	--	5213	Y	--	--	--	--	--	--	--	--	--	--	--	--	--	EPQ67112.1	B0510_7944T1	--	0	0	0.941496	1.03007	1.09451	1	0.817532	0.869332	1	0.888573	0.948189	1	0.949008	1.00691	1	0	6	2	0	1	2	23	59	34	182
En-g555	EV44-g555	552	hypothetical protein similar to BGT96224_AcSP30152	--	--	--	5215	Y	--	--	--	--	--	--	--	--	--	--	--	--	--	EPQ65859.1	--	--	0	0	0.774177	1.15946	1.49825	0.614732	0.777487	1.00543	1	0.876588	1.13756	1	1.04096	1.34318	1	4	8	11	4	2	2	10	8	105	34
En-g6377	EV44-g6377	3054	putative integral membrane channel protein	--	--	--	5216	N	--	--	--	--	--	--	--	--	--	--	--	--	bgh04604	EPQ61491.1	B0510_8331T1	PGTT_17528	0	0	0.892033	0.919285	1.03095	1	0.943566	1.05899	1	0.945344	1.06471	1	0.941683	1.05454	1	10	12	11	6	6	2	59	98	69	322
En-g3706	EV44-g3706	993	hypothetical protein similar to MBM_00887	--	--	--	5219	N	--	--	--	--	--	--	--	--	--	--	--	--	--	--	--	--	0.0014	0	0.990063	1.0795	1.09076	1	0.864523	0.874205	1	0.784396	0.795962	1	0.906592	0.914721	1	0	0	0	0	0	0	0	0	1	10
En-g5491	EV44-g5491	1542	hypothetical protein similar to BGT96224_A21587, partial	--	--	--	5219	N	--	--	--	--	--	--	--	--	--	--	--	--	--	EPQ64711.1	--	--	0.0017	0	0.808014	1.08477	1.34303	0.48319	0.784182	0.971622	1	1.08051	1.34348	1	0.903139	1.11654	1	0	0	2	0	0	0	0	2	0	4
En-g4039	EV44-g4039	981	putative glycosyl transferase	--	--	--	5221	N	--	--	--	--	--	--	--	--	--	--	--	--	bgh05858	--	--	--	0	0	1.1734	0.841507	0.717431	0.594699	1.21983	1.04077	1	1.10623	0.947155	1	1.01196	0.861507	1	0	0	0	0	0	0	0	0	0	0
En-g2542	EV44-g2542	882	putative hmg box protein	--	--	--	5399	N	--	--	--	--	--	--	--	--	--	--	--	--	bgh04688	EPQ62542.1	B0510_6891T1	--	0	0	1.09999	0.843556	0.767174	0.779096	1.12681	1.02557	1	1.01164	0.923974	1	0.894534	0.81236	1	4	0	2	8	4	0	44	55	48	162
En-g5799	EV44-g5799	2001	putative kinetoplast-associated protein kap	--	--	--	5400	N	--	--	--	--	--	--	--	--	--	--	--	--	bgh02799	EPQ61790.1	B0510_7201T1	--	0.0014	0	0.831602	1.02583	1.23404	0.828461	0.999945	1.20382	1	0.951707	1.14976	1	0.958296	1.15113	1	4	6	0	8	0	0	58	109	79	294
En-g4311	EV44-g4311	642	hypothetical protein	--	--	--	5404	N	--	--	--	--	--	--	LQAR	26	--	--	--	--	--	EPQ66983.1	--	--	0.0041	0.630769	2.23516	2.7603	1.23543	0.780953	3.35913	1.50459	0.117173	3.08435	1.38636	0.633729	3.27161	1.46215	0.155707	0	0	0	0	0	0	0	0	0	0
En-g1965	EV44-g1965	906	putative uncharacterized protein CPUR_02340	--	--	--	5406	N	--	--	--	--	--	--	--	--	--	--	--	--	--	EPQ64711.1	--	--	0	0	1.20783	1.27496	1.05599	1	1.25382	1.03927	1	1.14951	0.956156	1	1.07872	0.892163	1	0	0	0	0	2	0	2	2	0	17
En-g3038	EV44-g3038	741	putative ribonuclease mrp protein subunit rmp1	--	--	--	5407	N	--	--	--	--	--	--	--	--	--	--	--	--	bgh05125	EPQ64691.1	--	--	0	0	1.10715	0.745589	0.673692	0.432854	1.01834	0.920842	1	0.834781	0.757508	1	0.983408	0.887294	1	0	0	0	0	0	0	8	8	24	38
En-g594	EV44-g594	795	hypothetical protein	--	--	--	5409	Y	YQC	47	--	--	--	--	--	--	--	--	--	--	--	--	--	--	0	0	1.05826	1.21108	1.14485	1	0.974103	0.921535	1	1.06023	1.00653	1	1.05258	0.993575	1	2	10	25	0	8	1	103	109	64	39
En-g2924	EV44-g2924	2295	hypothetical protein	--	--	--	5413	N	--	--	--	--	--	--	--	--	--	--	--	--	--	--	--	--	0.0076	1.51613	0.967991	0.56472	0.583621	0.00671593	0.823081	0.851277	1	0.843155	0.875098	1	0.772011	0.796696	1	1	0	0	2	0	0	7	8	12	130
En-g512	EV44-g512	849	hypothetical protein	--	--	--	5416	Y	--	--	--	--	--	--	--	--	--	--	--	--	--	--	--	--	0	0	0.918008	1.01082	1.10153	1	1.09066	1.18944	1	0.933157	1.02124	1	1.06917	1.16343	1	4	9	8	4	2	4	24	24	118	286
En-g4146	EV44-g4146	861	hypothetical protein	--	--	--	5417	N	--	--	--	--	--	--	--	--	--	--	--	--	bgh06796	--	--	--	0	0	0.976449	1.10166	1.12867	1	0.962359	0.986704	1	1.00216	1.03112	1	1.01559	1.03898	1	0	0	0	0	0	0	0	0	0	0
En-g3212	EV44-g3212	336	hypothetical protein	--	--	--	5419	N	--	--	--	--	RILR	35	--	--	--	--	--	--	--	--	--	--	0	0	1.2645	1.12761	0.892088	1	1.49685	1.18512	1	1.48467	1.17959	1	1.21119	0.956829	1	0	0	0	0	0	0	0	5	4	4
En-g5463	EV44-g5463	225	hypothetical protein	--	--	--	5420	N	--	--	--	--	--	--	--	--	--	--	--	--	--	--	--	--	0	0	1.7456	2.05353	1.17686	1	1.5994	0.917301	1	1.65311	0.951431	1	1.61688	0.925281	1	0	0	2	0	0	0	6	10	3	22
En-g5836	EV44-g5836	1818	hypothetical protein similar to BGT96224_3482	--	--	--	5423	N	--	--	--	--	--	--	--	--	--	--	--	--	bgh03532	EPQ65931.1	B0510_2448T1	--	0	0	0.970388	1.0258	1.05751	1	0.935354	0.965007	1	0.956384	0.990165	1	0.978787	1.00759	1	2	3	5	4	2	0	42	60	54	110
En-g2082	EV44-g2082	2292	putative nuclear rna binding	--	--	--	5424	N	--	--	--	--	--	--	--	--	--	--	--	--	bgh03056	EPQ67012.1	B0510_2648T1	--	0.0006	0.375	0.935254	0.883974	0.945537	1	0.981112	1.05024	1	0.942712	1.01267	1	0.934327	0.997951	1	0	2	6	7	7	0	41	52	27	118
En-g6037	EV44-g6037	1245	putative gpi-anchored cell surface glycoprotein	--	--	--	5432	N	--	--	--	--	--	--	LLAR	38	--	--	GFLR	64	bgh05791	--	B0510_192T1	--	0	0	0.907303	1.02752	1.13293	1	1.06486	1.175	1	0.939978	1.04084	1	0.845348	0.930728	1	4	0	6	0	2	2	22	45	20	115
En-g1824	EV44-g1824	786	hypothetical protein	--	--	--	5433	N	--	--	--	--	--	--	--	--	--	--	--	--	bgh03881	EPQ63595.1	--	--	0	0	1.09695	1.03359	0.942604	1	1.21957	1.11306	1	1.08064	0.989728	1	1.17449	1.06955	1	0	2	3	4	0	4	4	8	7	347
En-g3346	EV44-g3346	204	hypothetical protein	--	--	--	5438	N	--	--	--	--	--	--	--	--	--	--	--	--	--	--	--	--	0	0	1.11921	0.898712	0.803297	0.938058	0.813567	0.727746	1	1.1215	1.00672	1	0.955952	0.853224	1	0	0	0	0	0	0	1	4	0	4
En-g264	EV44-g264	282	hypothetical protein	--	--	--	5439	Y	--	--	--	--	--	--	--	--	--	--	--	--	--	--	--	--	0	0	1.91378	1.76126	0.920659	1	1.69565	0.887041	1	1.78717	0.938199	1	1.39652	0.728946	1	0	0	0	0	0	0	1	0	0	0
En-g37	EV44-g37	690	putative csep0242 effector protein	--	--	--	5443	Y	--	--	--	--	--	--	--	--	--	--	--	--	bgh05129	EPQ65695.1	--	--	0.002	0.37037	1.12411	1.06248	0.945537	1	1.06194	0.945776	1	1.17324	1.04857	1	1.06342	0.945009	1	0	0	1	2	2	2	19	64	14	73
En-g571	EV44-g571	441	hypothetical protein similar to UCREL1_8979	--	--	--	5444	Y	--	--	--	--	--	--	--	--	--	--	--	--	bghG002253000002001	EPQ62536.1	B0510_7657T1	--	0	0	1.2547	1.13154	0.90219	1	1.32726	1.05905	1	0.982338	0.78658	1	1.18148	0.940649	1	20	24	27	14	5	7	26	26	246	98
En-g5753	EV44-g5753	1014	hypothetical protein similar to BGHDH14_bgh01475	--	--	--	5445	N	--	--	--	--	--	--	--	--	--	--	--	--	bgh01475	EPQ67016.1	B0510_4132T1	--	0.0013	0	1.09136	1.23029	1.12774	1	1.13738	1.04336	1	1.20833	1.11233	1	1.20098	1.09928	1	0	2	8	0	2	2	21	21	29	87
En-g486	EV44-g486	843	hypothetical protein	--	--	--	5446	Y	--	--	--	--	--	--	--	--	--	--	--	--	--	--	--	--	0	0	2.1832	1.96163	0.898861	1	2.5074	1.14982	1	1.68708	0.77636	1	2.47279	1.13145	1	8	5	12	4	4	6	13	14	188	123
En-g3632	EV44-g3632	477	hypothetical protein similar to SS1G_04084	--	--	--	5448	N	--	--	--	--	--	--	--	--	--	--	--	--	--	--	--	--	0.0059	0	1.00375	1.25631	1.25211	0.957611	0.962764	0.960276	1	0.766769	0.76747	1	0.96403	0.959416	1	0	0	0	0	0	0	0	2	0	10
En-g2775	EV44-g2775	873	hypothetical protein similar to GLAREA_07654	--	--	--	5449	N	--	--	--	--	--	--	--	--	--	--	--	--	--	--	B0510_837T1	--	0.0015	0.319149	1.10797	0.891049	0.80453	0.93096	1.01934	0.921065	1	1.01456	0.91996	1	1.2125	1.09319	1	5	0	4	3	6	4	49	45	44	129
En-g3541	EV44-g3541	357	hypothetical protein	--	--	--	5451	N	--	--	--	--	--	--	--	--	--	--	--	--	--	--	--	--	0.0038	0	1.57068	1.16482	0.741889	0.923097	1.2995	0.828303	1	1.0051	0.6429	1	1.23494	0.785414	1	0	0	0	0	0	0	0	0	2	17
En-g3160	EV44-g3160	270	putative fam86a protein	--	--	--	5452	N	--	--	--	--	--	--	--	--	--	--	--	--	bgh02729	EPQ61759.1	B0510_5223T1	--	0	0	1.60104	1.01536	0.634429	0.668232	1.94304	1.21501	1	1.75035	1.09835	1	1.43875	0.897679	1	0	0	0	0	0	0	4	7	2	14
En-g1917	EV44-g1917	675	putative meiotic recombination protein dmc1	--	--	--	5453	N	--	--	--	--	--	--	--	--	--	--	--	--	--	--	B0510_5222T1	--	0	0	1.1932	1.2037	1.00919	1	1.04716	0.87862	1	0.979672	0.824877	1	1.08345	0.907065	1	0	0	0	0	2	0	10	17	18	69
En-g2622	EV44-g2622	432	putative nadh-ubiquinone oxidoreductase subunit	--	--	--	5454	N	--	--	--	--	--	--	--	--	--	--	--	--	bgh04301	--	B0510_7369T1	--	0	0	1.20292	0.925939	0.770045	0.947978	0.999213	0.831616	1	1.10493	0.922826	1	0.982369	0.815792	1	0	4	5	3	4	4	41	40	41	98
En-g1882	EV44-g1882	279	hypothetical protein	--	--	--	5456	N	--	--	--	--	--	--	LRAR	87	--	--	--	--	bghG005311000001001	EPQ65740.1	--	--	0	0	1.42738	1.08825	0.762704	0.960535	1.23321	0.864963	1	1.15292	0.811486	1	1.56921	1.0982	1	3	4	11	7	16	8	138	136	206	973
En-g6505	EV44-g6505	1698	hypothetical protein	--	--	--	5458	N	--	--	--	--	--	--	--	--	--	--	--	--	--	--	--	--	0.0016	0	0.938472	1.09822	1.17068	0.969336	1.03879	1.10817	1	0.816263	0.873834	1	0.888153	0.945379	1	11	4	11	1	2	2	8	19	63	75
En-g6297	EV44-g6297	1056	hypothetical protein similar to BGT96224_A20745	--	--	--	5460	N	--	--	--	--	--	--	--	--	--	--	--	--	bghG005299000001001	EPQ63525.1	--	--	0.0013	0.351351	0.924939	1.01025	1.09266	1	0.898915	0.972982	1	0.766462	0.832525	1	0.98635	1.06527	1	2	9	20	4	2	4	73	114	76	237
En-g3732	EV44-g3732	480	hypothetical protein	--	--	--	5467	N	--	--	--	--	--	--	--	--	--	--	--	--	--	--	--	--	0.0029	0.18125	1.31228	1.39897	1.06647	1	1.16522	0.888957	1	1.03927	0.795646	1	1.36167	1.03654	1	0	0	0	0	0	0	0	1	0	4
En-g1168	EV44-g1168	1329	hypothetical protein similar to BGT96224_A20221	--	--	--	5468	N	--	--	--	--	--	--	--	--	--	--	--	--	--	EPQ67028.1	B0510_7113T1	--	0	0	0.996348	1.00599	1.01006	1	1.01661	1.02151	1	0.937468	0.945292	1	0.938034	0.940475	1	2	0	0	6	2	2	17	12	18	425
En-g1930	EV44-g1930	942	hypothetical protein similar to GLAREA_08656	--	--	--	5469	N	--	--	--	--	--	--	--	--	--	--	--	--	--	--	B0510_6368T1	PGTT_18621	0.0014	0	1.00471	0.952957	0.948861	1	1.15593	1.15184	1	1.01135	1.0113	1	1.02674	1.02085	1	0	0	0	0	2	0	8	7	12	73
En-g525	EV44-g525	324	hypothetical protein similar to SS1G_05103	--	--	--	5472	Y	--	--	--	--	--	--	--	--	--	--	--	--	--	--	B0510_4546T1	--	0	0	1.13443	1.05734	0.932411	1	1.14849	1.01356	1	1.1797	1.04476	1	1.15493	1.017	1	0	10	4	3	2	1	59	54	30	104
En-g625	EV44-g625	1194	hypothetical protein similar to MBM_05398	--	--	--	5473	N	--	--	--	--	--	--	--	--	--	--	--	--	bgh04797	--	B0510_8912T1	--	0	0	1.07313	1.01355	0.944845	1	1.20688	1.12594	1	0.94347	0.883276	1	1.00701	0.937391	1	0	0	0	6	4	2	50	44	24	71
En-g3136	EV44-g3136	348	hypothetical protein	--	--	--	5476	N	--	--	--	--	--	--	--	--	--	--	--	--	--	--	--	--	0	0	1.28689	1.01848	0.79174	0.941428	1.06994	0.832377	1	1.31276	1.02486	1	1.12382	0.872358	1	0	0	0	0	0	0	4	2	9	44
En-g1733	EV44-g1733	750	hypothetical protein	--	--	--	5479	N	FDC	94	--	--	--	--	--	--	--	--	--	--	--	--	--	--	0.0018	0.327273	1.10994	0.883017	0.795865	0.941749	1.04057	0.938585	1	1.15523	1.04566	1	0.892024	0.802821	1	0	0	0	2	0	0	2	8	2	62
En-g695	EV44-g695	528	hypothetical protein	--	--	--	5483	N	--	--	--	--	--	--	--	--	--	--	--	--	--	--	--	--	0	0	1.39862	0.890816	0.637171	0.419101	1.19345	0.854289	1	1.2655	0.909034	1	1.01514	0.725049	1	0	0	0	2	4	2	13	15	26	52
En-g3797	EV44-g3797	1632	hypothetical protein	--	--	--	5485	N	--	--	--	--	--	--	--	--	--	--	--	--	--	--	B0510_524T1	--	0	0	1.0209	0.67815	0.664526	0.143385	0.93501	0.916925	1	1.05701	1.0402	1	1.08844	1.06503	1	0	0	0	0	0	0	0	0	0	4
En-g5029	EV44-g5029	417	hypothetical protein	--	--	--	5487	N	--	--	--	--	--	--	--	--	--	--	--	--	--	EPQ66255.1	--	--	0	0	1.14327	1.01199	0.885512	1	1.11252	0.974221	1	1.30122	1.14346	1	1.24948	1.09174	1	0	2	0	0	2	0	28	26	43	53
En-g4395	EV44-g4395	5694	hypothetical protein similar to BGHDH14_bghG004158000001001	--	--	--	5490	N	--	--	--	--	--	--	--	--	--	--	--	--	bghG004158000001001	EPQ67708.1	B0510_892T1	--	0.0014	1.71429	0.930714	0.808866	0.869419	0.93096	1.01996	1.09716	1	1.01821	1.09912	1	0.9575	1.02769	1	0	0	6	2	4	0	29	57	41	142
En-g5338	EV44-g5338	768	hypothetical protein similar to SMAC_01686	--	--	--	5492	N	--	--	--	--	--	--	--	--	--	--	--	--	bghG003276000001001	EPQ67030.1	B0510_9984T1	--	0	0	1.14052	1.0561	0.926341	1	1.06039	0.930815	1	1.26525	1.11454	1	0.940765	0.823984	1	0	3	4	3	2	0	31	35	31	140
En-g253	EV44-g253	312	hypothetical protein	--	--	--	5493	Y	--	--	--	--	--	--	--	--	--	--	--	--	--	--	--	--	0	0	4.94828	8.29309	1.6766	0.00935662	6.10057	1.23429	1	5.80644	1.1789	1	6.90718	1.3944	0.7349	0	0	0	0	0	0	2	0	0	0
En-g1937	EV44-g1937	1287	putative integral membrane protein	--	--	--	5494	N	--	--	--	--	--	--	--	--	--	--	--	--	--	--	B0510_9804T1	PGTT_20511	0.0022	0	0.945501	0.940343	0.99493	1	0.90074	0.953755	1	0.786312	0.835513	1	0.867039	0.916044	1	0	0	0	0	2	0	8	14	2	89
En-g3634	EV44-g3634	396	hypothetical protein	--	--	--	5495	N	--	--	--	--	--	--	--	--	--	--	--	--	--	--	--	--	0	0	1.50956	1.12788	0.747453	0.915792	1.20437	0.798745	1	1.20447	0.801616	1	1.27681	0.844923	1	0	0	0	0	0	0	0	2	0	5
En-g2076	EV44-g2076	1242	putative casein kinase ii beta 2 subunit	--	--	--	5497	N	FTC	108	--	--	--	--	--	--	--	--	--	--	--	--	B0510_6196T1	--	0.001	0	1.18561	0.917336	0.774022	0.782878	0.875008	0.738871	1	1.0981	0.930507	1	0.988062	0.832493	1	4	2	1	4	10	3	44	53	50	206
En-g4490	EV44-g4490	1557	hypothetical protein similar to MBM_02138	--	--	--	5499	N	--	--	--	--	--	--	--	--	--	--	--	--	bghG001544000001001	EPQ63717.1	B0510_8719T1	--	0.0009	0.391304	0.958247	0.876409	0.914951	1	0.971846	1.01536	1	0.848756	0.889868	1	0.916791	0.955725	1	0	6	2	4	4	2	41	41	43	92
En-g1726	EV44-g1726	600	hypothetical protein similar to SNOG_09639	--	--	--	5502	N	--	--	--	--	--	--	--	--	--	--	GIAR	104	--	--	--	--	0	0	1.24625	0.955633	0.767103	0.887012	0.999043	0.80256	1	1.17964	0.950963	1	1.16542	0.934152	1	0	0	0	2	0	0	8	7	3	112
En-g3652	EV44-g3652	1173	putative uncharacterized protein CPUR_08616	--	--	--	5503	N	--	--	--	--	--	--	--	--	--	--	--	--	--	--	--	--	0	0	1.04662	1.0609	1.01404	1	0.181117	0.173249	9.11281e-14	1.09303	1.04922	1	0.128788	0.122922	9.92555e-21	0	0	0	0	0	0	0	2	0	2
En-g6143	EV44-g6143	921	hypothetical protein similar to GLAREA_06051	--	--	--	5504	N	FTC FYC	67 70	--	--	--	--	--	--	--	--	--	--	bgh02356	EPQ66786.1	B0510_8478T1	--	0	0	0.955376	0.789982	0.827201	0.981867	1.04918	1.09945	1	0.88694	0.932696	1	1.11907	1.1701	1	2	4	1	0	2	1	55	62	55	106
En-g5904	EV44-g5904	744	hypothetical protein	--	--	--	5505	N	--	--	--	--	--	--	--	--	--	--	--	--	--	--	--	--	0.0017	0	0.961486	1.22209	1.27154	0.916548	0.949625	0.988801	1	0.826979	0.864116	1	0.941502	0.978179	1	0	2	0	0	0	0	4	0	29	35
En-g244	EV44-g244	309	hypothetical protein	--	--	--	5506	Y	--	--	--	--	--	--	--	--	--	--	--	--	bgh03113	EPQ61518.1	--	PGTT_04691	0	0	0.935312	0.947015	1.01291	1	0.603352	0.645823	1	1.00546	1.08001	1	0.907948	0.969715	1	0	0	0	0	0	0	0	2	3	40
En-g656	EV44-g656	1290	hypothetical protein similar to MYCTH_2296770	--	--	--	5507	N	--	--	--	--	--	--	--	--	--	--	--	--	bgh03790	EPQ62796.1	B0510_2745T1	--	0	0	0.978499	1.03154	1.05461	1	0.981417	1.00414	1	0.898919	0.922955	1	1.19497	1.21994	1	0	0	0	2	2	4	4	16	4	40
En-g4666	EV44-g4666	1074	hypothetical protein similar to BGHDH14_bgh01771	--	--	--	5511	N	--	--	--	--	--	--	--	--	--	--	--	--	bgh01771	EPQ64349.1	B0510_10016T1	--	0	0	0.982093	0.940722	0.958246	1	0.892172	0.909485	1	0.871915	0.891952	1	1.01332	1.03071	1	0	0	8	6	0	0	33	39	24	125
En-g3496	EV44-g3496	336	hypothetical protein	--	--	--	5514	N	--	--	--	--	--	--	--	--	--	--	--	--	--	--	--	--	0	0	1.92615	1.21011	0.628498	0.529994	1.35491	0.704237	1	1.28932	0.672495	1	1.44976	0.751873	1	0	0	0	0	0	0	2	0	0	11
En-g6273	EV44-g6273	672	hypothetical protein similar to MBM_04696	--	--	--	5517	N	--	--	--	--	--	--	--	--	--	--	--	--	--	--	--	--	0	0	1.04886	1.07754	1.02775	1	1.02509	0.978463	1	1.25628	1.20334	1	1.12685	1.07322	1	2	2	4	2	0	0	6	11	10	36
En-g2143	EV44-g2143	804	hypothetical protein similar to GLAREA_08267	--	--	--	5520	N	--	--	--	--	--	--	--	--	--	--	--	--	bgh04976	EPQ61837.1	B0510_2812T1	--	0	0	1.12141	1.01527	0.905699	1	1.12168	1.00139	1	1.31167	1.17511	1	1.15422	1.02816	1	0	0	2	2	2	0	2	2	13	61
En-g1831	EV44-g1831	2985	hypothetical protein	--	--	--	5522	N	--	--	--	--	--	--	--	--	--	--	--	--	--	--	--	--	0.0009	0	0.999427	0.652944	0.653571	0.0317701	0.970193	0.971867	1	0.950068	0.955045	1	0.96304	0.962571	1	2	0	3	4	5	2	43	87	85	256
En-g465	EV44-g465	285	hypothetical protein	--	--	--	5523	Y	--	--	--	--	--	--	--	--	--	--	--	--	--	--	--	--	0	0	1.28728	1.04123	0.809171	0.997836	1.07477	0.835876	1	1.08472	0.846577	1	1.3548	1.05134	1	1	0	1	0	0	0	0	1	0	1
En-g1522	EV44-g1522	606	hypothetical protein similar to MBM_01931	--	--	--	5524	N	--	--	--	--	--	--	--	--	--	--	--	--	bgh05099	EPQ62740.1	B0510_6543T1	--	0	0	1.22877	0.992626	0.808131	0.94504	1.0368	0.84474	1	1.42691	1.16666	1	1.09601	0.891013	1	0	0	0	0	3	0	37	47	27	135
En-g1604	EV44-g1604	2151	putative fungal specific transcription factor domain-containing protein	--	--	--	5526	N	--	--	--	--	--	--	--	--	--	--	--	--	--	--	B0510_7967T1	--	0.0012	0	0.966371	0.930598	0.963356	1	0.875049	0.906542	1	0.975639	1.0143	1	0.986366	1.01961	1	2	0	1	0	8	2	30	43	30	87
En-g3137	EV44-g3137	987	putative Similar to hypothetical protein similar to VITISV_009642	--	--	--	5530	N	--	--	--	--	--	--	LNAR	74	--	--	--	--	--	--	--	--	0	0	1.09131	0.975818	0.894516	1	0.955677	0.876722	1	0.922774	0.849507	1	0.826653	0.756683	1	0	0	0	0	0	0	4	3	8	30
En-g490	EV44-g490	1593	hypothetical protein similar to BGT96224_A20135	--	--	--	5535	Y	--	--	--	--	--	--	--	--	--	--	--	--	bghG005398000001001	EPQ63124.1	--	--	0.0008	0.32	0.982974	0.897241	0.913136	1	0.88007	0.896344	1	0.945931	0.966802	1	1.02355	1.04018	1	0	4	1	2	0	0	30	28	21	178
En-g3764	EV44-g3764	504	hypothetical protein similar to MYCGRDRAFT_97695	--	--	--	5536	N	--	--	--	--	--	--	--	--	--	--	--	--	--	--	--	--	0	0	1.44094	0.9412	0.653438	0.556046	1.07533	0.747126	1	1.33707	0.932242	1	0.905335	0.627629	1	0	0	0	0	0	0	0	0	0	8
En-g396	EV44-g396	1083	hypothetical protein similar to MBM_06577	--	--	--	5538	Y	--	--	--	--	--	--	--	--	--	--	--	--	bgh01642	EPQ62827.1	B0510_7119T1	--	0	0	0.999003	0.97588	0.977232	1	1.09736	1.09972	1	1.16174	1.16832	1	0.94128	0.941221	1	0	0	4	0	2	0	18	18	46	152
En-g3320	EV44-g3320	957	hypothetical protein	--	--	--	5546	N	--	--	--	--	--	--	--	--	--	--	--	--	bgh00895	--	--	--	0	0	0.894581	0.861061	0.962903	1	0.974599	1.0907	1	1.0719	1.2038	1	1.17872	1.31623	1	0	0	0	0	0	0	2	0	3	10
En-g3481	EV44-g3481	504	hypothetical protein	--	--	--	5550	N	--	--	--	--	--	--	--	--	--	--	--	--	--	--	--	--	0.0074	0	1.01984	1.24046	1.2168	0.995046	1.2765	1.25311	1	0.947735	0.933632	1	1.04333	1.02195	1	0	0	0	0	0	0	0	3	0	9
En-g4509	EV44-g4509	1476	putative miz zinc finger domain protein	--	--	--	5551	N	--	--	--	--	--	--	--	--	--	--	--	--	bgh06232	EPQ65340.1	B0510_5230T1	--	0	0	0.917452	0.904234	0.985975	1	0.976712	1.06582	1	1.01648	1.1131	1	1.07031	1.16537	1	1	0	0	0	2	0	2	2	13	34
En-g3473	EV44-g3473	675	putative uncharacterized protein CPUR_08621	--	--	--	5553	N	--	--	--	--	--	--	--	--	--	--	--	--	--	--	--	--	0.002	0	1.33573	0.98113	0.734813	0.790535	1.14334	0.856955	1	1.44566	1.08735	1	0.844979	0.631928	0.688806	0	0	0	0	0	0	0	2	1	21
En-g5359	EV44-g5359	1392	putative glutamine repeat protein-1 protein	--	--	--	5556	N	--	--	--	--	--	--	--	--	--	--	--	--	bgh04765	EPQ64759.1	B0510_3952T1	--	0.002	0.769231	0.892587	1.02245	1.14593	0.996428	1.05921	1.18803	1	0.872022	0.981515	1	0.988199	1.10594	1	0	4	4	4	2	0	26	44	32	118
En-g298	EV44-g298	1176	hypothetical protein similar to BGHDH14_bghG000441000001001	--	--	--	5557	Y	--	--	--	--	--	--	--	--	--	--	--	--	bghG000441000001001	EPQ64611.1	B0510_4436T1	--	0	0	1.06285	1.02153	0.961491	1	0.995445	0.937658	1	0.960012	0.907454	1	1.06962	1.00531	1	4	2	6	6	2	5	37	67	76	220
En-g5635	EV44-g5635	669	hypothetical protein	--	--	--	5559	N	--	--	--	--	--	--	--	--	--	--	--	--	--	--	--	--	0	0	1.14463	0.957699	0.837014	0.996428	0.959171	0.83894	1	1.39321	1.22285	1	1.08759	0.949159	1	2	0	0	1	0	0	10	6	10	67
En-g5913	EV44-g5913	573	hypothetical protein	--	--	--	5561	N	--	--	--	--	--	--	--	--	--	--	--	--	--	--	--	--	0	0	1.08714	1.07489	0.98912	1	1.07264	0.987798	1	1.0199	0.942523	1	1.10796	1.01808	1	0	2	0	0	0	0	2	4	5	0
En-g2557	EV44-g2557	1074	hypothetical protein similar to GLAREA_06483	--	--	--	5562	N	--	--	--	--	--	--	--	--	--	--	--	--	bghG001909000001001	EPQ64559.1	B0510_8122T1	--	0	0	0.931494	1.04397	1.12119	1	0.976949	1.05001	1	0.969699	1.04587	1	0.987489	1.05899	1	0	5	2	1	9	2	23	27	30	154
En-g3304	EV44-g3304	561	hypothetical protein	--	--	--	5563	N	FRC	45	--	--	--	--	--	--	--	--	--	--	--	--	--	--	0.0024	0	1.07386	1.11656	1.04017	1	0.989136	0.922167	1	0.854099	0.799065	1	0.969065	0.90146	1	0	0	0	0	0	0	2	4	0	5
En-g1958	EV44-g1958	1452	hypothetical protein	--	--	--	5567	N	--	--	--	--	--	--	--	--	--	--	--	--	--	--	--	--	0	0	0.899091	0.936224	1.0417	1	0.981569	1.09299	1	1.04813	1.1712	1	0.969834	1.07754	1	0	0	0	0	2	0	2	4	2	24
En-g6405	EV44-g6405	840	hypothetical protein similar to BGHDH14_bghG001310000001001	--	--	--	5568	N	--	--	--	--	--	--	--	--	--	--	--	--	bghG001310000001001	--	B0510_1471T1	--	0.0031	0.300971	1.12889	1.04462	0.925714	1	1.04308	0.925059	1	1.01047	0.899274	1	0.926399	0.819762	1	2	4	16	1	0	3	33	39	22	75
En-g2569	EV44-g2569	792	hypothetical protein similar to BGT96224_330	--	--	--	5569	N	--	--	--	--	--	--	--	--	--	--	--	--	bgh06159	EPQ64038.1	B0510_5859T1	--	0	0	0.885149	1.07077	1.21017	0.985239	0.898112	1.01581	1	1.01062	1.14707	1	1.013	1.14322	1	10	6	14	21	22	5	145	155	137	558
En-g5695	EV44-g5695	1002	hypothetical protein	--	--	--	5570	N	--	--	--	--	--	--	--	--	--	--	--	--	--	--	--	--	0.0014	0	1.06499	1.04213	0.97892	1	0.895701	0.842011	1	1.08742	1.02582	1	1.08306	1.01589	1	2	0	2	2	0	0	14	14	11	56
En-g6149	EV44-g6149	1917	hypothetical protein similar to BGT96224_5413	--	--	--	5574	N	--	--	--	--	--	--	--	--	--	--	--	--	bghG000209000002001	EPQ65433.1	--	--	0	0	0.904574	1.07761	1.19175	0.92003	1.03222	1.14242	1	0.926468	1.02898	1	0.900677	0.994637	1	3	4	4	2	4	0	28	32	12	26
En-g3537	EV44-g3537	216	hypothetical protein	--	--	--	5579	N	--	--	--	--	--	--	--	--	--	--	--	--	--	--	--	--	0	0	12.5334	11.5816	0.924414	1	17.5488	1.40177	0.223442	18.3001	1.46692	0.0621547	21.2558	1.69414	0.000164457	0	0	0	0	0	0	1	0	1	8
En-g6082	EV44-g6082	654	putative actin cortical patch protein	--	--	--	5580	N	--	--	--	--	--	--	--	--	--	--	--	--	bghG000309000001001	EPQ63400.1	B0510_4926T1	--	0	0	1.23827	1.07691	0.870032	1	1.07557	0.869608	1	1.07428	0.871614	1	1.16505	0.939878	1	2	0	0	0	0	0	16	15	12	32
En-g3139	EV44-g3139	4665	hypothetical protein similar to BGT96224_Ac30552	--	--	--	5581	N	--	--	--	--	--	--	--	--	--	--	--	--	--	EPQ67852.1	--	--	0.0003	0	0.881941	0.701337	0.795528	0.585446	1.00358	1.13923	1	0.941706	1.07274	1	0.998138	1.13055	1	0	0	0	0	0	0	8	2	4	14
En-g500	EV44-g500	2418	hypothetical protein	--	--	--	5587	Y	--	--	--	--	--	--	--	--	--	--	--	--	--	--	--	--	0	0	0.884375	0.73805	0.834868	0.909071	0.846537	0.958318	1	0.864776	0.982398	1	0.996338	1.12541	1	2	20	11	4	11	5	106	115	86	411
En-g5774	EV44-g5774	1770	hypothetical protein similar to BGT96224_4529B	--	--	--	5588	N	--	--	--	--	--	--	INAR	17	--	--	--	--	bgh05068	EPQ63859.1	--	--	0.0016	0.8	0.8647	0.898277	1.03923	1	0.956056	1.10692	1	0.902192	1.04822	1	0.890578	1.02884	1	6	0	6	2	4	2	11	23	43	77
En-g3261	EV44-g3261	726	hypothetical protein similar to NFIA_024080	--	--	--	5595	N	--	--	--	--	--	--	--	--	--	--	--	--	--	--	--	--	0	0	1.04796	1.00555	0.959906	1	1.03317	0.987021	1	0.831777	0.797414	1	1.17631	1.12129	1	0	0	0	0	0	0	2	2	3	13
En-g1220	EV44-g1220	966	putative prenylated rab acceptor 1	--	--	--	5597	N	--	--	--	--	--	--	--	--	--	--	--	--	bgh05285	EPQ65853.1	--	--	0	0	0.994722	1.09373	1.09996	1	1.16696	1.1745	1	0.969396	0.979083	1	1.07555	1.08011	1	0	0	4	3	1	4	75	104	70	286
En-g3237	EV44-g3237	384	hypothetical protein	--	--	--	5598	N	--	--	--	--	--	--	LEAR	37	--	--	--	--	--	--	--	--	0	0	1.15183	0.937932	0.814615	0.957611	0.842785	0.732536	1	0.958758	0.836261	1	0.897197	0.778109	1	0	0	0	0	0	0	3	5	0	8
En-g3622	EV44-g3622	444	hypothetical protein	--	--	--	5599	N	--	--	--	--	--	--	--	--	--	--	--	--	--	--	--	--	0	0	1.10117	1.38551	1.25871	0.963779	1.13181	1.02901	1	1.24774	1.13839	1	1.33103	1.20746	1	0	0	0	0	0	0	0	2	0	3
En-g3125	EV44-g3125	963	hypothetical protein	--	--	--	5601	N	--	--	--	--	--	--	LMAR	82	--	--	--	--	--	--	--	--	0.0029	0	0.931128	1.14192	1.22685	0.941749	1.03553	1.1134	1	0.99968	1.07863	1	1.17815	1.26395	1	0	0	0	0	0	0	11	3	2	12
En-g3393	EV44-g3393	969	hypothetical protein	--	--	--	5603	N	--	--	--	--	--	--	LSAR	30	--	--	--	--	--	--	--	--	0.0027	0	0.943002	0.999935	1.06079	1	0.97736	1.03763	1	0.998039	1.0633	1	0.916171	0.970519	1	0	0	0	0	0	0	2	2	0	9
En-g152	EV44-g152	381	hypothetical protein	--	--	--	5604	Y	--	--	--	--	--	--	--	--	--	--	--	--	bgh02536	EPQ66269.1	--	--	0	0	1.05701	1.26077	1.19323	1	1.0688	1.01232	1	1.038	0.986592	1	1.18302	1.11803	1	2	3	5	7	6	3	30	43	24	714
En-g3330	EV44-g3330	921	putative glycosyl partial	--	--	--	5605	N	--	--	--	--	--	--	--	--	--	--	--	--	bgh01874	EPQ67553.1	--	--	0.0015	0	1.04901	1.10852	1.05714	1	1.11354	1.06274	1	1.04529	1.0011	1	0.962696	0.916748	1	0	0	0	0	0	0	0	0	5	5
En-g1136	EV44-g1136	2103	hypothetical protein similar to BGHDH14_bgh01612	--	--	--	5606	N	--	--	--	--	--	--	--	--	--	--	--	--	bgh01612	EPQ63428.1	B0510_105T1	--	0	0	0.883496	1.03426	1.1711	0.950375	0.882175	0.999654	1	0.906316	1.03061	1	1.0619	1.20066	1	0	0	6	5	0	6	58	105	71	161
En-g3923	EV44-g3923	2739	hypothetical protein similar to BGT96224_A21587, partial	--	--	--	5608	N	--	--	--	--	--	--	--	--	--	--	--	--	--	EPQ64711.1	--	--	0.001	0	0.829929	0.988057	1.19099	0.888827	1.04522	1.26085	1	0.892828	1.0808	1	1.01952	1.22714	1	0	0	0	0	0	0	0	0	0	0
En-g5991	EV44-g5991	1170	hypothetical protein similar to MBM_07955	--	--	--	5611	N	--	--	--	--	--	--	--	--	--	--	--	--	bgh02688	EPQ63285.1	B0510_6794T1	--	0.0011	0.323529	1.06322	0.89468	0.84181	0.971227	1.11199	1.04708	1	1.09751	1.03706	1	1.00273	0.942113	1	2	4	4	2	4	0	38	28	22	114
En-g3725	EV44-g3725	270	hypothetical protein	--	--	--	5614	N	--	--	--	--	--	--	--	--	--	--	--	--	--	--	--	--	0	0	1.64679	1.51733	0.921744	1	1.05984	0.644321	1	1.66931	1.0184	1	1.27889	0.775772	1	0	0	0	0	0	0	0	1	0	14
En-g1352	EV44-g1352	3954	hypothetical protein similar to BC1G_08517	--	--	--	5622	N	--	--	--	--	--	--	--	--	--	--	--	--	bgh05634	EPQ61507.1	B0510_5259T1	--	0.0007	0	0.847872	0.921856	1.08768	1	0.929314	1.09732	1	1.05926	1.25514	1	1.00663	1.18598	1	2	0	4	8	6	2	40	57	63	130
En-g3521	EV44-g3521	372	putative tir-nbs-lrr type disease resistance protein	--	--	--	5623	N	--	--	--	--	--	--	LWAR	9	--	--	--	--	bgh03351	--	--	--	0	0	1.4675	1.44906	0.987818	1	1.31703	0.898498	1	1.0822	0.740885	1	1.30117	0.885719	1	0	0	0	0	0	0	2	0	0	2
En-g1274	EV44-g1274	1098	putative immunogenic protein	--	--	--	5624	N	--	--	--	--	--	--	--	--	--	--	--	--	--	EPQ62202.1	--	--	0	0	1.09362	1.02343	0.936177	1	1.08129	0.989858	1	0.792704	0.728222	1	1.06691	0.974545	1	28	36	53	102	109	59	1155	1367	1140	1727
En-g481	EV44-g481	498	hypothetical protein	--	--	--	5626	Y	--	--	--	--	--	--	--	--	--	--	--	--	--	--	--	--	0	0	1.06041	1.27107	1.19912	0.996428	1.1182	1.05571	1	1.02662	0.972646	1	1.2209	1.15013	1	0	2	0	0	0	0	5	14	8	10
En-g3770	EV44-g3770	297	hypothetical protein	--	--	--	5627	N	--	--	--	--	--	--	--	--	--	--	--	--	--	--	--	--	0.0043	0.259036	0.954389	1.24262	1.30251	0.941749	0.903274	0.947531	1	0.580134	0.610694	1	0.940091	0.983976	1	0	0	0	0	0	0	0	0	0	3
En-g227	EV44-g227	480	hypothetical protein similar to GLAREA_07038	--	--	--	5628	Y	--	--	--	--	--	--	--	--	--	--	--	--	--	--	--	--	0	0	1.3301	0.907328	0.682415	0.657617	1.07376	0.808208	1	1.37105	1.0356	1	1.13372	0.851457	1	0	0	0	0	0	0	6	4	4	48
En-g586	EV44-g586	540	hypothetical protein	--	--	--	5633	Y	--	--	--	--	--	--	--	--	--	--	--	--	--	--	--	--	0	0	1.30828	0.98113	0.750228	0.883565	0.883201	0.675862	1	1.28845	0.989433	1	1.14757	0.876231	1	2	7	4	0	3	0	14	12	13	15
En-g5127	EV44-g5127	243	hypothetical protein	--	--	--	5640	N	FYC	39	--	--	--	--	--	--	--	--	--	--	--	--	--	--	0	0	1.60613	1.20423	0.750063	0.950176	2.39089	1.49032	1	2.17893	1.36296	1	2.32179	1.44405	1	0	1	1	1	0	0	0	0	2	10
En-g2638	EV44-g2638	2385	putative bgh specific protein	--	--	--	5645	N	--	--	--	--	--	--	--	--	--	--	--	--	bghG004551000002001	EPQ61657.1	B0510_1682T1	--	0.0006	0	0.938359	0.927316	0.988615	1	1.05439	1.12494	1	0.937555	1.0038	1	1.02768	1.09403	1	0	2	6	2	6	2	16	21	20	62
En-g5705	EV44-g5705	4491	putative 3-dehydroshikimate dehydratase	--	--	--	5647	N	--	--	--	--	--	--	--	--	--	--	--	--	bgh05247	EPQ62441.1	B0510_2559T1	--	0.0009	1	0.937447	0.89814	0.958442	1	1.09475	1.16915	1	1.1733	1.25742	1	1.06962	1.13979	1	6	0	3	0	5	2	23	58	22	115
En-g2537	EV44-g2537	612	hypothetical protein similar to BGHDH14_bgh05082	--	--	--	5650	N	--	--	--	--	--	--	LRAR	51	--	--	--	--	bgh05082	EPQ65943.1	B0510_3833T1	--	0.0021	0.269231	1.07777	1.10494	1.02561	1	1.09821	1.02014	1	1.00587	0.937646	1	1.26842	1.17565	1	2	4	0	4	6	2	84	69	55	175
En-g5154	EV44-g5154	684	hypothetical protein similar to BGHDH14_bgh04928	--	--	--	5651	N	--	--	--	--	--	--	--	--	--	--	--	--	bgh04928	EPQ65927.1	B0510_3421T1	--	0	0	1.14188	1.05029	0.920148	1	1.04595	0.917044	1	1.22076	1.07407	1	1.19249	1.04322	1	3	0	2	0	2	2	14	19	31	115
En-g3339	EV44-g3339	354	hypothetical protein	--	--	--	5653	N	--	--	--	--	--	--	--	--	--	--	--	--	--	--	--	--	0.0039	0	1.55608	1.03547	0.665692	0.741606	1.29826	0.83528	1	1.2114	0.782126	1	1.22799	0.788321	1	0	0	0	0	0	0	0	2	3	3
En-g3377	EV44-g3377	525	hypothetical protein	--	--	--	5654	N	--	--	--	--	--	--	--	--	--	--	--	--	--	--	--	--	0	0	1.26567	1.07957	0.85329	1	1.26355	0.999471	1	0.925184	0.734389	1	1.07466	0.848179	1	0	0	0	0	0	0	0	0	4	119
En-g3281	EV44-g3281	318	hypothetical protein similar to GLAREA_01678	--	--	--	5657	N	--	--	--	--	--	--	--	--	--	--	--	--	--	EPQ62873.1	B0510_6060T1	--	0	0	1.20797	1.05751	0.875777	1	1.22889	1.01848	1	1.17913	0.980671	1	1.24306	1.02795	1	0	0	0	0	0	0	3	2	1	8
En-g6199	EV44-g6199	1056	hypothetical protein similar to TRIVIDRAFT_135160, partial	--	--	--	5658	N	--	--	--	--	--	--	--	--	--	--	--	--	bghG000243000001001	EPQ61490.1	B0510_3150T1	--	0	0	1.38124	1.53758	1.11362	1	1.75235	1.27014	1	1.22524	0.891194	1	1.50555	1.08884	1	15	3	27	6	6	8	7	18	100	56
En-g3166	EV44-g3166	1401	putative sialidase protein	--	--	--	5661	N	--	--	--	--	--	--	--	--	--	--	--	--	bgh04372	EPQ61616.1	B0510_7871T1	--	0	0	0.973263	0.976195	1.0034	1	0.996502	1.02506	1	0.990115	1.02206	1	0.959459	0.984773	1	0	0	0	0	0	0	6	2	4	8
En-g6391	EV44-g6391	1956	hypothetical protein	--	--	--	5663	N	--	--	--	--	--	--	--	--	--	--	--	--	--	--	--	--	0.0007	0	0.998934	0.826765	0.827969	0.909242	0.922115	0.924162	1	0.937367	0.942742	1	0.942563	0.94257	1	0	4	18	2	0	2	23	40	31	105
En-g3701	EV44-g3701	297	hypothetical protein	--	--	--	5666	N	--	--	--	--	--	--	--	--	--	--	--	--	--	--	--	--	0	0	1.24249	1.40181	1.12867	1	1.55774	1.25517	1	1.75559	1.41955	1	1.1446	0.92024	1	0	0	0	0	0	0	0	0	1	8
En-g1145	EV44-g1145	1425	hypothetical protein similar to MBM_06545	--	--	--	5668	N	--	--	--	--	--	--	--	--	--	--	--	--	--	EPQ66301.1	B0510_2730T1	--	0.0009	0	1.02621	1.10458	1.07679	1	1.06795	1.04188	1	1.01643	0.995089	1	0.897866	0.874007	1	0	0	0	2	2	0	42	34	23	128
En-g383	EV44-g383	459	hypothetical protein	--	--	--	5672	Y	--	--	--	--	--	--	--	--	--	--	GFLR	73	--	--	--	--	0	0	1.34861	1.21739	0.903053	1	1.0919	0.810579	1	1.49616	1.11458	1	1.22415	0.906747	1	1	4	2	2	0	3	24	15	29	69
En-g259	EV44-g259	228	hypothetical protein	--	--	--	5673	Y	--	--	--	--	--	--	--	--	--	--	--	--	--	--	--	--	0	0	1.85264	1.52664	0.824353	1	1.17901	0.637128	1	1.68893	0.915887	1	1.69026	0.911387	1	0	0	0	0	0	0	0	2	0	1
En-g3870	EV44-g3870	399	putative glycosyl transferase	--	--	--	5674	N	--	--	--	--	--	--	--	--	--	--	--	--	bgh01874	EPQ67342.1	--	--	0.0034	0	1.09821	0.997021	0.908217	1	0.993829	0.905999	1	1.1353	1.0386	1	1.15322	1.04899	1	0	0	0	0	0	0	0	0	0	2
En-g4701	EV44-g4701	765	hypothetical protein similar to SNOG_09639	--	--	--	5676	N	YTC WKC	56 109	--	--	--	--	--	--	--	--	--	--	--	--	--	--	0	0	1.15275	0.970759	0.842449	0.995692	1.1667	1.01327	1	0.822133	0.716517	1	1.02768	0.890555	1	2	0	0	2	1	0	21	23	33	67
En-g5295	EV44-g5295	2448	hypothetical protein similar to BGT96224_284	--	--	--	5678	N	--	--	--	--	--	--	--	--	--	--	--	--	bgh06042	EPQ63422.1	B0510_7971T1	--	0.0011	0.611111	0.976193	0.897544	0.91979	1	0.877569	0.900006	1	1.06108	1.09203	1	0.982369	1.00526	1	6	8	4	2	18	1	55	105	72	110
En-g5331	EV44-g5331	1815	putative bgh specific protein	--	--	--	5680	N	--	--	--	--	--	--	--	--	--	--	--	--	bghG000312000003001	EPQ63448.1	B0510_2119T1	--	0.0007	0	0.992372	0.849681	0.856545	0.971227	0.92084	0.928987	1	0.956242	0.968085	1	0.888305	0.894185	1	4	4	2	4	7	0	70	99	63	235
En-g6089	EV44-g6089	837	putative lyar-type c2hc zinc finger protein	--	--	--	5683	N	--	--	--	--	--	--	--	--	--	--	--	--	bgh05196	EPQ62908.1	B0510_1029T1	--	0.0016	0.355556	1.03299	0.939645	0.909992	1	1.02918	0.997467	1	1.04314	1.01454	1	1.0775	1.04199	1	2	0	0	0	0	0	5	4	6	38
En-g5451	EV44-g5451	1020	hypothetical protein similar to MAA_07915	--	--	--	5684	N	--	--	--	--	--	--	--	--	--	--	GFTR	74	--	EPQ66057.1	B0510_8851T1	--	0	0	0.930308	0.787982	0.84734	0.977134	0.974695	1.04892	1	0.946974	1.02266	1	0.872331	0.936687	1	0	0	2	0	0	0	9	8	11	37
En-g1740	EV44-g1740	972	hypothetical protein similar to BC1G_09552	--	--	--	5687	N	YIC YQC	32 44	--	--	--	--	--	--	--	--	--	--	--	--	B0510_6380T1	--	0.0028	0.717949	0.929173	1.04764	1.12794	1	1.0699	1.15278	1	1.01915	1.10195	1	1.03433	1.11199	1	0	0	0	2	0	0	3	4	0	73
En-g3626	EV44-g3626	402	hypothetical protein	--	--	--	5689	N	--	--	--	--	--	--	--	--	--	--	--	--	--	--	--	--	0	0	1.71438	1.34092	0.782465	0.959421	1.19717	0.699117	1	1.08852	0.637898	1	1.12738	0.656904	1	0	0	0	0	0	0	0	2	0	9
En-g303	EV44-g303	699	hypothetical protein	--	--	--	5690	Y	YKC	45	--	--	--	--	--	--	--	--	--	--	--	--	--	--	0	0	1.07226	0.992283	0.925775	1	0.90597	0.845892	1	1.13751	1.0658	1	0.908804	0.846665	1	2	2	7	2	9	2	11	10	25	37
En-g3052	EV44-g3052	627	putative duf323 domain protein	--	--	--	5692	N	--	--	--	--	--	--	--	--	--	--	--	--	bgh02375	EPQ61820.1	--	--	0	0	1.11004	1.0168	0.916353	1	0.86594	0.780996	1	1.15314	1.04367	1	1.1246	1.01204	1	0	0	0	0	0	0	9	15	10	23
En-g895	EV44-g895	1680	putative carboxylesterase family protein	--	--	--	5699	N	--	--	--	--	--	--	--	--	--	--	--	--	bgh03180	EPQ64036.1	B0510_5400T1	--	0	0	0.927013	0.880825	0.950544	1	0.993804	1.07328	1	0.929258	1.0071	1	0.943962	1.01721	1	0	0	0	2	4	0	20	15	11	54
En-g4815	EV44-g4815	405	hypothetical protein	--	--	--	5703	N	--	--	--	--	--	--	--	--	--	--	--	--	--	--	--	--	0	0	1.1579	1.17436	1.01461	1	1.03876	0.898145	1	1.06662	0.925462	1	1.26533	1.09162	1	0	2	0	2	0	0	18	21	31	170
En-g3337	EV44-g3337	717	hypothetical protein	--	--	--	5706	N	--	--	--	--	--	--	--	--	--	--	--	--	--	--	--	--	0	0	2.16021	2.53038	1.17181	0.967396	2.21553	1.02679	1	2.31531	1.07679	1	2.34119	1.08263	1	0	0	0	0	0	0	0	2	3	8
En-g4713	EV44-g4713	1002	putative tbc domain protein	--	--	--	5707	N	FIC	98	--	--	--	--	--	--	--	--	--	--	bgh06526	EPQ62803.1	B0510_652T1	--	0.0013	0	1.06252	1.02676	0.966719	1	0.98657	0.929584	1	1.05248	0.995165	1	1.0246	0.963287	1	7	8	12	8	13	8	64	128	114	571
En-g2471	EV44-g2471	1920	putative at hook domain-containing protein	--	--	--	5708	N	--	--	--	--	--	--	--	--	--	--	--	--	bgh01343	EPQ64544.1	B0510_795T1	--	0.0007	0	0.971183	0.681738	0.702239	0.251406	0.990798	1.02137	1	1.00588	1.04055	1	1.01797	1.04706	1	0	0	6	0	7	1	39	29	32	136
En-g2487	EV44-g2487	399	hypothetical protein similar to BGT96224_Ac30842	--	--	--	5710	N	FTC	101	--	--	--	--	--	--	--	--	--	--	--	EPQ66792.1	B0510_128T1	--	0	0	1.0378	1.15258	1.11103	1	0.920272	0.887772	1	0.890494	0.862059	1	1.05916	1.0195	1	1	2	6	5	4	3	48	47	62	642
En-g3162	EV44-g3162	411	hypothetical protein	--	--	--	5712	N	--	--	--	--	--	--	--	--	--	--	--	--	--	--	--	--	0.0232	0.99005	2.31993	2.00856	0.866121	1	2.86938	1.23826	1	3.81159	1.65064	0.257658	0.757631	0.326229	3.24602e-07	0	0	0	0	0	0	2	7	4	3
En-g5453	EV44-g5453	465	putative upf0220 domain protein	--	--	--	5713	N	--	--	--	--	--	--	--	--	--	--	--	--	bgh04780	EPQ61585.1	B0510_3622T1	--	0	0	1.15506	1.0951	0.948453	1	1.0023	0.868748	1	1.31813	1.1465	1	1.15006	0.99462	1	0	0	2	0	0	0	8	10	9	53
En-g4364	EV44-g4364	627	putative glycosyl transferase	--	--	--	5720	N	--	--	--	--	--	--	--	--	--	--	--	--	--	EPQ63477.1	--	--	0	0	2.71838	2.27951	0.83888	0.950375	1.94312	0.71563	1	2.17747	0.80475	1	1.99635	0.733611	1	0	0	0	0	0	0	0	0	0	0
En-g3414	EV44-g3414	588	hypothetical protein	--	--	--	5721	N	--	--	--	--	--	--	--	--	--	--	--	--	--	--	--	--	0.0024	0	0.945223	1.28345	1.35836	0.842066	0.847971	0.898145	1	0.937686	0.996652	1	1.1273	1.19136	1	0	0	0	0	0	0	0	2	2	4
En-g538	EV44-g538	405	hypothetical protein	--	--	--	5722	Y	YNC	27	--	--	--	--	--	--	--	--	--	--	--	--	--	--	0	0	1.40649	1.08753	0.773523	0.941428	0.99102	0.705415	1	1.10736	0.790994	1	0.981537	0.697123	1	0	2	5	1	0	0	9	14	31	18
En-g1221	EV44-g1221	918	hypothetical protein	--	--	--	5725	N	--	--	--	--	--	--	--	--	--	--	--	--	--	--	--	--	0	0	0.823394	1.21702	1.47862	0.353339	0.964909	1.17322	1	1.13258	1.38191	1	1.19694	1.45213	0.985668	2	4	4	13	11	4	68	118	108	361
En-g3291	EV44-g3291	741	hypothetical protein	--	--	--	5727	N	--	--	--	--	--	--	--	--	--	--	--	--	--	--	--	--	0.0018	0	0.982388	1.0005	1.01884	1	1.0368	1.0566	1	0.90651	0.927065	1	1.16304	1.18263	1	0	0	0	0	0	0	2	2	2	13
En-g5454	EV44-g5454	1272	putative developmental regulatory protein	--	--	--	5729	N	--	--	--	--	--	--	--	--	--	--	--	--	bgh06819	EPQ64026.1	B0510_5374T1	PGTT_12242	0	0	1.07779	0.818505	0.759722	0.743899	1.07029	0.994186	1	0.977002	0.910711	1	1.12705	1.0446	1	0	0	2	0	0	0	4	6	16	43
En-g2195	EV44-g2195	840	hypothetical protein similar to BGHDH14_bgh03039	--	--	--	5730	N	--	--	--	--	--	--	--	--	--	--	--	--	bgh03039	EPQ62593.1	B0510_8620T1	--	0	0	0.993955	1.0121	1.01865	1	1.04264	1.05018	1	0.90643	0.916195	1	1.02401	1.02914	1	0	2	0	2	0	2	8	24	17	167
En-g5421	EV44-g5421	1701	putative serine arginine repetitive matrix protein 1 protein	--	--	--	5733	N	--	--	--	--	--	--	--	--	--	--	--	--	bgh01827	EPQ64598.1	B0510_2531T1	--	0.0008	0.32	0.938884	0.877476	0.934956	1	0.933609	0.995526	1	0.911135	0.974969	1	0.923326	0.982388	1	3	4	1	4	4	0	26	46	21	77
En-g3434	EV44-g3434	501	hypothetical protein similar to CHGG_03577	--	--	--	5738	N	--	--	--	--	--	--	--	--	--	--	--	--	--	--	--	--	0.0027	0	1.04904	1.09571	1.04489	1	1.3377	1.27663	1	1.26273	1.20931	1	1.00716	0.959059	1	0	0	0	0	0	0	3	0	0	10
En-g3131	EV44-g3131	3900	putative powdery mildew-specific protein	--	--	--	5743	N	YDC	20	--	--	--	--	--	--	--	--	--	--	bgh05586	EPQ64551.1	B0510_682T1	--	0	0	0.97066	0.622807	0.641881	0.0124084	0.969573	1.00003	1	1.05046	1.08726	1	0.937612	0.96493	1	0	0	0	0	0	0	0	12	5	24
En-g3258	EV44-g3258	396	hypothetical protein	--	--	--	5748	N	--	--	--	--	--	--	--	--	--	--	--	--	--	--	--	--	0	0	1.65303	1.09677	0.66375	0.64862	1.18247	0.716158	1	1.12712	0.68503	1	1.47145	0.889211	1	0	0	0	0	0	0	4	2	1	12
En-g1921	EV44-g1921	2184	hypothetical protein similar to GLAREA_11895	--	--	--	5749	N	--	--	--	--	--	--	--	--	--	--	--	--	bghG005518000002001	EPQ62148.1	--	--	0.0024	0.585366	0.952333	0.79687	0.837081	0.923097	0.925111	0.972534	1	0.965737	1.0188	1	1.06015	1.11203	1	0	0	0	0	2	0	12	10	17	49
En-g250	EV44-g250	783	hypothetical protein	--	--	--	5754	Y	--	--	--	--	--	--	--	--	--	--	--	--	--	--	--	--	0	0	1.24929	0.924088	0.739978	0.761681	1.01665	0.81472	1	1.05121	0.845374	1	1.01705	0.813238	1	0	0	0	0	0	0	0	2	1	11
En-g3697	EV44-g3697	378	putative simnilar to protein from sclerotinia sclerotiorum	--	--	--	5758	N	--	--	--	--	--	--	--	--	--	--	GIAR	109	bgh05256	--	--	--	0	0	1.52263	1.14085	0.749554	0.926806	1.08966	0.716471	1	1.42389	0.939517	1	1.1908	0.781242	1	0	0	0	0	0	0	1	0	0	0
En-g1942	EV44-g1942	2037	hypothetical protein	--	--	--	5760	N	--	--	--	--	--	--	--	--	--	--	--	--	--	--	--	--	0.0007	0	0.888878	0.923936	1.03984	1	0.936531	1.05482	1	1.02469	1.15816	1	1.09276	1.22807	1	0	0	0	0	2	0	0	8	10	16
En-g4599	EV44-g4599	1527	hypothetical protein similar to MBM_06198	--	--	--	5763	N	--	--	--	--	--	--	--	--	--	--	--	--	bghG004177000001001	--	B0510_945T1	--	0.0018	0	1.01066	0.881115	0.872159	0.996428	0.96321	0.954146	1	0.967001	0.961261	1	0.843949	0.834162	1	4	6	5	8	6	4	97	106	82	214
En-g3312	EV44-g3312	246	hypothetical protein	--	--	--	5764	N	--	--	--	--	--	--	--	--	--	--	--	--	--	--	--	--	0.0061	0	0.902725	1.29966	1.44026	0.913641	0.936284	1.03837	1	0.78504	0.873688	1	1.00378	1.11076	1	0	0	0	0	0	0	0	6	0	2
En-g6269	EV44-g6269	666	hypothetical protein similar to M7I_6806	--	--	--	5765	N	--	--	--	--	--	--	--	--	--	--	--	--	bgh01980	EPQ64238.1	B0510_1539T1	--	0.0021	0	1.33142	0.832279	0.625348	0.279402	1.1896	0.894512	1	1.02388	0.772598	1	0.991895	0.7442	1	0	0	6	0	0	0	32	22	22	79
En-g1310	EV44-g1310	765	hypothetical protein	--	--	--	5767	N	--	--	--	--	--	--	--	--	--	--	--	--	--	--	--	--	0	0	1.05547	0.986249	0.934782	1	1.00694	0.955122	1	1.1692	1.11292	1	1.08792	1.02966	1	0	0	0	0	0	2	0	0	6	8
En-g3350	EV44-g3350	2679	hypothetical protein similar to BGT96224_198	--	--	--	5771	N	--	--	--	--	--	--	--	--	--	--	--	--	bgh05838	EPQ61674.1	--	--	0.0005	0	0.963547	0.566847	0.588521	0.00514694	0.953242	0.990444	1	1.03231	1.07636	1	0.895334	0.928222	1	0	0	0	0	0	0	4	0	0	14
En-g322	EV44-g322	1158	hypothetical protein similar to BC1G_13652	--	--	--	5773	Y	--	--	--	--	--	--	--	--	--	--	--	--	bgh03044	EPQ64591.1	B0510_2496T1	--	0	0	1.11564	1.02144	0.915926	1	1.06334	0.954218	1	1.13742	1.02428	1	0.830662	0.743775	1	0	2	4	1	2	2	38	19	25	106
En-g3778	EV44-g3778	816	hypothetical protein similar to W97_03229	--	--	--	5777	N	FSC	47	--	--	--	--	--	--	--	--	--	--	--	--	--	--	0.0032	0.592593	1.17101	1.07481	0.918204	1	0.992407	0.848453	1	0.997146	0.855495	1	1.09145	0.931069	1	0	0	0	0	0	0	0	0	0	8
En-g1775	EV44-g1775	555	hypothetical protein	--	--	--	5780	N	--	--	--	--	--	--	--	--	--	--	--	--	--	EPQ66340.1	B0510_5540T1	--	0	0	1.22842	1.14332	0.931085	1	1.33587	1.08872	1	1.1669	0.954351	1	1.09434	0.88991	1	0	0	2	0	2	2	8	2	12	22
En-g135	EV44-g135	387	putative alpha-mannosyltransferase	--	--	--	5783	Y	--	--	--	--	--	--	--	--	--	--	--	--	bgh04885	EPQ64269.1	--	--	0	0	1.53828	1.12228	0.729849	0.874647	1.44524	0.940597	1	1.43601	0.937869	1	1.09938	0.713922	1	0	1	0	3	0	0	21	18	14	34
En-g3539	EV44-g3539	405	hypothetical protein similar to BGT96224_Ac31498	--	--	--	5784	N	--	--	--	--	--	--	--	--	--	--	--	--	--	EPQ67152.1	--	--	0	0	1.24459	1.21237	0.974489	1	1.10616	0.889798	1	1.14446	0.923832	1	1.11463	0.894634	1	0	0	0	0	0	0	1	0	1	2
En-g4803	EV44-g4803	1413	putative tafazzin	--	--	--	5788	N	--	--	--	--	--	--	--	--	--	--	--	--	--	--	B0510_9844T1	--	0	0	0.933031	1.00444	1.07695	1	1.01618	1.09037	1	1.06721	1.14915	1	0.950881	1.01805	1	0	2	2	2	0	1	17	19	26	100
En-g1311	EV44-g1311	930	hypothetical protein similar to BGT96224_Ac30250	--	--	--	5789	N	--	--	--	--	--	--	--	--	--	--	--	--	--	EPQ66309.1	B0510_9942T1	--	0	0	1.20647	0.623196	0.516745	0.00528655	1.0279	0.852967	1	0.959415	0.798932	1	1.09088	0.903231	1	0	0	0	0	0	2	4	0	1	24
En-g3753	EV44-g3753	657	hypothetical protein	--	--	--	5791	N	--	--	--	--	--	--	--	--	--	--	--	--	bgh03934	--	--	--	0	0	1.07906	1.22368	1.13446	1	1.09548	1.01638	1	0.985736	0.917773	1	1.06522	0.986127	1	0	0	0	0	0	0	0	0	0	9
En-g2446	EV44-g2446	249	putative glycosyl partial	--	--	--	5794	N	--	--	--	--	--	--	--	--	--	--	--	--	bgh01874	--	--	--	0.0051	0	1.90472	1.11336	0.584753	0.506555	1.32335	0.695574	1	1.77495	0.936215	1	1.51056	0.792223	1	0	0	0	0	1	0	0	0	0	3
En-g4991	EV44-g4991	1203	hypothetical protein	--	--	--	5799	N	FEC	69	--	--	--	--	--	--	--	--	--	--	--	EPQ64786.1	--	--	0.0011	0	1.02462	0.988356	0.964979	1	0.947874	0.926161	1	0.953016	0.93445	1	0.976422	0.951948	1	0	6	12	8	5	2	80	65	35	54
En-g4479	EV44-g4479	1725	hypothetical protein similar to FG01301.1	--	--	--	5800	N	--	--	--	--	--	--	--	--	--	--	--	--	bgh02705	EPQ67007.1	B0510_6132T1	--	0.0015	0	1.01958	0.81784	0.802447	0.840332	0.967681	0.950193	1	1.00708	0.992353	1	1.0098	0.989366	1	0	0	2	0	2	0	6	8	9	66
En-g6226	EV44-g6226	909	putative developmental regulator protein	--	--	--	5804	N	--	--	--	--	--	--	--	--	--	--	--	--	--	--	B0510_6258T1	--	0	0	1.13047	0.965768	0.854639	0.996428	1.09228	0.967327	1	0.924276	0.821416	1	0.922536	0.8152	1	0	2	2	0	0	0	12	17	21	65
En-g1001	EV44-g1001	486	hypothetical protein	--	--	--	5807	N	--	--	--	--	--	--	--	--	--	--	--	--	--	--	--	--	0	0	1.19951	1.09014	0.909175	1	2.13217	1.77958	0.22575	1.61169	1.34988	1	1.5542	1.29432	1	0	0	0	0	0	3	0	0	2	10
En-g6224	EV44-g6224	1998	hypothetical protein similar to BGT96224_Ac31247	--	--	--	5812	N	--	--	--	--	--	--	--	--	--	--	--	--	--	EPQ62633.1	--	--	0.0013	0.333333	0.881502	0.857178	0.972784	1	1.10237	1.252	1	1.00089	1.14073	1	0.970584	1.09989	1	2	2	2	0	2	0	11	14	16	50
En-g425	EV44-g425	327	hypothetical protein	--	--	--	5813	Y	--	--	--	--	--	--	ITAR	29	--	--	--	--	--	--	--	--	0	0	1.37484	1.62021	1.17893	1	1.1668	0.849654	1	1.41848	1.03655	1	1.1031	0.801499	1	0	0	2	0	0	0	2	0	3	8
En-g5314	EV44-g5314	336	hypothetical protein	--	--	--	5816	N	--	--	--	--	--	--	--	--	--	--	--	--	--	--	--	--	0	0	1.40418	0.907586	0.646596	0.696389	1.35491	0.966022	1	1.43258	1.02498	1	1.25707	0.894285	1	0	1	0	0	0	0	2	0	3	11
En-g2207	EV44-g2207	546	hypothetical protein	--	--	--	5817	N	--	--	--	--	--	--	--	--	--	--	--	--	--	--	--	--	0.0027	0	0.995312	1.08318	1.0887	1	1.23083	1.23806	1	0.841513	0.849419	1	0.971212	0.974753	1	0	1	0	0	0	2	0	1	2	4
En-g1396	EV44-g1396	1929	putative key lime pathogenicity protein	--	--	--	5820	N	--	--	--	--	--	--	--	--	--	--	--	--	bgh04406	EPQ65326.1	B0510_1740T1	--	0.0021	0	0.877927	0.906335	1.03276	1	0.85706	0.977355	1	0.91588	1.04809	1	0.94299	1.07297	1	0	0	0	2	1	0	17	51	30	98
En-g3801	EV44-g3801	222	hypothetical protein	--	--	--	5822	N	YIC	27	--	--	--	--	--	--	--	--	--	--	--	--	--	--	0.0065	0	1.74693	1.41527	0.81046	1	1.56242	0.895409	1	2.03025	1.1676	1	1.48597	0.849714	1	0	0	0	0	0	0	0	0	0	4
En-g572	EV44-g572	933	hypothetical protein	--	--	--	5827	Y	--	--	--	--	--	--	--	--	--	--	--	--	--	--	--	--	0	0	0.922449	0.814463	0.883278	1	0.983414	1.06732	1	1.02542	1.11681	1	0.882798	0.956002	1	0	4	2	0	0	0	3	5	13	25
En-g2915	EV44-g2915	1077	putative altered inheritance of mitochondria protein 3 protein	--	--	--	5830	N	--	--	--	--	--	--	--	--	--	--	--	--	bgh00407	EPQ62686.1	B0510_4765T1	--	0	0	0.983945	1.04678	1.06428	1	0.958124	0.974879	1	1.08889	1.11182	1	0.927486	0.941622	1	0	2	0	0	4	0	16	21	13	76
En-g224	EV44-g224	318	hypothetical protein similar to MBM_08842	--	--	--	5832	Y	--	--	--	--	--	--	--	--	--	--	--	--	bgh04686	EPQ67252.1	B0510_9872T1	--	0	0	1.37491	0.978332	0.711835	0.892235	1.14528	0.833944	1	1.60999	1.17644	1	1.32822	0.965019	1	0	0	0	0	0	0	7	4	4	40
En-g365	EV44-g365	996	hypothetical protein similar to CGGC5_4593	--	--	--	5833	Y	--	--	--	--	--	--	--	--	--	--	--	--	--	--	B0510_4893T1	--	0.0014	0	1.09125	0.844297	0.774	0.842066	0.970747	0.890601	1	1.14669	1.05571	1	1.08959	0.997421	1	0	0	1	0	0	0	6	4	4	12
En-g2002	EV44-g2002	330	hypothetical protein	--	--	--	5835	N	--	--	--	--	--	--	--	--	--	--	--	--	--	--	--	--	0.0043	0	1.42487	1.06297	0.746305	0.926806	0.993829	0.698292	1	0.980989	0.691688	1	1.34349	0.941888	1	0	0	0	0	0	1	5	3	3	13
En-g6419	EV44-g6419	573	hypothetical protein similar to BGT96224_4716	--	--	--	5836	N	--	--	--	--	--	--	--	--	--	--	--	--	bgh05306	EPQ61529.1	--	--	0	0	1.07343	1.18804	1.10719	1	1.2485	1.16444	1	0.977507	0.914884	1	1.00077	0.931327	1	0	5	0	0	0	0	15	23	19	74
En-g551	EV44-g551	534	hypothetical protein	--	--	--	5837	Y	--	--	--	--	--	--	--	--	--	--	--	--	--	--	--	--	0	0	1.19076	0.916189	0.769717	0.923097	1.17842	0.990784	1	1.14446	0.965601	1	1.05403	0.884239	1	1	10	8	0	5	2	61	46	59	357
En-g3348	EV44-g3348	522	hypothetical protein	--	--	--	5838	N	--	--	--	--	--	--	--	--	--	--	--	--	--	--	--	--	0	0	0.860021	0.67719	0.787716	0.89233	0.9161	1.06643	1	0.868436	1.01449	1	0.886141	1.02928	1	0	0	0	0	0	0	0	5	0	11
En-g4824	EV44-g4824	1296	putative cbs domain-containing protein	--	--	--	5843	N	--	--	--	--	--	--	--	--	--	--	--	--	--	EPQ62375.1	B0510_7234T1	--	0.0021	0.123596	1.02809	0.849662	0.826765	0.931582	0.926486	0.902207	1	1.21314	1.18549	1	0.964524	0.937174	1	0	2	0	2	0	0	8	7	4	32
En-g5920	EV44-g5920	1386	putative apses transcription factor xbp1	--	--	--	5844	N	--	--	--	--	--	--	--	--	--	--	--	--	--	--	B0510_3963T1	PGTT_11943	0	0	1.0144	0.934695	0.921788	1	0.915599	0.903644	1	0.861526	0.853259	1	1.02567	1.01005	1	0	2	0	0	0	0	2	0	4	20
En-g1206	EV44-g1206	3414	hypothetical protein similar to GLAREA_10961	--	--	--	5847	N	--	--	--	--	RILR	71	--	--	--	--	--	--	bghG002816000001001	EPQ66004.1	B0510_6994T1	--	0.0004	0.333333	0.922247	0.713375	0.773819	0.535786	0.921935	1.00081	1	0.918452	1.00053	1	1.00029	1.08348	1	0	0	6	4	8	2	26	59	38	82
En-g15	EV44-g15	609	hypothetical protein similar to MBM_05261	--	--	--	5848	Y	FTC	20	--	--	--	--	LRAR	31	--	--	--	--	bgh02393	EPQ62590.1	B0510_4288T1	--	0	0	1.12355	0.961011	0.855667	1	1.27437	1.13554	1	1.18558	1.06013	1	0.941616	0.837186	1	0	0	0	0	1	4	13	24	27	126
En-g3507	EV44-g3507	420	hypothetical protein	--	--	--	5852	N	--	--	--	--	--	--	--	--	--	--	--	--	--	--	--	--	0	0	1.06656	0.765368	0.717885	0.874647	0.962511	0.903487	1	0.962513	0.906658	1	0.929305	0.870391	1	0	0	0	0	0	0	2	0	0	6
En-g3133	EV44-g3133	555	hypothetical protein	--	--	--	5853	N	--	--	--	--	--	--	--	--	--	--	--	--	--	--	--	--	0	0	1.1572	0.921313	0.796463	0.971227	1.2265	1.0611	1	0.93825	0.814571	1	1.07767	0.930287	1	0	0	0	0	0	0	2	5	9	15
En-g4597	EV44-g4597	1818	hypothetical protein	--	--	--	5854	N	--	--	--	--	--	--	--	--	--	--	--	--	bghG000927000001001	EPQ67158.1	--	--	0.0022	0	1.06253	1.10301	1.0385	1	0.987341	0.930303	1	1.02778	0.971799	1	0.995457	0.93588	1	0	6	2	2	2	4	41	47	37	173
En-g273	EV44-g273	777	putative putative effector protein	--	--	--	5855	Y	--	--	--	--	--	--	--	--	--	--	--	--	bgh05150	--	--	--	0	0	0.903364	1.06739	1.18203	0.996428	0.966958	1.07163	1	0.88147	0.980313	1	1.06095	1.1732	1	0	0	0	0	0	0	0	0	0	0
En-g1303	EV44-g1303	759	hypothetical protein	--	--	--	5856	N	--	--	--	--	--	--	--	--	--	--	--	--	bghG004129000002001	EPQ62126.1	--	--	0	0	1.10328	1.20127	1.08924	1	0.885423	0.803458	1	1.31449	1.19699	1	1.07642	0.974619	1	0	0	0	0	0	2	6	4	5	24
En-g6131	EV44-g6131	312	hypothetical protein similar to MBM_04813	--	--	--	5857	N	--	--	--	--	--	--	--	--	--	--	--	--	--	--	--	--	0	0	1.0487	0.95014	0.906367	1	1.05697	1.00904	1	1.07401	1.02891	1	1.05324	1.00327	1	0	4	0	1	0	0	22	16	18	63
En-g4396	EV44-g4396	1320	hypothetical protein similar to UCRPA7_748	--	--	--	5860	N	--	--	--	--	--	--	--	--	--	--	--	--	bghG005569000002001	EPQ64490.1	B0510_6148T1	--	0	0	0.936031	0.885556	0.946442	1	0.862702	0.922721	1	1.10757	1.18878	1	0.976557	1.04219	1	0	0	6	2	4	0	22	24	18	37
En-g5929	EV44-g5929	681	hypothetical protein	--	--	--	5862	N	--	--	--	--	--	--	--	--	--	--	--	--	--	--	--	--	0.0038	0.59375	1.1805	0.9828	0.83285	0.995046	1.25161	1.06145	1	0.876383	0.745843	1	1.32008	1.11705	1	0	2	0	0	0	0	0	0	2	6
En-g591	EV44-g591	468	putative csep0475 effector protein	--	--	--	5864	Y	--	--	--	--	--	--	--	--	--	--	--	--	bghG007156000001001	EPQ62266.1	--	--	0	0	1.39344	1.06625	0.765495	0.93096	1.13025	0.812058	1	1.16877	0.842678	1	1.2319	0.883134	1	0	7	19	0	2	2	65	72	40	41
En-g4506	EV44-g4506	858	hypothetical protein similar to BGT96224_A20517, partial	--	--	--	5867	N	--	--	--	--	--	--	LKAR	41	--	--	--	--	--	EPQ67860.1	B0510_7265T1	--	0	0	1.05616	0.849095	0.804253	0.927226	1.05121	0.996458	1	1.17541	1.11809	1	0.980119	0.927015	1	0	0	3	0	3	0	3	16	17	67
En-g2936	EV44-g2936	1122	putative chorismate synthase protein	--	--	--	5868	N	--	--	--	--	--	--	--	--	--	--	--	--	--	EPQ67105.1	B0510_2326T1	--	0	0	0.780721	0.960465	1.23071	0.931805	0.902506	1.15732	1	0.869969	1.11951	1	0.971797	1.24343	1	2	0	0	0	1	2	15	19	23	89
En-g5911	EV44-g5911	2094	putative transcription factor cys6	--	--	--	5869	N	--	--	--	--	--	--	--	--	--	--	--	--	--	--	B0510_9049T1	--	0	0	0.913716	0.958662	1.0496	1	0.897744	0.98365	1	0.976757	1.07398	1	0.943785	1.03182	1	0	2	0	0	0	0	5	6	6	102
En-g3397	EV44-g3397	333	hypothetical protein	--	--	--	5870	N	--	--	--	--	--	--	--	--	--	--	--	--	--	--	--	--	0	0	1.55105	1.11432	0.718709	0.845163	1.3332	0.860541	1	1.18725	0.769022	1	1.46583	0.944061	1	0	0	0	0	0	0	1	2	1	5
En-g100	EV44-g100	309	hypothetical protein	--	--	--	5872	Y	--	--	--	--	--	--	--	--	--	--	--	--	--	--	--	--	0	0	1.21331	0.931071	0.767676	0.961879	1.2887	1.06336	1	0.980989	0.81229	1	1.43668	1.18284	1	21	18	53	44	71	45	790	765	784	1169
En-g1751	EV44-g1751	462	putative unknown	--	--	--	5873	N	WMC	12	--	--	--	--	--	--	--	--	--	--	--	--	--	--	0	0	2.10661	1.4468	0.68706	0.573136	1.35139	0.64224	1	1.72383	0.822111	1	1.40805	0.66769	1	0	0	0	2	0	0	0	0	0	0
En-g6366	EV44-g6366	1437	putative fad-dependent oxidoreductase-like enzyme	--	--	--	5876	N	--	--	--	--	--	--	--	--	--	--	--	--	bgh03122	EPQ67678.1	B0510_934T1	--	0	0	0.969508	0.883146	0.911274	1	1.05904	1.0936	1	1.04753	1.08551	1	0.982623	1.01245	1	1	2	2	0	0	0	12	1	23	192
En-g3106	EV44-g3106	1983	hypothetical protein similar to MBM_01828	--	--	--	5878	N	FLC	35	--	--	--	--	IRAR	49	--	--	--	--	--	--	--	--	0	0	1.02395	0.622893	0.60856	0.0253396	0.920492	0.899998	1	0.933431	0.915849	1	0.928175	0.905506	1	0	0	0	0	0	0	10	2	7	10
En-g1975	EV44-g1975	513	hypothetical protein similar to MBM_01829	--	--	--	5879	N	--	--	--	--	--	--	--	--	--	--	--	--	bgh04851	EPQ63021.1	--	--	0	0	1.22117	1.02676	0.84113	0.996428	0.977456	0.801347	1	1.18381	0.973927	1	1.11704	0.913761	1	0	2	2	6	3	0	74	57	63	236
En-g3210	EV44-g3210	441	hypothetical protein	--	--	--	5885	N	YEC	51	--	--	--	--	--	--	--	--	--	--	--	--	--	--	0	0	1.50676	1.01978	0.677067	0.696389	1.13063	0.751236	1	1.03195	0.688076	1	1.25838	0.834274	1	0	0	0	0	0	0	0	3	6	16
En-g5932	EV44-g5932	747	putative putative effector protein	--	--	--	5888	N	--	--	--	--	--	--	--	--	--	--	--	--	bghG003430000001001	--	--	--	0	0	0.96228	1.28242	1.33321	0.826656	1.03895	1.08091	1	1.17744	1.2293	1	0.99466	1.03255	1	0	2	0	0	0	0	0	0	0	3
En-g5903	EV44-g5903	2154	hypothetical protein similar to FOC1_g10001155	--	--	--	5889	N	--	--	--	--	--	--	--	--	--	--	--	--	--	--	--	--	0	0	0.951724	0.975994	1.0259	1	0.945007	0.994085	1	1.06108	1.1201	1	0.90247	0.947243	1	0	2	0	0	0	0	10	11	14	37
En-g352	EV44-g352	411	hypothetical protein	--	--	--	5891	Y	--	--	--	--	--	--	--	--	--	--	--	--	--	EPQ64787.1	--	--	0.0036	0	1.18401	1.18415	1.00051	1	1.47689	1.2488	1	1.19245	1.01183	1	1.22271	1.0316	1	1	3	3	0	5	2	16	32	21	42
En-g1750	EV44-g1750	684	hypothetical protein similar to EPUS_08401	--	--	--	5895	N	--	--	--	--	--	--	--	--	--	--	--	--	--	--	--	--	0	0	1.01024	0.833258	0.825131	0.991052	1.13396	1.12375	1	0.998596	0.993081	1	1.23717	1.22333	1	0	0	0	2	0	0	0	0	0	6
En-g426	EV44-g426	474	hypothetical protein	--	--	--	5896	Y	--	--	--	--	--	--	--	--	--	--	--	--	--	--	--	--	0	0	1.32368	1.26721	0.957705	1	1.14338	0.864783	1	1.20936	0.917895	1	1.30086	0.981714	1	0	0	2	0	0	0	0	0	3	15
En-g595	EV44-g595	2598	hypothetical protein	--	--	--	5897	Y	--	--	--	--	--	--	--	--	--	--	--	--	bgh06120	--	--	--	0.0025	0.882353	0.886398	1.06237	1.19899	0.887012	0.895579	1.01152	1	0.836248	0.947821	1	0.882029	0.994016	1	13	6	20	1	4	4	4	14	65	29
En-g4805	EV44-g4805	1851	hypothetical protein similar to BGHDH14_bghG000425000002001	--	--	--	5899	N	--	--	--	--	--	--	--	--	--	--	--	--	bghG000425000002001	EPQ65681.1	B0510_5620T1	--	0	0	1.05605	0.941787	0.892151	1	0.971365	0.920872	1	0.936533	0.890965	1	0.957252	0.905489	1	2	0	4	4	2	0	26	34	27	119
En-g6406	EV44-g6406	2256	hypothetical protein similar to BGHDH14_bgh06296	--	--	--	5900	N	--	--	--	--	--	--	--	--	--	--	--	--	bgh06296	EPQ65323.1	B0510_1603T1	--	0.0017	0	0.924197	0.857401	0.928085	1	0.856713	0.928049	1	1.01502	1.1034	1	0.901866	0.974805	1	4	6	6	0	6	0	26	36	57	131
En-g112	EV44-g112	552	hypothetical protein similar to MBM_07549	--	--	--	5903	Y	--	--	--	--	--	--	--	--	--	--	--	--	--	EPQ66556.1	--	--	0	0	1.2554	1.14187	0.909921	1	0.985095	0.78559	1	1.06617	0.853226	1	1.07376	0.854409	1	0	1	1	1	3	1	23	20	13	33
En-g6350	EV44-g6350	1359	hypothetical protein similar to GLAREA_00724	--	--	--	5909	N	--	--	--	--	--	--	ISAR	23	--	--	--	--	bgh06448	EPQ64195.1	B0510_6404T1	--	0.001	0.384615	0.9579	0.947433	0.989457	1	0.937969	0.98032	1	0.80176	0.8409	1	0.873412	0.910833	1	6	6	10	2	6	1	28	38	51	300
En-g4638	EV44-g4638	1521	hypothetical protein similar to MBM_01400	--	--	--	5914	N	--	--	--	--	--	--	--	--	--	--	--	--	bgh05635	EPQ63004.1	B0510_1141T1	--	0	0	0.969559	0.822221	0.848365	0.977134	0.934986	0.965452	1	1.05009	1.08811	1	0.946598	0.975284	1	0	2	2	4	0	0	8	17	8	63
En-g3080	EV44-g3080	288	hypothetical protein	--	--	--	5915	N	--	--	--	--	--	--	--	--	--	--	--	--	--	--	--	--	0.0047	0	1.52671	1.11233	0.72886	0.915792	1.88182	1.23402	1	1.67134	1.09984	1	1.68068	1.09969	1	0	0	0	0	0	0	8	8	9	63
En-g2898	EV44-g2898	1329	hypothetical protein	--	--	--	5917	N	--	--	--	--	--	--	--	--	--	--	--	--	--	--	--	--	0	0	1.09168	0.594599	0.544873	0.00769479	0.912451	0.836781	1	1.05427	0.970233	1	1.06497	0.974492	1	0	0	2	2	0	0	6	2	0	21
En-g6104	EV44-g6104	567	putative channel-like protein	--	--	--	5925	N	--	--	--	--	--	--	--	--	--	--	--	--	bgh00424	EPQ63153.1	B0510_4983T1	--	0	0	2.53727	2.36189	0.931239	1	2.7635	1.09042	1	2.37667	0.941073	1	2.29011	0.901635	1	0	4	1	0	2	0	23	55	27	33
En-g4567	EV44-g4567	1791	hypothetical protein	--	--	--	5929	N	--	--	--	--	--	--	--	--	--	--	--	--	--	--	--	--	0	0	0.9092	0.555022	0.610687	0.0340372	0.985997	1.08571	1	0.885058	0.977986	1	0.992331	1.09028	1	2	0	0	0	4	0	6	8	10	30
En-g3343	EV44-g3343	606	putative glycosyltransferase family 1 protein	--	--	GT1	5932	N	FRC	20	--	--	--	--	--	--	--	--	--	--	bghG005727000001001	EPQ62163.1	B0510_9581T1	--	0.0022	0.305556	1.11073	0.998439	0.899252	1	1.09439	0.986426	1	1.27353	1.15191	1	1.06737	0.959942	1	0	0	0	0	0	0	0	3	2	5
En-g3229	EV44-g3229	315	hypothetical protein	--	--	--	5934	N	--	--	--	--	--	--	--	--	--	--	--	--	--	--	--	--	0	0	1.58405	1.03654	0.654614	0.763826	1.07361	0.678538	1	1.0002	0.634361	1	1.41917	0.894964	1	0	0	0	0	0	0	3	3	2	2
En-g2890	EV44-g2890	444	hypothetical protein	--	--	--	5935	N	--	--	--	--	--	--	--	--	--	--	--	--	--	--	--	--	0	0	1.27404	1.26264	0.991441	1	0.986277	0.775027	1	1.07426	0.847123	1	1.19433	0.936444	1	0	0	2	2	0	0	11	13	9	23
En-g406	EV44-g406	360	hypothetical protein	--	--	--	5938	Y	WRC	106	--	--	--	--	--	--	--	--	--	--	--	--	--	--	0.0088	0	1.31266	1.53271	1.16809	1	1.45571	1.11026	1	1.38464	1.05975	1	1.5713	1.19577	1	0	0	4	0	0	1	2	4	88	10
En-g6015	EV44-g6015	393	putative 50s ribosomal protein mrp49	--	--	--	5939	N	--	--	--	--	--	--	--	--	--	--	--	--	bgh04267	EPQ61456.1	--	--	0	0	1.07481	1.14433	1.06509	1	1.37904	1.28453	1	1.31387	1.22812	1	1.30225	1.21032	1	0	2	4	0	2	0	24	33	36	93
En-g5597	EV44-g5597	1446	putative homeobox domain-containing protein	--	--	--	5946	N	YSC	34	--	--	--	--	--	--	--	--	--	--	bgh01184	EPQ64399.1	B0510_1065T1	--	0	0	0.881314	0.979915	1.11231	1	0.832523	0.945726	1	0.876283	0.998928	1	0.937805	1.06297	1	2	2	2	1	4	0	14	18	29	114
En-g1924	EV44-g1924	723	putative blumeria specific protein	--	--	--	5948	N	--	--	--	--	--	--	IYAR	24	--	--	--	--	bghG007132000002001	EPQ67577.1	--	--	0	0	1.1138	0.681669	0.612257	0.305666	0.893529	0.803156	1	0.877595	0.7916	1	0.972243	0.871979	1	0	0	0	0	2	0	11	13	10	28
En-g3423	EV44-g3423	909	hypothetical protein	--	--	--	5954	N	WRC	13	--	--	--	--	--	--	--	--	--	--	--	--	--	--	0	0	1.06253	1.3148	1.2379	0.928058	1.0732	1.0112	1	1.15053	1.08787	1	0.976802	0.918342	1	0	0	0	0	0	0	0	4	0	11
En-g5703	EV44-g5703	309	hypothetical protein	--	--	--	5957	N	--	--	--	--	--	--	--	--	--	--	--	--	--	--	--	--	0.0045	0	1.68676	1.59497	0.945951	1	1.37508	0.816159	1	1.34533	0.801303	1	1.39684	0.827245	1	0	0	4	0	1	0	6	0	5	7
En-g3169	EV44-g3169	240	hypothetical protein	--	--	--	5964	N	--	--	--	--	--	--	--	--	--	--	--	--	--	--	--	--	0	0	1.93498	1.06527	0.550746	0.432854	1.22845	0.635597	1	1.34923	0.700534	1	1.13045	0.583598	1	0	0	0	0	0	0	6	5	1	90
En-g6053	EV44-g6053	477	hypothetical protein	--	--	--	5965	N	--	--	--	--	--	--	--	--	--	--	--	--	--	--	--	--	0.0028	0	1.20661	0.968645	0.803094	0.995046	1.08166	0.897474	1	1.05498	0.87841	1	1.10524	0.915016	1	0	0	4	0	0	0	2	0	2	7
En-g502	EV44-g502	1695	hypothetical protein similar to OOW_P131scaffold00384g2	--	--	CBM12|AA10	5966	Y	--	--	--	--	--	--	--	--	--	--	--	--	--	--	--	--	0.0016	0.140351	0.879566	0.990887	1.127	1	0.839248	0.95526	1	0.854302	0.975805	1	0.827614	0.939938	1	4	4	5	1	4	2	10	19	23	63
En-g2137	EV44-g2137	2262	hypothetical protein similar to BofuT4_P139610.1	--	--	--	5976	N	--	--	--	--	--	--	--	--	--	--	--	--	bgh00387	EPQ64309.1	B0510_3972T1	--	0	0	0.85834	1.08804	1.26811	0.718931	0.960297	1.12007	1	1.01175	1.18423	1	0.929544	1.08181	1	0	0	2	2	2	0	28	23	19	69
En-g2003	EV44-g2003	594	hypothetical protein similar to BGHDH14_bgh02331	--	--	--	5977	N	--	--	--	--	--	--	--	--	--	--	--	--	bgh02331	EPQ62370.1	B0510_6719T1	--	0	0	1.4555	1.13566	0.780562	0.923097	1.29196	0.888661	1	1.14185	0.788169	1	1.02249	0.701757	1	0	0	0	0	0	1	7	2	0	14
En-g599	EV44-g599	618	hypothetical protein	--	--	--	5980	Y	--	--	--	--	--	--	IRAR	25	--	--	--	--	--	--	--	--	0.0023	0	2.19031	2.41644	1.10367	1	2.05573	0.939635	1	1.86998	0.857734	1	2.12623	0.969715	1	6	13	12	2	2	2	10	20	74	21
En-g575	EV44-g575	351	hypothetical protein	--	--	--	5981	Y	--	--	--	--	--	--	--	--	--	--	--	--	--	--	--	--	0.0039	0	1.48451	0.974302	0.656565	0.64862	1.21316	0.818148	1	0.979513	0.662897	1	1.34273	0.903535	1	2	0	5	0	0	0	34	31	11	35
En-g3224	EV44-g3224	216	hypothetical protein similar to MBM_08998	--	--	--	5983	N	--	--	--	--	--	--	--	--	--	--	--	--	--	EPQ65290.1	B0510_2213T1	--	0	0	1.62051	0.884765	0.546191	0.333402	1.35299	0.835876	1	1.56724	0.971639	1	1.53058	0.943507	1	0	0	0	0	0	0	4	3	1	10
En-g178	EV44-g178	603	hypothetical protein similar to MAA_01815	--	--	--	5991	Y	--	--	--	--	--	--	--	--	--	--	--	--	bgh03222	EPQ67458.1	B0510_2150T1	--	0	0	1.29571	0.992119	0.765992	0.886593	1.11053	0.858067	1	1.19464	0.926295	1	0.988273	0.761919	1	0	2	6	1	0	6	44	53	42	104
En-g3659	EV44-g3659	564	hypothetical protein similar to BGT96224_A21068, partial	--	--	--	5993	N	--	--	--	--	RQLR	18	--	--	--	--	--	--	--	EPQ65071.1	--	--	0	0	1.04238	1.20153	1.15313	1	1.08393	1.04105	1	0.861208	0.830045	1	1.11514	1.06867	1	0	0	0	0	0	0	0	2	0	3
En-g484	EV44-g484	969	putative collagen alpha-5 chain	--	--	--	5996	Y	--	--	--	--	--	--	--	--	--	--	--	--	bgh05154	EPQ61886.1	B0510_2613T1	--	0	0	1.16406	1.07876	0.927084	1	1.12394	0.966642	1	1.0442	0.901214	1	0.960636	0.824372	1	0	2	0	0	0	0	0	3	4	6
En-g52	EV44-g52	513	putative dnase1 protein	--	--	--	5997	Y	--	--	--	--	--	--	--	--	--	--	--	--	--	--	B0510_2614T1	--	0	0	1.08823	1.26694	1.16468	1	1.06491	0.9797	1	1.04919	0.968617	1	1.226	1.12541	1	0	0	1	2	4	0	106	100	81	174
En-g1237	EV44-g1237	1701	hypothetical protein	--	--	--	6000	N	--	--	--	--	--	--	--	--	--	--	--	--	--	--	--	--	0.0007	0.241379	1.00928	0.738835	0.732329	0.512856	1.03741	1.02906	1	1.01358	1.00894	1	0.933428	0.923871	1	0	0	0	0	4	0	2	6	8	40
En-g2361	EV44-g2361	3528	putative protamine p1	--	--	--	6002	N	WRC	79	--	--	--	--	--	--	--	--	--	--	bghG006854000001001	EPQ66528.1	B0510_9294T1	--	0.0004	0	0.919317	0.777058	0.845583	0.90159	0.929082	1.01178	1	1.04435	1.14131	1	0.893101	0.970454	1	2	0	2	2	7	0	26	22	26	66
En-g3177	EV44-g3177	780	hypothetical protein similar to FOXB_01718	--	--	--	6003	N	--	--	--	--	--	--	--	--	--	--	--	--	--	--	--	--	0	0	1.22376	0.741813	0.60641	0.133371	1.13862	0.9315	1	1.25455	1.02994	1	1.01118	0.825412	1	0	0	0	0	0	0	3	4	4	53
En-g3215	EV44-g3215	633	hypothetical protein	--	--	--	6007	N	--	--	--	--	--	--	--	--	--	--	--	--	--	--	--	--	0	0	0.971684	1.16302	1.19737	0.996428	1.10961	1.14326	1	1.00237	1.03639	1	0.891303	0.916306	1	0	0	0	0	0	0	7	1	0	14
En-g6416	EV44-g6416	819	hypothetical protein similar to MBM_08338	--	--	--	6011	N	--	--	--	--	--	--	--	--	--	--	--	--	--	EPQ62958.1	B0510_1013T1	--	0	0	1.03611	0.969015	0.935605	1	0.991965	0.958495	1	1.05538	1.02335	1	0.872889	0.841574	1	0	2	5	0	0	0	17	40	17	90
En-g3540	EV44-g3540	486	putative uncharacterized mitochondrial protein g00810-like	--	--	--	6015	N	YAC	41	--	--	--	--	--	--	--	--	--	--	bgh06214	--	--	--	0	0	1.1385	1.08143	0.950241	1	1.00277	0.881792	1	1.28145	1.13081	1	1.08753	0.954212	1	0	0	0	0	0	0	1	0	1	1
En-g6193	EV44-g6193	270	hypothetical protein similar to Cob_08185	--	--	--	6016	N	--	--	--	--	--	--	--	--	--	--	--	--	--	--	B0510_4981T1	--	0	0	1.48359	1.36902	0.92313	1	1.00255	0.676537	1	1.01184	0.685198	1	1.24062	0.83534	1	1	0	3	0	0	0	0	5	37	9
En-g3314	EV44-g3314	399	hypothetical protein	--	--	--	6019	N	--	--	--	--	--	--	--	--	--	--	--	--	--	--	--	--	0	0	1.47963	1.1194	0.756835	0.928058	1.28224	0.867591	1	1.37089	0.930824	1	1.30585	0.881612	1	0	0	0	0	0	0	5	0	0	5
En-g2889	EV44-g2889	1698	hypothetical protein similar to GLAREA_07370	--	--	--	6020	N	--	--	--	--	--	--	--	--	--	--	--	--	--	EPQ65022.1	B0510_1393T1	--	0	0	1.00088	0.876196	0.875769	0.996428	0.926893	0.927148	1	0.904553	0.907976	1	0.960497	0.958641	1	0	0	2	2	0	0	16	21	6	40
En-g3151	EV44-g3151	735	hypothetical protein	--	--	--	6022	N	--	--	--	--	--	--	--	--	--	--	--	--	--	--	--	--	0	0	0.93094	1.12734	1.21144	0.991052	0.955627	1.0277	1	1.09546	1.18221	1	1.19966	1.28729	1	0	0	0	0	0	0	3	8	3	13
En-g4940	EV44-g4940	2325	putative blumeria specific protein	--	--	--	6026	N	--	--	--	--	--	--	--	--	--	--	--	--	bgh04989	EPQ65551.1	--	--	0.0006	0.333333	0.939201	1.00292	1.06825	1	0.861548	0.918377	1	0.980571	1.04892	1	0.954746	1.01547	1	4	2	3	2	6	2	70	99	114	529
En-g693	EV44-g693	1536	putative transcription factor tos4	--	--	--	6029	N	--	--	--	--	--	--	--	--	--	--	--	--	--	--	B0510_2693T1	--	0.0026	0	1.03245	0.91275	0.884402	1	0.960186	0.931075	1	1.06462	1.03597	1	1.00203	0.969509	1	0	0	0	2	4	2	29	34	25	86
En-g2616	EV44-g2616	507	hypothetical protein	--	--	--	6031	N	--	--	--	--	--	--	--	--	--	--	--	--	--	--	--	--	0	0	0.886733	1.17258	1.32287	0.923097	1.15448	1.30345	1	0.975293	1.105	1	1.12497	1.26733	1	7	2	2	7	13	2	23	48	30	47
En-g6008	EV44-g6008	1005	hypothetical protein similar to BGHDH14_bghG005783000001001	--	--	--	6032	N	--	--	--	--	--	--	--	--	--	--	--	--	bghG005783000001001	EPQ61909.1	B0510_3407T1	--	0	0	1.02248	1.085	1.06155	1	1.0052	0.984223	1	0.927423	0.911259	1	0.963256	0.941077	1	2	2	3	0	0	2	18	17	19	49
En-g789	EV44-g789	1479	hypothetical protein similar to GMDG_00260	--	--	--	6033	N	--	--	--	--	--	--	--	--	--	--	--	--	bghG002926000002001	EPQ61560.1	B0510_491T1	--	0	0	0.798606	1.08455	1.35858	0.556046	0.87679	1.09916	1	1.07106	1.34741	1	0.909979	1.13825	1	0	0	2	2	6	3	14	24	12	127
En-g3805	EV44-g3805	201	hypothetical protein	--	--	--	6035	N	--	--	--	--	--	--	--	--	--	--	--	--	--	--	--	--	0	0	1.75739	1.54781	0.881082	1	1.53152	0.872476	1	1.85049	1.05788	1	1.51851	0.863153	1	0	0	0	0	0	0	0	0	0	4
En-g674	EV44-g674	1344	hypothetical protein similar to BGT96224_A20234	--	--	--	6038	N	--	--	--	--	--	--	--	--	--	--	--	--	--	EPQ62520.1	B0510_4062T1	--	0.001	0.37037	1.06571	1.1023	1.03474	1	0.956954	0.898985	1	1.00958	0.951746	1	0.946931	0.887606	1	0	0	2	4	6	4	29	42	38	207
En-g5918	EV44-g5918	354	hypothetical protein	--	--	--	6039	N	--	--	--	--	RRLR	36	--	--	--	--	GYLR	57	--	--	--	--	0.004	0	1.06963	1.40885	1.31764	0.827292	1.2262	1.1477	1	1.06584	1.0011	1	1.07218	1.00132	1	0	2	0	0	0	0	2	5	1	2
En-g3680	EV44-g3680	459	hypothetical protein	--	--	--	6042	N	--	--	--	--	--	--	--	--	--	--	--	--	--	--	--	--	0	0	1.37232	1.27507	0.929489	1	1.39801	1.01989	1	1.02962	0.75377	1	1.18888	0.86541	1	0	0	0	0	0	0	1	0	0	8
En-g3616	EV44-g3616	273	hypothetical protein	--	--	--	6043	N	--	--	--	--	--	--	--	--	--	--	--	--	--	--	--	--	0	0	1.53821	1.09446	0.711793	0.912231	1.41347	0.919967	1	1.41054	0.921275	1	1.29871	0.843408	1	0	0	0	0	0	0	0	1	1	14
En-g3113	EV44-g3113	1734	hypothetical protein similar to BofuT4_P059000.1	--	--	--	6044	N	--	--	--	--	RALR	35	--	--	--	--	--	--	--	--	B0510_5296T1	--	0.0008	0	0.888924	1.02499	1.15351	0.995046	1.08518	1.22218	1	0.873155	0.986841	1	0.949446	1.06695	1	0	0	0	0	0	0	6	6	6	40
En-g6368	EV44-g6368	654	hypothetical protein	--	--	--	6045	N	--	--	--	--	--	--	--	--	--	--	--	--	--	--	--	--	0	0	1.14779	0.947472	0.825792	0.985239	1.23715	1.07909	1	0.967961	0.847254	1	1.11377	0.969325	1	4	6	8	6	0	0	26	42	26	89
En-g3864	EV44-g3864	240	putative te1b-like protein	--	--	--	6052	N	YVC	69	--	--	--	--	--	--	--	--	--	--	bgh05339	--	--	--	0.0053	0	1.66737	1.71983	1.03186	1	1.30071	0.780996	1	1.31276	0.790994	1	1.36167	0.815792	1	0	0	0	0	0	0	0	0	0	4
En-g6207	EV44-g6207	765	hypothetical protein similar to BGHDH14_bgh02436	--	--	--	6055	N	--	--	--	--	--	--	--	--	--	--	--	--	bgh02436	EPQ63679.1	B0510_150T1	--	0.0018	0	1.25608	1.0026	0.798511	0.93096	1.13352	0.903465	1	1.3671	1.09346	1	0.959166	0.762809	1	6	4	10	3	8	0	55	71	67	190
En-g5874	EV44-g5874	3564	hypothetical protein similar to BGHDH14_bgh05032	--	--	--	6057	N	--	--	--	--	--	--	--	--	--	--	--	--	bgh05032	EPQ67355.1	B0510_4266T1	--	0.0007	0	0.911858	0.789166	0.865783	0.950375	0.918503	1.00845	1	0.974023	1.07315	1	0.891786	0.976952	1	0	2	4	2	0	0	20	11	28	206
En-g6462	EV44-g6462	2241	hypothetical protein similar to BGHDH14_bgh02879	--	--	--	6060	N	--	--	--	--	--	--	--	--	--	--	--	--	bgh02879	EPQ61813.1	B0510_2803T1	--	0.0012	0	0.858667	0.916803	1.06812	1	0.965427	1.12563	1	0.822062	0.961834	1	0.891479	1.03711	1	4	2	4	0	0	1	28	43	33	113
En-g4984	EV44-g4984	207	hypothetical protein	--	--	--	6063	N	--	--	--	--	--	--	--	--	YLSLR	11	--	--	--	--	--	--	0	0	1.24381	1.2756	1.02596	1	1.1936	0.960734	1	1.27672	1.03125	1	1.2187	0.978778	1	0	0	1	0	0	0	0	2	1	23
En-g3472	EV44-g3472	363	hypothetical protein similar to BGT96224_Ac31298	--	--	--	6065	N	--	--	--	--	--	--	--	--	--	--	--	--	--	EPQ67468.1	--	--	0	0	1.42223	1.19648	0.841596	1	1.54079	1.08461	1	1.30191	0.919672	1	1.18056	0.829196	1	0	0	0	0	0	0	0	2	1	11
En-g797	EV44-g797	9642	putative involucrin repeat protein	--	--	--	6068	N	--	--	--	--	--	--	--	--	--	--	--	--	bghG002320000001001	EPQ66124.1	B0510_938T1	--	0.0016	2.6	0.958649	1.07826	1.1252	0.962547	1.08111	1.12904	1	1.10601	1.1591	1	1.03724	1.08084	1	0	0	0	0	8	0	10	28	18	59
En-g1100	EV44-g1100	1740	putative phd-finger domain-containing protein	--	--	--	6069	N	--	--	--	--	--	--	--	--	--	--	--	--	--	--	B0510_4865T1	--	0.0008	0.363636	0.868768	0.94023	1.08268	1	0.967396	1.11481	1	1.10874	1.28218	1	1.02102	1.174	1	0	0	3	2	9	0	50	53	46	106
En-g251	EV44-g251	660	hypothetical protein	--	--	--	6070	Y	--	--	--	--	--	--	--	--	--	--	--	--	--	--	--	--	0.0021	0	1.01041	1.19544	1.18359	0.995046	1.16639	1.1557	1	0.97456	0.96902	1	1.03674	1.02498	1	0	0	0	0	0	0	0	2	1	9
En-g970	EV44-g970	453	hypothetical protein	--	--	--	6071	N	--	--	--	--	--	--	--	--	--	--	--	--	--	--	--	--	0.0032	0	1.23509	1.06373	0.861588	1	0.901829	0.731012	1	1.38861	1.12954	1	1.23321	0.997421	1	0	0	0	0	2	2	73	57	63	151
En-g6158	EV44-g6158	1107	hypothetical protein similar to BGT96224_2636	--	--	--	6072	N	--	--	--	--	--	--	--	--	--	--	--	--	bgh02345	EPQ65622.1	B0510_2375T1	--	0.0012	0	1.02532	0.918215	0.895889	1	0.976851	0.953825	1	0.845597	0.828562	1	0.854914	0.83292	1	2	0	8	0	2	1	41	56	57	216
En-g5778	EV44-g5778	2019	putative ubiquitin carboxyl-terminal hydrolase 19	--	--	--	6075	N	--	--	--	--	--	--	--	--	--	--	--	--	--	--	B0510_8487T1	--	0.0006	0.272727	0.966074	0.952714	0.986553	1	0.944371	0.978661	1	1.00395	1.04405	1	0.893871	0.924281	1	0	5	4	2	0	2	38	56	45	269
En-g3176	EV44-g3176	312	hypothetical protein	--	--	--	6080	N	WPC	22	--	--	--	--	IQAR	27	--	--	--	--	--	--	--	--	0.0044	0	1.53595	1.36244	0.887377	1	1.47303	0.960141	1	1.65498	1.08252	1	1.27472	0.829042	1	0	0	0	0	0	0	2	3	6	9
En-g4189	EV44-g4189	531	hypothetical protein similar to GMDG_00928	--	--	--	6085	N	--	--	--	--	--	--	--	--	--	--	--	--	bgh06214	--	--	--	0	0	1.17169	0.755842	0.645338	0.24292	1.17073	1.00033	1	1.14563	0.982322	1	1.1775	1.0039	1	0	0	0	0	0	0	0	0	0	0
En-g5559	EV44-g5559	1590	putative integral membrane protein	--	--	--	6086	N	--	--	--	--	--	--	--	--	--	--	--	--	bghG000619000001001	EPQ62092.1	B0510_404T1	--	0	0	0.973659	0.981535	1.00848	1	1.01944	1.04822	1	0.866162	0.893742	1	1.00886	1.03506	1	2	0	4	2	0	1	51	68	46	78
En-g994	EV44-g994	564	hypothetical protein similar to MBM_05044	--	--	--	6087	N	--	--	--	--	--	--	--	--	--	--	--	--	--	--	--	--	0	0	1.27833	0.998633	0.781505	0.923097	1.17467	0.919967	1	1.01904	0.800881	1	1.05583	0.825073	1	2	0	3	10	7	2	44	58	54	1702
En-g1652	EV44-g1652	984	putative ran bp2 nzf zinc finger-like protein	--	--	--	6088	N	WTC	21	--	--	--	--	--	--	--	--	--	--	bgh03424	EPQ64507.1	B0510_181T1	--	0	0	1.09471	1.06795	0.975932	1	0.969014	0.886194	1	0.948732	0.87069	1	0.986453	0.900151	1	0	2	0	2	4	1	50	28	41	86
En-g3730	EV44-g3730	279	hypothetical protein	--	--	--	6089	N	--	--	--	--	--	--	--	--	--	--	--	--	--	--	--	--	0	0	1.94781	1.43526	0.737143	0.928058	1.352	0.694909	1	1.19199	0.614818	1	1.22658	0.629056	1	0	0	0	0	0	0	0	1	0	8
En-g3168	EV44-g3168	582	putative glycosyl partial	--	--	--	6099	N	--	--	--	--	--	--	--	--	--	--	--	--	bgh05858	--	--	--	0	0	1.26905	1.10086	0.867807	1	1.04296	0.822788	1	1.03006	0.815464	1	0.980002	0.771417	1	0	0	0	0	0	0	4	2	6	15
En-g3651	EV44-g3651	387	hypothetical protein	--	--	--	6100	N	--	--	--	--	--	--	--	--	--	--	--	--	--	--	--	--	0	0	1.19118	1.06099	0.891052	1	1.22363	1.02843	1	1.15717	0.975984	1	1.14415	0.959501	1	0	0	0	0	0	0	0	2	0	2
En-g6511	EV44-g6511	2253	hypothetical protein similar to BGHDH14_bghG000244000001001, partial	--	--	--	6102	N	--	--	--	--	--	--	--	--	--	--	--	--	bghG000244000001001	EPQ61488.1	--	--	0	0	0.940668	0.898639	0.955691	1	0.837666	0.891526	1	0.916974	0.979357	1	1.00822	1.07068	1	8	2	4	2	0	0	15	21	23	119
En-g3046	EV44-g3046	1302	hypothetical protein similar to BGT96224_2735	--	--	--	6103	N	--	--	--	--	--	--	--	--	--	--	--	--	bgh02464	EPQ66740.1	--	--	0.001	0	1.05486	0.804377	0.762843	0.76898	0.962382	0.913386	1	0.991461	0.944284	1	0.985055	0.93284	1	0	0	0	0	0	0	14	11	11	31
En-g1319	EV44-g1319	528	hypothetical protein similar to BGT96224_2271	--	--	--	6105	N	--	--	--	--	--	--	--	--	--	--	--	--	bgh01920	EPQ64969.1	B0510_8789T1	--	0	0	1.05487	0.948417	0.899432	1	1.15503	1.09621	1	1.17159	1.11582	1	1.05657	1.00055	1	0	0	0	0	0	2	0	1	2	8
En-g5284	EV44-g5284	3018	hypothetical protein similar to GLAREA_00790	--	--	--	6108	N	--	--	--	--	--	--	--	--	--	--	--	--	--	--	--	--	0	0	0.970888	0.722006	0.743944	0.372753	0.947204	0.976729	1	0.977316	1.01131	1	1.0073	1.0364	1	2	0	0	0	2	0	6	10	15	26
En-g1944	EV44-g1944	3234	hypothetical protein similar to GLAREA_09084	--	--	--	6109	N	--	--	--	--	--	--	--	--	--	--	--	--	bgh05707	--	B0510_6441T1	--	0	0	0.892902	0.886751	0.993496	1	0.996115	1.11688	1	1.06352	1.19664	1	0.986685	1.10386	1	0	0	0	0	2	0	4	6	6	38
En-g2891	EV44-g2891	1611	hypothetical protein similar to BGT96224_A20789	--	--	--	6110	N	--	--	--	--	--	--	--	--	--	--	--	--	bghG005355000001001	EPQ62585.1	B0510_4005T1	--	0	0	0.854061	0.984699	1.15341	0.995692	1.00924	1.18306	1	0.947969	1.11513	1	0.9473	1.108	1	0	0	2	2	0	0	18	5	7	47
En-g3182	EV44-g3182	1665	hypothetical protein similar to BGHDH14_bgh04818	--	--	--	6111	N	--	--	--	--	--	--	--	--	--	--	--	--	bgh04818	EPQ66484.1	B0510_4271T1	--	0.0016	0.615385	0.994008	0.889862	0.895574	1	0.958284	0.965171	1	1.06966	1.08112	1	0.922132	0.926709	1	0	0	0	0	0	0	2	6	3	30
En-g531	EV44-g531	561	hypothetical protein	--	--	--	6113	Y	FKC	39	--	--	--	--	--	--	--	--	--	--	--	--	--	--	0	0	1.64554	5.98296	3.63728	1.25978e-16	1.34216	0.816576	1	2.03189	1.24054	1	1.10877	0.673089	0.556414	1	2	0	0	0	0	19	16	7	38
En-g3183	EV44-g3183	444	hypothetical protein	--	--	--	6115	N	YYC FEC YTC	10 30 109	--	--	--	--	--	--	--	--	--	--	--	--	--	--	0	0	1.46454	1.19924	0.819174	0.995046	1.23388	0.843475	1	1.30584	0.8958	1	1.32826	0.905991	1	0	0	0	0	0	0	0	6	5	34
En-g580	EV44-g580	1353	hypothetical protein similar to MBM_01955	--	--	--	6117	Y	--	--	--	--	--	--	--	--	--	--	--	--	bgh01804	EPQ66141.1	B0510_4852T1	--	0.001	0	0.843477	0.947082	1.12327	1	0.977378	1.16008	1	0.866765	1.0324	1	1.00489	1.19011	1	2	8	18	2	6	0	23	50	63	274
En-g689	EV44-g689	1542	putative v-type c subunit family protein	--	--	--	6123	N	--	--	--	--	--	--	--	--	--	--	--	--	bgh00417	EPQ65836.1	B0510_4106T1	--	0.0025	0	1.02086	0.80145	0.785381	0.785082	1.02715	1.00732	1	1.00864	0.992641	1	0.976234	0.955277	1	0	0	0	0	3	4	21	24	23	67
En-g1782	EV44-g1782	480	hypothetical protein similar to BGT96224_A20275	--	--	--	6127	N	--	--	--	--	--	--	--	--	--	--	--	--	--	EPQ63777.1	--	--	0	0	1.05264	1.04427	0.992434	1	0.927909	0.882525	1	0.994516	0.949192	1	1.2554	1.19136	1	0	0	2	3	2	0	4	7	12	27
En-g6316	EV44-g6316	588	hypothetical protein similar to BGT96224_A20605	--	--	--	6128	N	--	--	--	--	--	--	--	--	--	--	--	--	bghG003497000001001	EPQ66328.1	--	--	0	0	1.06705	1.11582	1.04611	1	1.08393	1.01699	1	1.13118	1.06504	1	1.3213	1.23696	1	2	2	6	0	3	0	35	34	37	69
En-g3402	EV44-g3402	1323	putative oxidoreductase-like protein	--	--	--	6129	N	--	--	--	--	--	--	--	--	--	--	--	--	--	--	B0510_5773T1	--	0	0	1.09653	0.740209	0.675309	0.259711	0.951815	0.869025	1	0.924266	0.846832	1	1.04191	0.949184	1	0	0	0	0	0	0	0	2	2	6
En-g6463	EV44-g6463	1485	hypothetical protein similar to BGHDH14_bgh06880	--	--	--	6133	N	--	--	--	--	--	--	--	--	--	--	--	--	bgh06880	EPQ62104.1	B0510_4453T1	--	0	0	0.902321	1.10324	1.22314	0.903279	0.94914	1.0531	1	0.946594	1.05396	1	0.86261	0.954978	1	2	3	18	0	0	3	31	53	73	158
En-g6218	EV44-g6218	5601	putative proteophosphoglycan ppg4	--	--	--	6136	N	--	--	--	--	--	--	--	--	--	--	--	--	bgh05526	EPQ61927.1	B0510_7068T1	--	0.0009	0.714286	0.889948	0.794861	0.893502	0.995046	0.894136	1.00586	1	0.912478	1.0301	1	0.931344	1.04541	1	6	0	6	2	0	2	14	18	31	47
En-g2752	EV44-g2752	1098	putative cell morphogenesis protein las1	--	--	--	6137	N	--	--	--	--	--	--	--	--	--	--	--	--	bgh04462	EPQ65135.1	B0510_6949T1	--	0	0	0.942629	0.990294	1.05097	1	0.995082	1.05686	1	0.864812	0.921725	1	1.05856	1.1218	1	0	0	3	0	4	0	32	60	42	192
En-g4009	EV44-g4009	741	hypothetical protein similar to SS1G_04940	--	--	--	6140	N	--	--	--	--	--	--	--	--	--	--	--	--	bgh06796	--	--	--	0	0	1.14965	1.20112	1.04518	1	1.13438	0.987854	1	1.04581	0.913918	1	1.03931	0.903071	1	0	0	0	0	0	0	0	0	0	1
En-g4040	EV44-g4040	630	hypothetical protein similar to BGT96224_A21587, partial	--	--	--	6152	N	--	--	--	--	--	--	--	--	--	--	--	--	--	EPQ64711.1	--	--	0	0	1.12138	1.20278	1.073	1	1.1906	1.06295	1	1.55586	1.39392	1	1.11576	0.993934	1	0	0	0	0	0	0	0	0	0	0
En-g893	EV44-g893	1041	putative c-x8-c-x5-c-x3-h type zinc finger protein	--	--	--	6154	N	--	--	--	--	--	--	--	--	--	--	--	--	bgh04714	EPQ61903.1	B0510_2012T1	--	0.0012	0	0.903726	0.802185	0.887986	1	0.931275	1.03167	1	1.05351	1.17118	1	0.946013	1.04568	1	0	0	0	2	4	0	14	25	18	67
En-g514	EV44-g514	939	hypothetical protein	--	--	--	6155	Y	--	--	--	--	RFLR	42	--	--	--	--	GYSR	48	--	--	--	--	0	0	1.05477	0.924088	0.876445	1	1.06659	1.01237	1	1.05458	1.00449	1	0.968072	0.916834	1	2	3	8	0	3	2	12	8	21	66
En-g3334	EV44-g3334	279	hypothetical protein	--	--	--	6157	N	--	--	--	--	--	--	--	--	--	--	--	--	--	--	--	--	0.0052	0	1.35462	1.15925	0.856109	1	1.32092	0.976244	1	1.19199	0.884052	1	1.21553	0.896375	1	0	0	0	0	0	0	1	2	2	5
En-g6019	EV44-g6019	975	hypothetical protein similar to UCRPA7_72	--	--	--	6158	N	--	--	--	--	--	--	--	--	--	--	--	--	bgh00403	--	B0510_6408T1	--	0.0014	0.333333	0.889175	0.848565	0.954699	1	0.887846	0.999654	1	1.01662	1.14866	1	0.804023	0.903277	1	4	0	0	2	0	0	33	20	24	89
En-g5919	EV44-g5919	555	hypothetical protein	--	--	--	6159	N	--	--	--	--	--	--	--	--	--	--	--	--	--	--	--	--	0	0	1.05929	1.25987	1.18982	0.997836	1.17963	1.11489	1	1.18267	1.12168	1	1.21655	1.14724	1	0	2	0	0	0	0	3	0	4	5
En-g4069	EV44-g4069	561	hypothetical protein similar to PMAA_090260	--	--	--	6161	N	--	--	--	--	--	--	--	--	--	--	--	--	bghG004010000003001	--	--	--	0	0	1.25968	0.995316	0.790441	0.935186	1.04243	0.828488	1	1.27993	1.02081	1	1.10951	0.879857	1	0	0	0	0	0	0	0	0	0	0
En-g3020	EV44-g3020	3651	hypothetical protein	--	--	--	6171	N	--	--	--	--	--	--	--	--	--	--	--	--	bghG001398000004001	EPQ66581.1	B0510_1526T1	--	0.0004	0	0.93097	0.771128	0.828626	0.830728	0.945283	1.01654	1	0.974413	1.05154	1	0.905234	0.971326	1	0	0	0	0	0	0	18	30	18	38
En-g1549	EV44-g1549	1809	hypothetical protein	--	--	--	6177	N	--	--	--	--	--	--	--	--	--	--	--	--	bghG007527000002001	EPQ66995.1	--	--	0.0007	0	0.942193	1.1732	1.24566	0.826656	1.04977	1.11547	1	0.878077	0.936296	1	1.10437	1.17089	1	0	1	6	7	8	0	90	116	103	537
En-g145	EV44-g145	780	hypothetical protein	--	--	--	6178	Y	--	--	--	--	--	--	--	--	--	--	--	--	bghG001016000001001	EPQ63017.1	B0510_6500T1	--	0	0	1.13058	1.2953	1.14614	1	1.20066	1.0632	1	1.17251	1.04192	1	1.0672	0.94294	1	0	0	2	0	4	0	6	9	5	47
En-g6482	EV44-g6482	864	hypothetical protein	--	--	GH18	6179	N	--	--	--	--	--	--	--	--	--	--	--	--	--	--	--	--	0	0	1.18935	1.15511	0.971589	1	1.14415	0.963103	1	0.931898	0.787191	1	1.21323	1.019	1	4	0	9	0	2	0	5	10	92	45
En-g2270	EV44-g2270	285	hypothetical protein	--	--	--	6181	N	--	--	--	--	--	--	--	--	--	--	--	--	--	--	--	--	0	0	1.01932	1.07625	1.05625	1	1.12311	1.10308	1	0.804	0.792437	1	0.993628	0.97376	1	0	0	0	1	0	0	6	0	2	4
En-g4698	EV44-g4698	579	hypothetical protein similar to BGT96224_1821	--	--	--	6183	N	--	--	--	--	--	--	--	--	--	--	--	--	bgh01384	EPQ61665.1	B0510_6469T1	--	0	0	1.10497	1.43109	1.29564	0.905072	1.10078	0.997352	1	1.17143	1.06509	1	1.25664	1.13606	1	0	2	1	3	0	0	36	42	38	202
En-g3347	EV44-g3347	522	putative capsid protein	--	--	--	6188	N	--	--	--	--	--	--	--	--	--	--	--	--	--	--	--	--	0	0	1.30134	1.09758	0.843745	1	0.980104	0.754016	1	1.36641	1.0549	1	1.15171	0.884078	1	0	0	0	0	0	0	0	4	1	3
En-g3752	EV44-g3752	1347	hypothetical protein	--	--	--	6189	N	--	--	--	--	--	--	--	--	--	--	--	--	--	--	--	--	0	0	8.48701	7.33142	0.864174	0.883032	8.21114	0.968608	1	10.6652	1.2625	1	6.80007	0.800383	1	0	0	0	0	0	0	0	0	0	13
En-g3218	EV44-g3218	951	hypothetical protein	--	--	--	6190	N	--	--	--	--	--	--	--	--	--	--	--	--	--	--	--	--	0.0014	0	1.2286	0.897204	0.73055	0.657004	1.0486	0.854472	1	1.19635	0.97829	1	1.18005	0.959465	1	0	0	0	0	0	0	4	0	4	1
En-g2731	EV44-g2731	528	putative ubiquitin-like protein smt3	--	--	--	6191	N	--	--	--	--	--	--	--	--	--	--	--	--	bgh04958	EPQ65660.1	--	--	0	0	1.07295	1.31299	1.2242	0.985239	1.04704	0.976973	1	1.06383	0.996121	1	1.11429	1.03743	1	0	1	5	2	6	0	26	41	39	231
En-g5691	EV44-g5691	840	hypothetical protein similar to BGHDH14_bgh02632	--	--	--	6194	N	--	--	--	--	--	--	--	--	--	--	--	--	bgh02632	EPQ63461.1	B0510_2111T1	--	0.0016	0	1.30273	1.20278	0.923637	1	0.944566	0.725903	1	1.13564	0.875807	1	1.00566	0.771144	1	2	0	2	2	0	0	16	28	29	61
En-g1205	EV44-g1205	867	putative bel1-like homeodomain protein 8	--	--	--	6196	N	--	--	--	--	--	--	--	--	--	--	--	--	--	EPQ67734.1	B0510_2300T1	--	0.0015	0	1.06753	0.771758	0.723218	0.674308	0.89181	0.836357	1	1.26393	1.18949	1	1.11988	1.04792	1	0	0	1	2	0	2	12	9	4	48
En-g5772	EV44-g5772	2391	hypothetical protein similar to GLAREA_08143	--	--	--	6198	N	--	--	--	--	--	--	--	--	--	--	--	--	--	EPQ61729.1	--	--	0.0011	0.375	0.943677	0.965672	1.0237	1	0.837965	0.889001	1	0.879843	0.936703	1	1.03738	1.09813	1	8	2	1	8	2	0	12	20	6	59
En-g4986	EV44-g4986	219	hypothetical protein	--	--	--	6200	N	--	--	--	--	--	--	--	--	--	--	--	--	--	--	--	--	0	0	1.69191	1.6175	0.956396	1	1.18787	0.702896	1	0.839208	0.498326	1	1.33739	0.789625	1	0	0	1	0	0	0	0	0	1	14
En-g32	EV44-g32	654	hypothetical protein	--	--	--	6201	Y	--	--	--	--	--	--	--	--	--	--	--	--	--	--	--	--	0	0	0.948812	1.2158	1.28189	0.904937	1.01071	1.06646	1	1.06644	1.12921	1	0.98412	1.03611	1	0	0	0	1	5	0	31	38	26	25
En-g1962	EV44-g1962	459	hypothetical protein	--	--	--	6202	N	YRC	88	--	--	RPLR	66	--	--	--	--	--	--	--	--	--	--	0.0089	0	9.61703	14.5962	1.51833	0.00934888	15.1042	1.57237	0.0066063	14.7769	1.5437	0.012058	15.6838	1.62911	0.000826172	0	0	0	0	2	0	0	2	4	6
En-g3066	EV44-g3066	2124	hypothetical protein similar to GLAREA_01419	--	--	--	6203	N	--	--	--	--	--	--	--	--	--	--	--	--	bgh04909	EPQ66249.1	B0510_9322T1	--	0.0056	1.33333	0.976606	0.977536	1.00134	1	0.887601	0.909909	1	0.86918	0.89415	1	0.977232	0.999581	1	0	0	0	0	0	0	0	17	12	74
En-g2409	EV44-g2409	309	putative hit finger domain protein	--	--	--	6211	N	--	--	--	--	--	--	--	--	--	--	--	--	bgh01858	--	B0510_4358T1	--	0	0	1.32861	1.20638	0.908354	1	1.42637	1.07482	1	1.27963	0.967623	1	1.22355	0.919952	1	0	0	2	3	0	0	9	6	4	16
En-g3761	EV44-g3761	441	hypothetical protein	--	--	--	6215	N	--	--	--	--	--	--	--	--	--	--	--	--	--	--	--	--	0.017	2.36111	1.07058	1.03493	0.967077	1	1.00851	0.943106	1	0.930851	0.87354	1	1.1094	1.03517	1	0	0	0	0	0	0	0	0	0	5
En-g435	EV44-g435	387	hypothetical protein	--	--	--	6217	Y	--	--	--	--	--	--	--	--	--	--	--	--	--	--	--	--	0	0	1.60211	1.28942	0.805142	0.994825	1.19876	0.749102	1	1.77522	1.11322	1	1.25074	0.779856	1	2	2	0	0	0	2	6	3	10	17
En-g430	EV44-g430	447	hypothetical protein	--	--	--	6219	Y	--	--	--	--	--	--	--	--	--	--	--	--	--	--	--	--	0	0	1.48944	1.10296	0.740807	0.828819	1.1342	0.762372	1	1.51816	1.02403	1	1.25838	0.843972	1	1	0	0	0	0	0	10	6	2	21
En-g3509	EV44-g3509	336	hypothetical protein	--	--	--	6221	N	--	--	--	--	--	--	--	--	--	--	--	--	--	--	--	--	0	0	1.2645	1.52181	1.20396	1	1.3033	1.03187	1	1.69304	1.34515	1	1.22037	0.964077	1	0	0	0	0	0	0	2	0	0	2
En-g5230	EV44-g5230	972	hypothetical protein	--	--	--	6222	N	--	--	--	--	--	--	--	--	--	--	--	--	--	--	--	--	0	0	7.03189	8.03982	1.14378	0.936562	5.5713	0.793203	1	7.00049	1.00018	1	6.2866	0.893065	1	2	0	2	0	0	2	2	7	10	58
En-g3253	EV44-g3253	948	hypothetical protein	--	--	--	6223	N	--	--	--	--	--	--	--	--	--	--	--	--	--	--	--	--	0.0015	0	0.979735	0.974776	0.995324	1	0.965017	0.986111	1	1.14013	1.16913	1	1.08622	1.10751	1	0	0	0	0	0	0	2	0	5	1
En-g3144	EV44-g3144	1176	hypothetical protein	--	--	--	6227	N	--	--	--	--	--	--	--	--	--	--	--	--	--	--	B0510_7812T1	--	0	0	1.02051	0.855774	0.838901	0.967844	1.10042	1.07954	1	1.0055	0.989892	1	1.02932	1.00757	1	0	0	0	0	0	0	2	2	10	14
En-g2564	EV44-g2564	396	hypothetical protein similar to GMDG_06531	--	--	--	6229	N	--	--	--	--	--	--	--	--	--	--	--	--	bgh03233	EPQ62848.1	--	--	0	0	0.99266	0.857906	0.864585	1	1.30531	1.31648	1	0.905352	0.916299	1	1.12445	1.13156	1	0	0	1	0	2	0	8	5	1	28
En-g3099	EV44-g3099	2433	hypothetical protein	--	--	--	6233	N	--	--	--	--	--	--	--	--	--	--	--	--	bgh01377	EPQ62117.1	B0510_4153T1	--	0.0016	0	1.0214	0.917976	0.89909	1	1.04092	1.02028	1	0.873438	0.859124	1	0.940814	0.920126	1	0	0	0	0	0	0	10	9	2	26
En-g5541	EV44-g5541	840	hypothetical protein	--	--	--	6236	N	--	--	--	--	--	--	--	--	--	--	--	--	--	--	--	--	0	0	0.938917	0.870949	0.927969	1	0.841073	0.896821	1	0.858259	0.918357	1	0.940137	1.00024	1	1	0	0	0	0	0	0	0	0	10
En-g3206	EV44-g3206	915	hypothetical protein similar to OCS_00216	--	--	--	6239	N	--	--	--	--	--	--	--	--	--	--	--	--	--	--	--	--	0.0045	1.125	1.89246	1.9458	1.02859	1	2.13706	1.13055	1	2.20946	1.17295	1	1.86667	0.985327	1	0	0	0	0	0	0	3	4	2	26
En-g6362	EV44-g6362	1572	putative autophagy-related protein 28	--	--	--	6240	N	--	--	--	--	--	--	--	--	--	--	--	--	bgh05073	EPQ65911.1	B0510_723T1	--	0.0017	0	0.952246	0.883722	0.9284	1	1.05083	1.1048	1	1.08283	1.14244	1	1.02572	1.07601	1	0	2	4	0	0	0	26	23	19	85
En-g2436	EV44-g2436	600	putative cell surface	--	--	--	6242	N	--	--	--	--	--	--	--	--	--	--	--	--	--	--	B0510_263T1	--	0	0	1.0441	1.15908	1.11055	1	1.12639	1.08006	1	1.06013	1.02009	1	1.04569	1.00046	1	0	0	0	0	1	0	2	0	6	12
En-g3338	EV44-g3338	240	hypothetical protein	--	--	--	6247	N	--	--	--	--	--	--	--	--	--	--	--	--	--	--	--	--	0	0	1.45113	0.752283	0.518612	0.2569	1.53109	1.05632	1	1.25644	0.869871	1	1.28205	0.88255	1	0	0	0	0	0	0	0	2	3	7
En-g4985	EV44-g4985	345	hypothetical protein	--	--	--	6250	N	FAC	83	--	--	--	--	--	--	--	--	--	--	--	--	--	--	0	0	1.52916	1.09624	0.717171	0.842066	1.03231	0.675862	1	1.54636	1.01596	1	1.13585	0.742009	1	0	0	1	0	0	0	0	3	0	7
En-g1571	EV44-g1571	570	putative suppressor protein srp40 protein	--	--	--	6251	N	--	--	--	--	--	--	--	--	--	--	--	--	bgh02187	EPQ63378.1	B0510_7482T1	--	0	0	1.15355	0.838276	0.726975	0.814433	1.18691	1.03011	1	1.08516	0.945101	1	1.16669	1.01032	1	0	3	0	5	0	3	20	21	19	83
En-g3246	EV44-g3246	675	hypothetical protein	--	--	--	6253	N	--	--	--	--	RQLR	14	--	--	--	--	--	--	--	--	--	--	0	0	1.09701	0.685572	0.62519	0.220589	0.749549	0.684054	1	0.933157	0.854605	1	1.06917	0.97359	1	0	0	0	0	0	0	5	0	2	9
En-g5086	EV44-g5086	603	hypothetical protein similar to MBM_09080	--	--	--	6254	N	--	--	--	--	--	--	--	--	--	--	--	--	bghG003477000001001	EPQ61464.1	B0510_5272T1	--	0	0	1.17854	0.996431	0.84581	0.997836	1.01828	0.865019	1	1.00186	0.854053	1	1.01553	0.860778	1	0	2	0	0	0	1	18	10	9	64
En-g2511	EV44-g2511	1179	putative multidomain presynaptic cytomatrix related protein	--	--	--	6256	N	--	--	--	--	--	--	--	--	--	--	--	--	bgh03699	EPQ62951.1	--	--	0	0	1.0241	0.965374	0.943018	1	0.925826	0.905076	1	1.02065	1.00128	1	1.0189	0.993865	1	2	0	4	0	0	6	19	30	30	144
En-g3259	EV44-g3259	852	hypothetical protein similar to SS1G_00713	--	--	--	6257	N	--	--	--	--	RTLR	14	--	--	--	--	--	--	--	--	--	--	0	0	2.02059	1.98305	0.9818	1	2.27044	1.12495	1	2.34836	1.16763	1	2.01848	0.997897	1	0	0	0	0	0	0	4	3	0	6
En-g6378	EV44-g6378	2817	hypothetical protein similar to MBM_07165	--	--	--	6258	N	--	--	--	--	--	--	--	--	--	--	--	--	bgh04127	EPQ61898.1	B0510_4990T1	--	0	0	0.831286	0.988493	1.18957	0.905072	0.888075	1.06954	1	0.938241	1.13392	1	0.955445	1.14814	1	0	8	4	0	0	2	12	23	33	96
En-g480	EV44-g480	651	hypothetical protein	--	--	--	6265	Y	--	--	--	--	--	--	--	--	--	--	--	--	--	--	--	--	0.002	0.273973	1.5026	1.63241	1.08681	1	1.6517	1.10049	1	1.21664	0.813465	1	1.37813	0.916192	1	0	2	0	0	0	0	1	2	26	31
En-g5993	EV44-g5993	363	hypothetical protein	--	--	--	6267	N	--	--	--	--	--	--	--	--	--	--	--	--	--	--	--	--	0.0161	0	0.828606	1.18923	1.43577	0.826656	1.02447	1.2378	1	0.729312	0.884271	1	0.962635	1.16052	1	1	1	0	0	0	0	1	5	32	18
En-g63	EV44-g63	510	hypothetical protein	--	--	--	6268	Y	YLC	10	--	--	--	--	--	--	--	--	--	--	--	--	--	--	0.012	0	1.36069	1.02328	0.752322	0.863243	1.22723	0.902951	1	1.09026	0.804988	1	1.12348	0.824791	1	0	0	0	0	0	2	0	3	36	11
En-g3336	EV44-g3336	261	hypothetical protein	--	--	--	6269	N	--	--	--	--	--	--	--	--	--	--	--	--	--	--	--	--	0	0	1.49636	1.24396	0.831648	1	1.33407	0.892566	1	1.17812	0.790994	1	1.14626	0.765217	1	0	0	0	0	0	0	0	2	3	11
En-g6532	EV44-g6532	663	hypothetical protein	--	--	--	6274	N	--	--	--	--	--	--	IEAR	107	--	--	--	--	--	--	--	--	0	0	1.13932	1.18599	1.04137	1	0.968	0.850606	1	1.00037	0.88213	1	1.07576	0.943214	1	4	20	21	2	4	0	97	111	48	86
En-g4904	EV44-g4904	1095	putative anaphase promoting complex subunit protein	--	--	--	6278	N	--	--	--	--	--	--	--	--	--	--	--	--	bgh04831	EPQ67634.1	B0510_7633T1	--	0.0012	0	1.00161	0.998633	0.997416	1	1.04136	1.04089	1	1.09497	1.09831	1	1.0136	1.0109	1	0	0	2	0	1	0	8	10	17	45
En-g6020	EV44-g6020	801	hypothetical protein	--	--	--	6279	N	--	--	--	--	--	--	--	--	--	--	--	--	--	--	--	--	0	0	1.14148	0.943542	0.826912	0.967396	1.21856	1.06875	1	0.999541	0.879733	1	1.02876	0.900292	1	4	0	0	2	0	0	14	20	26	70
En-g6457	EV44-g6457	450	hypothetical protein	--	--	--	6281	N	--	--	--	--	--	--	--	--	--	--	--	--	--	--	--	--	0	0	1.00619	1.21903	1.212	0.996428	1.19692	1.19093	1	1.23335	1.23148	1	1.11894	1.11087	1	3	8	3	2	0	1	47	45	11	8
En-g1578	EV44-g1578	1482	putative lyr family protein	--	--	--	6287	N	--	--	--	--	--	--	--	--	--	--	--	--	--	EPQ65354.1	B0510_1228T1	--	0	0	0.822871	0.900785	1.09511	1	0.898565	1.09324	1	0.968088	1.18196	1	0.913346	1.10877	1	1	2	2	2	6	4	55	64	57	158
En-g235	EV44-g235	687	hypothetical protein	--	--	--	6291	Y	--	--	--	--	--	--	--	--	--	--	--	--	--	--	--	--	0.0016	0.0474777	1.0015	1.32288	1.32142	0.779096	1.13716	1.13677	1	1.07453	1.07793	1	1.04379	1.04112	1	0	0	0	0	0	0	0	5	4	11
En-g6474	EV44-g6474	1578	putative pak-box p21-rho-binding protein	--	--	--	6292	N	--	--	--	--	--	--	--	--	--	--	--	--	bgh00866	EPQ67569.1	B0510_8801T1	--	0.0026	0	0.945495	0.948683	1.00376	1	1.08805	1.1521	1	1.08981	1.15801	1	0.914359	0.966046	1	4	2	5	0	2	0	10	12	24	40
En-g3451	EV44-g3451	717	hypothetical protein similar to BGHDH14_bgh05095	--	--	--	6297	N	--	--	--	--	--	--	--	--	--	--	--	--	bgh05095	--	--	--	0.0018	0	1.16718	1.13681	0.974357	1	1.04251	0.894217	1	0.905352	0.779292	1	0.841872	0.720524	1	0	0	0	0	0	0	2	1	0	3
En-g3810	EV44-g3810	786	hypothetical protein	--	--	--	6299	N	--	--	--	--	--	--	--	--	--	--	--	--	--	--	--	--	0.0036	0	1.01053	1.24345	1.23097	0.941428	1.07924	1.06922	1	0.833499	0.82866	1	0.950935	0.94003	1	0	0	0	0	0	0	0	0	0	0
En-g2903	EV44-g2903	1695	hypothetical protein similar to BGHDH14_bghG001171000001001	--	--	--	6300	N	--	--	--	--	--	--	--	--	--	--	--	--	bghG001171000001001	EPQ64205.1	B0510_5949T1	--	0	0	0.999732	0.934083	0.934695	1	1.09224	1.09379	1	1.05073	1.05591	1	1.04587	1.04504	1	2	2	0	4	0	2	28	30	32	142
En-g1743	EV44-g1743	237	hypothetical protein	--	--	--	6301	N	--	--	--	--	--	--	--	--	--	--	--	--	--	--	--	--	0	0	346.076	282.1	0.815456	0.517431	228.439	0.660844	0.00275426	217.52	0.631462	0.000413624	268.9	0.776175	0.446735	0	0	0	2	0	0	2	2	0	3
En-g473	EV44-g473	792	hypothetical protein similar to MBM_01844	--	--	--	6302	Y	--	--	--	--	--	--	ISAR	12	--	--	--	--	bgh04647	EPQ65145.1	B0510_29T1	--	0	0	1.134	1.14734	1.01216	1	1.18808	1.0489	1	0.913586	0.809389	1	1.17031	1.03093	1	10	22	34	7	27	10	54	48	119	206
En-g5101	EV44-g5101	1884	putative myb dna-binding domain containing protein	--	--	--	6304	N	--	--	--	--	--	--	--	--	--	--	--	--	bghG004753000001001	EPQ67911.1	--	--	0	0	1.00826	1.03494	1.02685	1	0.991875	0.984877	1	0.93835	0.934998	1	1.06859	1.05871	1	2	3	4	2	4	2	12	13	22	36
En-g3684	EV44-g3684	462	hypothetical protein	--	--	--	6307	N	--	--	--	--	--	--	--	--	--	--	--	--	--	--	--	--	0	0	1.06931	1.14736	1.07341	1	1.25852	1.1783	1	1.09397	1.02783	1	1.04492	0.976159	1	0	0	0	0	0	0	1	0	0	5
En-g3272	EV44-g3272	561	hypothetical protein	--	--	--	6308	N	--	--	--	--	--	--	--	--	--	--	--	--	--	--	--	--	0	0	1.85814	1.57034	0.845444	0.996428	0.502355	0.270665	9.13478e-08	1.31042	0.70852	1	1.80805	0.972013	1	0	0	0	0	0	0	2	0	4	10
En-g2004	EV44-g2004	204	hypothetical protein	--	--	--	6309	N	--	--	--	--	--	--	--	--	--	--	--	--	--	--	--	--	0	0	1.53226	1.1001	0.718242	0.93096	1.20618	0.788095	1	1.34895	0.884475	1	1.10108	0.717841	1	0	0	0	0	0	1	0	2	0	15
En-g533	EV44-g533	657	hypothetical protein	--	--	--	6310	Y	YSC	88	--	--	--	--	--	--	--	--	--	--	--	--	--	--	0	0	1.50782	1.14807	0.761706	0.830722	1.33547	0.886718	1	1.12628	0.750441	1	0.949626	0.629134	0.484529	2	0	4	1	0	0	37	41	25	69
En-g3167	EV44-g3167	300	hypothetical protein similar to MAC_01509	--	--	--	6316	N	--	--	--	--	--	--	--	--	--	--	--	--	--	--	--	--	0	0	3.78761	3.41912	0.903062	1	3.035	0.802218	1	3.20897	0.851178	1	3.02137	0.796853	1	0	0	0	0	0	0	2	0	10	15
En-g1954	EV44-g1954	354	hypothetical protein	--	--	--	6317	N	FAC	48	--	--	--	--	--	--	--	--	--	--	--	--	--	--	0	0	1.09378	1.15599	1.05729	1	1.16082	1.06252	1	1.01136	0.928958	1	0.998282	0.911726	1	0	0	0	0	2	0	5	2	3	24
En-g4641	EV44-g4641	1746	putative smc domain-containing protein	--	--	--	6319	N	FAC FLC	32 108	--	--	RRLR	44	--	--	--	--	--	--	bghG003933000002001	EPQ63210.1	--	--	0	0	0.92436	0.752164	0.814029	0.874647	0.953307	1.0325	1	0.908941	0.987904	1	1.02007	1.10238	1	0	2	4	4	2	0	39	48	25	91
En-g1345	EV44-g1345	414	hypothetical protein	--	--	--	6320	N	--	--	--	--	--	--	--	--	--	--	--	--	--	--	--	--	0.0069	0	1.14559	1.67407	1.46188	0.713652	1.35098	1.18065	1	0.908997	0.797173	1	1.3479	1.17535	1	0	0	0	3	0	0	0	1	1	4
En-g5088	EV44-g5088	858	hypothetical protein similar to OCS_00216	--	--	--	6322	N	YLC	109	--	--	--	--	--	--	--	--	--	--	--	--	--	--	0	0	1.0969	1.1596	1.05757	1	0.975283	0.89015	1	1.24442	1.13978	1	1.15344	1.05043	1	0	2	0	0	0	1	4	7	7	57
En-g488	EV44-g488	783	hypothetical protein	--	--	--	6323	Y	FQC	49	--	--	--	--	--	--	--	--	--	--	--	--	--	--	0.0035	0.346939	1.46342	1.64171	1.12227	1	1.48117	1.0133	1	1.77873	1.22113	1	1.38986	0.948733	1	4	5	1	2	6	0	45	44	21	26
En-g3669	EV44-g3669	888	putative glycosyl partial	--	--	--	6324	N	--	--	--	--	--	--	--	--	--	--	--	--	bghG004010000003001	--	--	--	0	0	1.00162	1.17622	1.17478	0.996428	1.02451	1.02403	1	0.132351	0.132754	3.825e-15	0.186497	0.185999	1.9447e-13	0	0	0	0	0	0	0	2	0	0
En-g444	EV44-g444	621	putative small secreted protein	--	--	--	6326	Y	--	--	--	--	--	--	--	--	--	--	--	--	--	--	B0510_8971T1	PGTT_13807	0.0023	0	2.24758	2.45349	1.09204	1	2.45144	1.09196	1	2.34058	1.04623	1	2.36157	1.0496	1	12	4	17	8	3	10	34	48	538	104
En-g3084	EV44-g3084	1050	hypothetical protein similar to BGT96224_Ac30716	--	--	--	6330	N	--	--	--	--	RELR	90	--	--	--	--	--	--	--	EPQ61599.1	--	--	0.0013	0.333333	0.943375	1.29079	1.3688	0.624344	0.970374	1.0298	1	1.1544	1.22939	1	0.942527	0.998043	1	0	0	0	0	0	0	10	3	10	33
En-g5494	EV44-g5494	1110	hypothetical protein similar to BGT96224_A21587, partial	--	--	--	6331	N	--	--	--	--	--	--	--	--	--	--	--	--	--	EPQ64711.1	--	--	0	0	0.950242	1.19882	1.26208	0.874647	0.972606	1.02471	1	0.90277	0.954472	1	0.974905	1.02487	1	0	0	2	0	0	0	0	2	0	3
En-g3728	EV44-g3728	474	hypothetical protein	--	--	--	6333	N	--	--	--	--	--	--	--	--	--	--	--	--	--	--	--	--	0	0	1.32368	1.04626	0.790721	0.967396	1.12509	0.850947	1	1.16321	0.882861	1	1.38541	1.04553	1	0	0	0	0	0	0	0	1	0	9
En-g3399	EV44-g3399	1320	putative nucleotide-diphospho-sugar transferase	--	--	--	6337	N	--	--	--	--	--	--	LEAR	42	--	--	--	--	--	--	B0510_4533T1	--	0	0	0.995286	0.852139	0.856508	0.995046	1.13931	1.14603	1	1.05404	1.06397	1	0.976669	0.980256	1	0	0	0	0	0	0	0	2	2	16
En-g3427	EV44-g3427	405	hypothetical protein	--	--	--	6340	N	--	--	--	--	--	--	--	--	--	--	--	--	--	--	--	--	0	0	1.12836	1.21691	1.0789	1	1.09196	0.968857	1	1.02644	0.913918	1	1.25605	1.11199	1	0	0	0	0	0	0	0	4	0	5
En-g81	EV44-g81	435	putative csep0040 effector protein	--	--	--	6346	Y	--	--	--	--	--	--	--	--	--	--	--	--	bgh01776	EPQ66431.1	--	--	0	0	1.52186	1.53661	1.01008	1	1.07645	0.708141	1	0.995888	0.65744	1	1.10564	0.725736	1	16	15	33	55	55	20	703	690	773	1928
En-g5900	EV44-g5900	405	hypothetical protein	--	--	--	6347	N	--	--	--	--	--	--	--	--	--	--	--	--	--	--	--	--	0	0	1.09176	1.17127	1.07324	1	1.1776	1.07987	1	0.929197	0.855068	1	1.0429	0.954237	1	0	2	0	0	0	0	8	12	24	62
En-g5722	EV44-g5722	525	putative opy2 protein	--	--	--	6349	N	--	--	--	--	--	--	--	--	--	--	--	--	bgh03335	EPQ66927.1	B0510_2230T1	--	0	0	1.18569	1.17931	0.995008	1	1.09012	0.920459	1	0.891844	0.755681	1	1.12751	0.949925	1	1	0	2	0	1	0	35	56	24	105
En-g597	EV44-g597	531	hypothetical protein	--	--	--	6353	Y	--	--	--	--	--	--	--	--	--	--	--	--	bgh03113	EPQ61518.1	--	--	0	0	1.36302	1.32841	0.974987	1	1.15946	0.851632	1	0.931212	0.686383	1	1.1438	0.838277	1	18	22	35	11	11	1	32	26	27	495
En-g3158	EV44-g3158	2568	hypothetical protein similar to BGT96224_5137, partial	--	--	--	6356	N	--	--	--	--	--	--	--	--	--	--	--	--	bgh04330	EPQ64751.1	B0510_9990T1	--	0.0019	2.71429	0.939005	0.835277	0.88988	0.996428	1.0363	1.10488	1	0.994303	1.06383	1	0.965995	1.02765	1	0	0	0	0	0	0	0	12	2	28
En-g2966	EV44-g2966	1134	putative mitotic apparatus protein p62	--	--	--	6358	N	--	--	--	--	--	--	--	--	--	--	--	--	--	--	B0510_3828T1	--	0	0	1.12496	0.644659	0.573272	0.0179518	1.07993	0.961079	1	1.19313	1.06554	1	1.06554	0.946178	1	0	2	0	0	0	2	18	20	35	79
En-g1747	EV44-g1747	441	hypothetical protein	--	--	--	6359	N	--	--	--	--	--	--	--	--	--	--	--	--	--	--	--	--	0	0	1.16433	1.2995	1.11652	1	1.26458	1.08735	1	1.11676	0.963614	1	1.29263	1.10901	1	0	0	0	2	0	0	0	0	2	3
En-g2198	EV44-g2198	951	hypothetical protein similar to BGHDH14_bghG005293000001001	--	--	--	6368	N	--	--	--	--	--	--	--	--	--	--	--	--	bghG005293000001001	EPQ64421.1	B0510_1191T1	--	0.0015	0.394737	1.00781	0.958745	0.95168	1	1.01212	1.00543	1	0.86045	0.857759	1	0.936905	0.928656	1	4	0	6	3	3	8	22	48	47	238
En-g3823	EV44-g3823	624	hypothetical protein similar to BGT96224_Ac31491	--	--	--	6370	N	YCC	34	--	--	--	--	--	--	--	--	--	--	--	EPQ67175.1	--	--	0	0	1.22322	1.15511	0.944688	1	1.11867	0.915585	1	1.17111	0.961864	1	1.05238	0.859429	1	0	0	0	0	0	0	0	0	0	6
En-g522	EV44-g522	300	hypothetical protein	--	--	--	6374	Y	--	--	--	--	--	--	--	--	--	--	--	--	--	--	--	--	0.0046	0	1.44711	0.730205	0.504791	0.133371	1.13414	0.784628	1	1.34734	0.935396	1	1.20969	0.83505	1	0	3	0	0	0	0	2	6	15	16
En-g1391	EV44-g1391	1071	putative alternative oxidase	--	--	--	6375	N	--	--	--	--	--	--	--	--	--	--	GFSR	20	--	--	B0510_10249T1	--	0	0	1.05634	1.12167	1.06226	1	0.87443	0.828742	1	0.951987	0.905411	1	1.0248	0.96911	1	2	0	0	2	9	0	50	70	78	87
En-g986	EV44-g986	1185	putative glycosyl partial	--	--	--	6376	N	--	--	--	--	RKLR	70	--	--	--	--	--	--	bgh01874	EPQ64449.1	--	--	0.0155	2.34426	4.74442	4.72311	0.995895	1	4.67233	0.985938	1	5.07749	1.07519	1	3.98843	0.839767	1	0	0	0	0	2	2	0	2	0	18
En-g325	EV44-g325	414	hypothetical protein	--	--	--	6379	Y	--	--	--	--	--	--	--	--	--	--	--	--	--	--	--	--	0	0	0.945706	0.867954	0.91814	1	1.00923	1.0684	1	0.904659	0.961057	1	0.868726	0.917628	1	1	2	0	1	0	2	1	2	0	4
En-g1719	EV44-g1719	1605	hypothetical protein similar to MBM_05999	--	--	--	6380	N	--	--	--	--	--	--	--	--	--	--	--	--	bgh04435	EPQ65747.1	B0510_824T1	--	0.0008	0	0.981385	1.00622	1.0257	1	0.928899	0.947608	1	0.826754	0.846363	1	0.934527	0.951245	1	0	0	0	2	0	0	8	6	10	17
En-g451	EV44-g451	1431	hypothetical protein similar to TSTA_098780	--	--	--	6381	Y	--	--	--	--	--	--	--	--	--	--	--	--	bgh01178	--	B0510_7657T1	--	0.001	0.384615	1.12091	1.32757	1.18483	0.943078	1.07828	0.963078	1	1.11106	0.995835	1	1.1742	1.04643	1	5	11	24	0	6	15	11	19	237	65
En-g3142	EV44-g3142	810	hypothetical protein	--	--	--	6386	N	--	--	--	--	--	--	--	--	--	--	--	--	--	--	--	--	0	0	2.65955	1.93777	0.72889	0.332423	3.47541	1.30827	1	2.91067	1.09952	1	3.78167	1.42041	0.322492	0	0	0	0	0	0	6	4	4	14
En-g3148	EV44-g3148	849	hypothetical protein	--	--	--	6387	N	--	--	--	--	--	--	--	--	--	--	--	--	--	--	--	--	0	0	1.08429	0.904506	0.834516	0.985239	1.0194	0.941234	1	1.07741	0.998288	1	0.914643	0.842649	1	0	0	0	0	0	0	4	5	5	126
En-g2742	EV44-g2742	1272	hypothetical protein	--	--	--	6388	N	--	--	--	--	--	--	--	--	--	--	--	--	--	--	--	--	0.001	0	24.327	12.619	0.518926	7.28495e-09	10.2291	0.420969	7.51012e-15	16.7363	0.69118	0.0237553	20.6505	0.847971	1	2	0	2	0	4	2	4	7	4	10
En-g5915	EV44-g5915	654	hypothetical protein similar to MBM_01351	--	--	--	6389	N	--	--	--	--	--	--	--	--	--	--	--	--	--	--	--	--	0	0	1.10828	1.02243	0.922895	1	0.914708	0.826288	1	0.91087	0.825708	1	1.05803	0.953647	1	0	2	0	0	0	0	2	0	7	31
En-g3424	EV44-g3424	366	hypothetical protein	--	--	--	6394	N	--	--	--	--	--	--	--	--	--	--	--	--	--	--	--	--	0	0	1.12036	1.4139	1.2625	0.995046	1.16093	1.03741	1	1.08799	0.975638	1	1.39832	1.24678	1	0	0	0	0	0	0	0	4	0	5
En-g2454	EV44-g2454	1149	hypothetical protein	--	--	--	6395	N	--	--	--	--	--	--	--	--	--	--	--	--	--	--	--	--	0	0	1.05343	0.847147	0.804493	0.912231	0.943367	0.896551	1	1.07778	1.02789	1	1.06256	1.0076	1	2	0	0	2	4	0	20	3	24	50
En-g3512	EV44-g3512	294	hypothetical protein	--	--	--	6396	N	--	--	--	--	--	--	--	--	--	--	--	--	--	--	--	--	0	0	1.35272	1.44585	1.06926	1	0.988071	0.731274	1	1.19071	0.884341	1	1.28984	0.952506	1	0	0	0	0	0	0	2	0	0	2
En-g4481	EV44-g4481	3999	hypothetical protein similar to BGT96224_5285, partial	--	--	--	6399	N	--	--	--	--	--	--	--	--	--	--	--	--	bgh02470	EPQ65755.1	B0510_1108T1	--	0.0006	0.130435	0.82197	0.864309	1.05192	1	0.917521	1.11753	1	0.949818	1.16093	1	0.926053	1.12543	1	0	0	2	0	2	0	0	8	8	10
En-g5468	EV44-g5468	537	hypothetical protein	--	--	--	6400	N	--	--	--	--	--	--	--	--	--	--	--	--	--	--	--	--	0	0	1.14079	1.08413	0.950695	1	1.26761	1.11245	1	1.22231	1.07645	1	1.19417	1.04568	1	0	0	2	0	0	0	6	6	2	13
En-g3146	EV44-g3146	708	hypothetical protein	--	--	--	6401	N	--	--	--	--	--	--	--	--	--	--	--	--	--	--	--	--	0.0038	0	1.19322	1.53144	1.28395	0.867679	1.43911	1.20746	1	1.2423	1.04598	1	1.22799	1.02804	1	0	0	0	0	0	0	5	5	4	20
En-g5483	EV44-g5483	519	hypothetical protein	--	--	--	6409	N	--	--	--	--	--	--	--	--	--	--	--	--	--	--	--	--	0	0	1.13752	1.12172	0.986495	1	1.09437	0.963173	1	1.18039	1.04252	1	1.18213	1.03811	1	0	0	2	0	0	0	2	2	0	12
En-g3322	EV44-g3322	300	hypothetical protein	--	--	--	6410	N	--	--	--	--	--	--	--	--	--	--	--	--	--	--	--	--	0	0	1.63856	1.3656	0.833738	1	1.31517	0.803562	1	1.4878	0.912226	1	1.56207	0.952312	1	0	0	0	0	0	0	1	0	4	11
En-g4755	EV44-g4755	1224	hypothetical protein	--	--	--	6414	N	YCC	79	--	--	RSLR	71	--	--	--	--	--	--	bgh04874	EPQ64372.1	--	--	0	0	0.945738	0.908105	0.96058	1	0.974854	1.03197	1	1.09053	1.15847	1	1.02768	1.08549	1	0	2	2	2	2	0	15	36	23	78
En-g3368	EV44-g3368	846	hypothetical protein similar to EPUS_09493	--	--	--	6416	N	--	--	--	--	--	--	--	--	--	--	--	--	--	--	--	--	0.0016	0	3.64699	2.76188	0.757598	0.48319	2.90834	0.798381	1	2.67469	0.736816	0.976171	2.7678	0.758124	1	0	0	0	0	0	0	2	0	2	6
En-g245	EV44-g245	1134	hypothetical protein	--	--	--	6420	Y	--	--	--	--	--	--	--	--	--	--	--	--	--	--	--	--	0	0	0.99854	0.676098	0.677349	0.368759	0.984722	0.987296	1	1.11622	1.12306	1	0.87788	0.878233	1	0	0	0	0	0	0	0	2	3	0
En-g2811	EV44-g2811	885	hypothetical protein	--	--	--	6425	N	--	--	--	--	--	--	--	--	--	--	--	--	bgh06525	EPQ64785.1	--	--	0	0	0.938184	1.20294	1.2827	0.828461	0.906664	0.967516	1	1.03629	1.10972	1	1.10758	1.1793	1	0	0	4	4	0	0	8	15	9	12
En-g2352	EV44-g2352	345	hypothetical protein	--	--	--	6426	N	FGC	85	--	--	--	--	LKAR	29	--	--	--	--	--	--	--	--	0.0043	0	1.23118	2.0622	1.67563	0.0149398	2.11521	1.72001	0.0216429	2.16714	1.76842	0.00996936	2.28216	1.85167	0.00107285	0	1	1	0	1	2	5	19	12	78
En-g1963	EV44-g1963	267	hypothetical protein	--	--	--	6428	N	--	--	--	--	--	--	--	--	--	--	--	--	--	--	--	--	0	0	1.71155	1.40747	0.822658	1	1.60762	0.940361	1	1.3439	0.788856	1	1.45491	0.849156	1	0	0	0	0	2	0	1	2	2	1
En-g5994	EV44-g5994	1206	hypothetical protein	--	--	--	6431	N	--	--	--	--	--	--	--	--	--	--	--	--	--	--	--	--	0	0	0.960735	0.801119	0.834184	0.967396	0.891135	0.928623	1	0.968572	1.01286	1	1.05042	1.0922	1	0	9	2	0	4	2	87	101	60	164
En-g3863	EV44-g3863	621	putative putative effector protein	--	--	--	6435	N	--	--	--	--	--	--	--	--	--	--	--	--	bgh05478	EPQ67849.1	--	--	0.0023	0	0.888194	1.25385	1.41223	0.660305	1.03539	1.16707	1	1.03905	1.1753	1	1.04162	1.1715	1	0	0	0	0	0	0	0	0	0	1
En-g3411	EV44-g3411	609	hypothetical protein	--	--	--	6436	N	--	--	--	--	--	--	--	--	--	--	--	--	--	--	--	--	0.0023	0	0.752651	0.881253	1.17132	0.996428	0.771903	1.02676	1	0.833314	1.11233	1	0.841075	1.1163	1	0	0	0	0	0	0	0	2	2	7
En-g4206	EV44-g4206	372	putative krab-a domain-containing protein	--	--	--	6439	N	--	--	--	--	--	--	--	--	--	--	--	--	--	EPQ67257.1	--	--	0	0	1.3679	1.46562	1.07186	1	0.745929	0.545939	1	0.435234	0.319661	0.00449905	1.27631	0.932056	1	0	0	0	0	0	0	0	0	0	0
En-g265	EV44-g265	639	hypothetical protein	--	--	--	6440	Y	--	--	--	--	--	--	--	--	--	--	--	--	--	--	--	--	0.0022	0	1.21719	1.13837	0.935605	1	1.28186	1.05434	1	1.13519	0.936978	1	1.02321	0.839741	1	0	0	0	0	0	0	0	0	1	10
En-g3612	EV44-g3612	528	hypothetical protein	--	--	--	6442	N	--	--	--	--	--	--	--	--	--	--	--	--	--	--	--	--	0	0	0.888743	0.914716	1.02962	1	0.957757	1.07889	1	0.827711	0.93567	1	0.970584	1.09093	1	0	0	0	0	0	0	1	1	0	3
En-g1835	EV44-g1835	816	hypothetical protein	--	--	--	6448	N	--	--	--	--	--	--	--	--	--	--	--	--	--	--	--	--	0	0	1.08373	1.06451	0.982646	1	1.0733	0.991515	1	1.13151	1.04895	1	0.865214	0.797519	1	0	0	1	0	0	2	0	1	0	5
En-g2568	EV44-g2568	1302	hypothetical protein similar to BGT96224_Ac30219	--	--	--	6451	N	--	--	--	--	--	--	LTAR	81	--	--	--	--	--	EPQ65004.1	--	--	0	0	1.00743	0.984179	0.977304	1	0.892451	0.886893	1	0.893995	0.891544	1	0.951904	0.943888	1	0	6	0	0	6	4	22	26	17	112
En-g3384	EV44-g3384	1107	hypothetical protein	--	--	--	6453	N	--	--	--	--	--	--	--	--	--	--	--	--	bghG002358000001001	EPQ63829.1	--	--	0	0	1.08893	0.793029	0.728545	0.627357	1.03399	0.950638	1	1.14634	1.05763	1	1.03882	0.952967	1	0	0	0	0	0	0	2	2	0	19
En-g503	EV44-g503	654	hypothetical protein similar to GLAREA_03645	--	--	--	6455	Y	FKC	71	--	--	--	--	--	--	--	--	--	--	--	EPQ63834.1	--	--	0	0	1.21621	1.41298	1.16224	1	1.16017	0.955022	1	1.09731	0.906449	1	1.09368	0.898299	1	0	0	4	0	0	0	36	30	34	81
En-g1336	EV44-g1336	2229	putative fibrous sheath cabyr-binding	--	--	--	6456	N	--	--	--	--	--	--	--	--	--	--	--	--	--	EPQ64553.1	--	--	0.0006	0	0.984721	0.971899	0.987361	1	0.950621	0.966482	1	1.13201	1.15493	1	1.09044	1.10618	1	2	0	0	0	12	0	29	35	26	97
En-g3780	EV44-g3780	492	putative ibr finger domain-containing protein	--	--	--	6457	N	--	--	--	--	--	--	--	--	--	--	--	--	--	--	B0510_5974T1	--	0.0027	0	1.20999	1.06433	0.87996	1	1.0663	0.882266	1	1.32521	1.10033	1	1.23447	1.01915	1	0	0	0	0	0	0	0	0	0	10
En-g3189	EV44-g3189	306	hypothetical protein	--	--	--	6459	N	--	--	--	--	--	--	--	--	--	--	--	--	--	--	--	--	0	0	1.63872	1.67101	1.0201	1	1.44524	0.882948	1	1.34422	0.824114	1	1.41054	0.859846	1	0	0	0	0	0	0	1	4	5	3
En-g1546	EV44-g1546	1353	hypothetical protein similar to BGT96224_3377	--	--	--	6460	N	YTC	100	--	--	--	--	--	--	--	--	--	--	bgh03307	EPQ66541.1	B0510_2902T1	--	0	0	0.900693	1.01419	1.12645	1	1.1208	1.2458	1	0.982338	1.09573	1	1.08221	1.20026	1	0	2	2	4	0	4	24	29	37	81
En-g3773	EV44-g3773	585	hypothetical protein	--	--	--	6462	N	--	--	--	--	--	--	--	--	--	--	--	--	--	--	--	--	0	0	0.557375	0.0737164	0.132308	0.000859932	0.222344	0.399373	1	0.0897614	0.161794	0.0107614	0.0527014	0.0944528	7.76033e-05	0	0	0	0	0	0	0	0	0	7
En-g3771	EV44-g3771	702	hypothetical protein	--	--	--	6463	N	--	--	--	--	--	--	--	--	--	--	--	--	--	--	--	--	0	0	1.28435	1.09697	0.854433	0.997836	1.17966	0.919542	1	1.29655	1.01421	1	1.0672	0.830046	1	0	0	0	0	0	0	0	0	0	11
En-g4643	EV44-g4643	1896	putative c2h2 and c2hc zinc finger	--	--	--	6471	N	--	--	--	--	--	--	--	--	--	--	--	--	--	EPQ61604.1	B0510_7904T1	--	0	0	0.94977	0.908166	0.956567	1	0.855252	0.90152	1	1.08474	1.14743	1	0.959382	1.00905	1	0	2	4	4	2	0	25	26	29	61
En-g3997	EV44-g3997	507	hypothetical protein similar to BGT96224_A21587, partial	--	--	--	6472	N	--	--	--	--	--	--	--	--	--	--	--	--	--	EPQ64711.1	--	--	0	0	1.17419	1.43382	1.22159	0.994754	1.46234	1.24684	1	1.47589	1.2628	1	1.16754	0.993283	1	0	0	0	0	0	0	0	0	0	0
En-g3568	EV44-g3568	339	hypothetical protein	--	--	--	6475	N	FQC	84	--	--	--	--	--	--	--	--	--	--	--	--	--	--	0	0	1.41877	1.18473	0.835361	1	1.27848	0.902154	1	1.30154	0.921649	1	1.26483	0.890555	1	0	0	0	0	0	0	0	0	2	2
En-g2056	EV44-g2056	4923	hypothetical protein	--	--	--	6477	N	--	--	--	--	--	--	--	--	--	--	--	--	--	--	--	--	0.0029	1.16	0.944912	0.911545	0.965061	1	0.991305	1.0503	1	1.08414	1.15269	1	0.968936	1.02434	1	0	0	2	0	1	2	9	10	11	71
En-g1615	EV44-g1615	873	hypothetical protein	--	--	--	6478	N	YPC	61	--	--	--	--	IQAR	81	--	--	--	--	bgh00357	--	--	--	0.0031	0	1.11185	1.15594	1.04006	1	0.982825	0.884971	1	1.10583	0.999225	1	1.03325	0.928323	1	3	3	10	12	6	10	24	35	46	215
En-g4144	EV44-g4144	648	putative uncharacterized protein CPUR_08707	--	--	--	6479	N	--	--	--	--	--	--	--	--	--	--	--	--	--	EPQ64711.1	B0510_3755T1	--	0	0	3.53187	4.46157	1.26372	0.674308	4.24254	1.2026	1	3.89941	1.10921	1	2.95936	0.837014	1	0	0	0	0	0	0	0	0	0	0
En-g5291	EV44-g5291	1902	hypothetical protein similar to BGT96224_Ac30790	--	--	--	6483	N	--	--	--	--	--	--	ILAR	96	--	--	--	--	bghG001219000001001	EPQ66608.1	B0510_3083T1	--	0.0014	0	0.907948	0.608185	0.670105	0.133073	0.898099	0.990291	1	0.844703	0.934681	1	0.891348	0.980678	1	2	0	0	0	2	0	5	10	8	30
En-g248	EV44-g248	270	hypothetical protein	--	--	--	#N/A	Y	--	--	--	--	--	--	--	--	--	--	--	--	--	--	--	--	0.0061	0	2.45189	2.78367	1.13576	1	2.10362	0.858949	1	2.38242	0.976198	1	2.23805	0.911822	1	0	0	0	0	0	0	1	0	2	19
En-g142	EV44-g142	759	hypothetical protein	--	--	--	#N/A	Y	--	--	--	--	--	--	--	--	--	--	--	--	--	--	--	--	0.0185	0	1.04216	1.51173	1.45114	0.471023	1.11993	1.07586	1	1.18412	1.14152	1	1.14523	1.09775	1	0	0	0	1	0	0	4	2	2	7
En-g87	EV44-g87	213	hypothetical protein	--	--	--	#N/A	Y	--	--	--	--	--	--	--	--	--	--	--	--	--	--	--	--	0.0066	0	1.36709	0.905277	0.662451	0.826907	1.72105	1.26037	1	1.78709	1.31332	1	1.1532	0.842649	1	0	0	0	2	0	0	7	1	8	15
En-g5895	EV44-g5895	843	putative 14-3-3 protein	PF00244.15	14-3-3	--	3652	N	--	--	--	--	RKLR	47	LKAR	44	--	--	--	--	bgh06531	EPQ65962.1	B0510_519T1	--	0	0	1.27172	0.752717	0.592118	0.113398	0.99778	0.785494	1	1.06412	0.840658	1	1.03865	0.815863	1	0	2	0	0	0	0	14	14	22	40
En-g2340	EV44-g2340	738	putative 14-3-3 protein	PF00244.15, PF13315.1	14-3-3, DUF4085	--	153	N	--	--	--	--	--	--	--	--	--	--	--	--	bgh00318	EPQ62128.1	--	PGTT_19162	0	0	0.957663	1.23411	1.28917	0.851294	0.983261	1.02791	1	1.00182	1.05099	1	1.04876	1.09397	1	6	13	6	20	7	13	267	278	277	733
En-g2060	EV44-g2060	813	putative 14-3-3 family protein	PF00244.15, PF02789.12, PF07309.6	14-3-3, Peptidase_M17_N, FlaF	--	153	N	--	--	--	--	--	--	IGAR	52	--	--	--	--	bgh00317	EPQ65210.1	--	PGTT_10474	0	0	0.950815	1.23091	1.29509	0.826656	0.96821	1.01947	1	1.15718	1.22272	1	0.920984	0.9676	1	18	10	20	32	21	28	639	690	573	1554
En-g4440	EV44-g4440	1224	putative phosphoribosylaminoimidazole carboxylase	PF02826.14, PF02222.17	2-Hacid_dh_C, ATP-grasp	--	346	N	--	--	--	--	--	--	--	--	--	--	--	--	bgh00740	EPQ61492.1	B0510_7091T1	PGTT_13944	0.0011	0	0.931434	1.09208	1.17293	0.981548	0.976901	1.05002	1	0.977249	1.05408	1	0.962298	1.03204	1	0	1	4	4	1	0	37	86	60	120
En-g5248	EV44-g5248	1011	putative hydroxyisocaproate dehydrogenase	PF00389.25, PF02826.14	2-Hacid_dh, 2-Hacid_dh_C	--	385	N	FIC	81	--	--	--	--	--	--	--	--	--	--	bgh01634	EPQ62243.1	B0510_6200T1	PGTT_03737	0	0	0.997574	0.997541	1.00035	1	0.970533	0.974013	1	0.935763	0.942412	1	0.936768	0.938051	1	0	0	4	0	2	0	29	34	31	252
En-g5382	EV44-g5382	999	putative hydroxyisocaproate dehydrogenase	PF00389.25, PF02826.14	2-Hacid_dh, 2-Hacid_dh_C	--	385	N	FIC	81	--	--	--	--	--	--	--	--	--	--	bgh01634	EPQ62243.1	B0510_6200T1	PGTT_03737	0	0	0.989313	1.11776	1.13028	1	0.996924	1.00885	1	0.845172	0.858286	1	0.935736	0.944843	1	5	6	12	10	11	0	211	217	205	207
En-g4369	EV44-g4369	1389	putative d-3-phosphoglycerate dehydrogenase	PF00389.25, PF02826.14, PF01842.20	2-Hacid_dh, 2-Hacid_dh_C, ACT	--	1977	N	--	--	--	--	--	--	--	--	--	--	--	--	bgh02391	EPQ66774.1	B0510_9240T1	PGTT_03737	0.001	0	0.893891	0.981052	1.09793	1	0.888425	0.99503	1	1.02403	1.15093	1	0.974886	1.08945	1	3	3	12	8	8	4	210	203	118	302
En-g869	EV44-g869	864	putative nadh-ubiquinone dehydrogenase 24 kda	PF01257.14	2Fe-2S_thioredx	--	2409	N	--	--	--	--	--	--	--	--	--	--	--	--	bgh03263	EPQ66161.1	B0510_9522T1	PGTT_19779	0	0	1.17946	1.12543	0.954565	1	1.04595	0.88783	1	0.989937	0.843229	1	0.975213	0.825957	1	0	1	4	6	11	2	124	112	114	289
En-g5712	EV44-g5712	1035	putative 2og-fe oxygenase family family	PF13532.1	2OG-FeII_Oxy_2	--	2128	N	FKC	37	--	--	--	--	--	--	--	--	--	--	bgh02694	EPQ63814.1	B0510_8564T1	--	0	0	1.03715	0.894776	0.863063	0.996428	0.915639	0.88386	1	0.953341	0.923481	1	1.03711	0.998909	1	2	0	4	0	0	2	22	32	30	97
En-g3262	EV44-g3262	873	putative isochorismatase family protein family	PF13532.1	2OG-FeII_Oxy_2	--	2761	N	--	--	--	--	--	--	--	--	--	--	--	--	bgh04196	EPQ64042.1	B0510_5198T1	--	0	0	0.990337	1.20318	1.21539	0.967396	1.19195	1.20496	1	0.962391	0.976312	1	0.988831	0.997421	1	0	0	0	0	0	0	1	2	4	11
En-g1833	EV44-g1833	783	putative oxoglutarate iron-dependent oxygenase	PF13640.1	2OG-FeII_Oxy_3	--	3021	N	--	--	--	--	--	--	--	--	--	--	--	--	bgh04779	EPQ66491.1	B0510_4275T1	PGTT_10567	0.0017	0	1.24797	0.80292	0.64363	0.191823	1.09729	0.880268	1	1.03694	0.834773	1	1.20107	0.961398	1	0	0	1	0	0	2	41	52	28	136
En-g2829	EV44-g2829	2064	putative fe ii 2-oxoglutarate-dependent dioxygenase	PF13640.1, PF10637.4	2OG-FeII_Oxy_3, Ofd1_CTDD	--	1837	N	--	--	--	--	--	--	--	--	--	--	--	--	bgh02136	EPQ67649.1	B0510_8037T1	PGTT_14298	0.0013	0	0.850467	0.85218	1.0024	1	0.967339	1.13873	1	1.03796	1.22615	1	0.999198	1.17364	1	2	2	8	10	2	2	64	82	62	179
En-g2514	EV44-g2514	990	putative sterol-4-alpha-carboxylate 3-dehydrogenase like protein	PF01073.14	3Beta_HSD	--	1135	N	YNC	36	--	--	--	--	--	--	--	--	--	--	bgh00889	EPQ62771.1	B0510_2376T1	PGTT_02889	0	0	0.888015	1.09955	1.23869	0.912231	1.04643	1.17974	1	0.941643	1.06533	1	0.980847	1.10337	1	0	1	4	5	2	0	44	36	42	110
En-g2881	EV44-g2881	1011	putative 3-hydroxybutyryl- dehydrogenase	PF02737.13, PF00725.17	3HCDH_N, 3HCDH	--	2941	N	--	--	--	--	--	--	--	--	--	--	--	--	bgh04612	EPQ63882.1	B0510_409T1	PGTT_18721	0.0013	0	1.06102	0.700301	0.660283	0.2765	0.851139	0.803114	1	0.947126	0.89682	1	1.15355	1.08606	1	0	0	2	2	0	0	21	34	20	158
En-g5546	EV44-g5546	1284	putative prephenate dehydrogenase	PF02737.13, PF02153.12	3HCDH_N, PDH	--	316	N	--	--	--	--	--	--	--	--	--	--	--	--	bgh00100	EPQ64665.1	B0510_61T1	PGTT_02942	0	0	0.98174	0.908291	0.925544	1	1.01676	1.03687	1	0.993453	1.01665	1	0.925569	0.941786	1	2	6	0	4	4	0	52	38	32	75
En-g3050	EV44-g3050	225	hypothetical protein similar to BGT96224_2191	PF04419.9, PF00653.16, PF12907.2	4F5, BIR, zf-met2	--	1668	N	--	--	--	--	--	--	--	--	--	--	--	--	bgh01825	EPQ63232.1	B0510_1485T1	PGTT_03130	0	0	1.36541	0.892557	0.653946	0.461579	1.05832	0.775989	1	1.2473	0.917755	1	1.03415	0.756591	1	0	0	0	0	0	0	9	5	20	78
En-g851	EV44-g851	888	putative thioesterase family protein	PF03061.17	4HBT	--	2256	N	FFC	70	--	--	--	--	--	--	--	--	--	--	bgh02931	EPQ65665.1	B0510_9742T1	PGTT_02395	0	0	0.922301	1.0206	1.10701	1	0.920092	0.998753	1	0.928613	1.01154	1	0.987558	1.06962	1	0	4	4	7	11	9	45	77	54	234
En-g1087	EV44-g1087	1041	putative acyl- thioesterase ii	PF13622.1	4HBT_3	--	1001	N	--	--	--	--	--	--	--	--	--	--	--	--	bgh00606	EPQ66230.1	B0510_6817T1	PGTT_01138	0	0	1.0169	0.870682	0.856548	0.995692	0.86928	0.855821	1	0.83778	0.827701	1	1.09185	1.07258	1	2	1	0	6	3	4	46	36	48	129
En-g1153	EV44-g1153	714	putative 5-formyltetrahydrofolate cyclo-ligase	PF01812.15	5-FTHF_cyc-lig	--	1021	N	--	--	--	--	--	--	--	--	--	--	--	--	bgh00668	EPQ61805.1	B0510_4038T1	PGTT_15714	0	0	1.16131	1.0401	0.895975	1	1.07548	0.927163	1	1.17069	1.01278	1	1.05304	0.905807	1	0	0	0	2	2	0	8	30	23	58
En-g4344	EV44-g4344	798	hypothetical protein similar to BGT96224_Ac30940	PF09038.5	53-BP1_Tudor	--	6	N	--	--	--	--	--	--	--	--	--	--	--	--	bgh05150	EPQ61775.1	--	--	0	0	1.24438	1.69841	1.36539	0.630445	1.33114	1.07095	1	1.46411	1.18206	1	1.18222	0.949039	1	0	0	0	0	0	0	0	0	0	0
En-g629	EV44-g629	1278	putative mitochondrial export translocase oxa1	PF02096.15	60KD_IMP	--	517	N	--	--	--	--	--	--	--	--	--	--	--	--	bgh04980	EPQ67752.1	B0510_3434T1	PGTT_07409	0	0	1.05812	0.95627	0.904092	1	0.918913	0.869436	1	0.96661	0.917773	1	0.987031	0.931824	1	0	0	2	9	5	4	42	77	62	188
En-g1675	EV44-g1675	1758	putative 6- ructo-2-kinase pfk26	PF01591.13, PF01591.13, PF00300.17	6PF2K, 6PF2K, His_Phos_1	--	695	N	--	--	--	--	--	--	LPAR	76	--	--	--	--	bgh00092	EPQ67062.1	B0510_2642T1	PGTT_01181	0	0	1.01344	1.13594	1.12131	1	0.917516	0.906389	1	0.848846	0.841493	1	0.901883	0.888979	1	0	2	0	2	2	2	2	6	12	100
En-g4596	EV44-g4596	1368	putative fructose-bisphosphatase	PF01591.13, PF02440.10, PF00300.17	6PF2K, Adeno_E3_CR1, His_Phos_1	--	939	N	--	--	--	--	RYLR	46	LPAR	32	--	--	--	--	bgh00515	EPQ63150.1	B0510_2050T1	PGTT_01181	0	0	0.948767	0.795777	0.839074	0.928237	0.935737	0.987401	1	0.892381	0.944955	1	0.958602	1.0093	1	2	2	5	2	10	0	55	80	65	195
En-g2398	EV44-g2398	1773	putative 6-phosphofructo-2-kinase fructose-bisphosphatase	PF01591.13, PF00300.17	6PF2K, His_Phos_1	--	694	N	--	--	--	--	--	--	--	--	--	--	--	--	bgh00091	EPQ61958.1	B0510_3735T1	PGTT_04144	0	0	0.989973	0.917723	0.927378	1	0.933397	0.943937	1	1.00302	1.01791	1	0.914095	0.922376	1	0	4	0	2	2	3	29	47	53	131
En-g347	EV44-g347	231	hypothetical protein	PF02949.15	7tm_6	--	5508	Y	--	--	--	--	RELR	54	--	--	--	--	--	--	--	--	--	--	0.0062	0	1.20747	1.27935	1.05994	1	1.34366	1.11407	1	1.48192	1.23302	1	1.36914	1.13269	1	0	0	2	1	0	0	5	7	10	23
En-g1681	EV44-g1681	1203	putative nuclear distribution protein nude	PF07696.6, PF05701.6, PF10473.4, PF08614.6, PF04880.8, PF06005.7, PF10473.4, PF07106.8	7TMR-DISMED2, WEMBL, CENP-F_leu_zip, ATG16, NUDE_C, DUF904, CENP-F_leu_zip, TBPIP	--	3360	N	--	--	--	--	--	--	--	--	--	--	--	--	bgh05608	EPQ62563.1	B0510_8471T1	PGTT_07944	0	0	0.907217	1.17953	1.30067	0.77443	1.02536	1.13153	1	0.85667	0.948686	1	1.11057	1.22285	1	0	1	2	4	0	2	25	26	40	152
En-g3470	EV44-g3470	417	hypothetical protein similar to BGT96224_A20369	PF07697.6, PF06244.7, PF08203.6, PF09442.5	7TMR-HDED, DUF1014, RNA_polI_A14, DUF2018	--	5461	N	--	--	--	--	--	--	--	--	--	--	--	--	--	EPQ63478.1	--	--	0	0	1.25582	1.24098	0.988563	1	1.28928	1.02782	1	1.78393	1.42715	1	1.33081	1.05858	1	0	0	0	0	0	0	1	2	0	2
En-g2885	EV44-g2885	1203	putative trna-specific adenosine deaminase	PF02137.13	A_deamin	--	414	N	--	--	--	--	--	--	--	--	--	--	--	--	bgh02241	EPQ67333.1	B0510_4959T1	--	0	0	0.89616	0.893046	0.996912	1	0.951168	1.0626	1	1.11941	1.25494	1	0.91296	1.01767	1	0	0	2	2	0	0	19	26	20	47
En-g2519	EV44-g2519	1758	putative adenosine deaminase family protein	PF00962.17	A_deaminase	--	1040	N	--	--	--	--	--	--	--	--	--	--	--	--	bgh00696	EPQ67325.1	B0510_5327T1	--	0.0015	0	0.925494	1.06189	1.14782	0.995692	1.0034	1.08543	1	0.865351	0.939375	1	0.919472	0.992441	1	0	2	2	0	4	2	22	15	28	138
En-g4399	EV44-g4399	2781	putative amp deaminase 3	PF00962.17	A_deaminase	--	2236	N	--	--	--	--	--	--	--	--	--	--	--	--	bgh02893	EPQ62731.1	B0510_2571T1	PGTT_02391	0	0	1.01895	0.840836	0.825518	0.833786	1.01362	0.995913	1	1.11023	1.09466	1	0.99157	0.972098	1	0	2	2	0	2	2	21	70	37	201
En-g765	EV44-g765	1842	putative adenosine deaminase family protein	PF00962.17, PF11126.3	A_deaminase, Phage_DsbA	--	1553	N	--	--	--	--	--	--	--	--	--	--	--	--	bgh01610	EPQ63743.1	B0510_5327T1	--	0	0	0.941611	1.00622	1.06903	1	1.02157	1.08617	1	1.10327	1.17715	1	1.00249	1.06352	1	0	0	0	2	4	1	26	25	19	99
En-g1518	EV44-g1518	1599	putative aspartate kinase	PF00696.23, PF10989.3, PF01842.20, PF13840.1	AA_kinase, DUF2808, ACT, ACT_7	--	702	N	--	--	--	--	--	--	--	--	--	--	--	--	bgh00103	EPQ64871.1	B0510_474T1	PGTT_18363	0.0017	0	1.04174	1.03306	0.992046	1	1.06038	1.01906	1	1.04826	1.01095	1	0.985883	0.945376	1	1	8	8	18	12	6	166	119	110	249
En-g5968	EV44-g5968	2658	putative n-acetyl-gamma-glutamyl-phosphate reductase acetylglutamate kinase	PF00696.23, PF04768.8, PF01118.19	AA_kinase, DUF619, Semialdhyde_dh	--	1144	N	--	--	--	--	--	--	--	--	--	--	--	--	bgh00903	EPQ67610.1	B0510_4543T1	PGTT_11157	0.0005	0	0.83541	0.943979	1.1304	0.996428	0.93168	1.11652	1	0.965852	1.16153	1	1.00556	1.20239	1	2	4	6	0	4	2	77	138	80	351
En-g2113	EV44-g2113	1236	putative glutamate 5-kinase	PF00696.23, PF01472.15	AA_kinase, PUA	--	709	N	--	--	--	--	--	--	--	--	--	--	--	--	bgh00119	EPQ65614.1	B0510_6916T1	PGTT_11734	0	0	0.939078	0.984336	1.0486	1	0.928655	0.990039	1	1.04876	1.12201	1	0.921512	0.980256	1	0	3	2	1	7	2	36	30	29	85
En-g6018	EV44-g6018	1749	putative amino acid permease	PF00324.16	AA_permease	--	37	N	--	--	--	--	--	--	--	--	--	--	--	--	bgh00277	EPQ65029.1	B0510_1521T1	PGTT_10749	0.0007	0	1.08166	0.973495	0.90035	1	1.08754	1.00659	1	0.991392	0.92082	1	1.03306	0.954055	1	0	2	4	0	2	0	17	12	32	25
En-g5360	EV44-g5360	1668	putative general amino acid permease	PF00324.16	AA_permease	--	37	N	--	--	--	--	--	--	--	--	--	--	--	--	bgh00392	EPQ65990.1	B0510_9912T1	PGTT_10749	0.0008	0	0.909127	1.07536	1.18331	0.950375	0.890801	0.980971	1	0.862504	0.953141	1	0.987051	1.08456	1	5	20	13	18	11	5	74	89	89	235
En-g5062	EV44-g5062	1692	putative amino acid	PF00324.16	AA_permease	--	37	N	--	--	--	--	--	--	LKAR	62	--	--	--	--	bgh02184	EPQ62083.1	B0510_8710T1	PGTT_10749	0.0008	0.380952	0.995693	0.983476	0.988113	1	0.945163	0.950344	1	1.07541	1.08509	1	0.976426	0.97961	1	0	0	4	2	0	0	15	9	12	49
En-g1980	EV44-g1980	3975	putative cation chloride cotransporter	PF00324.16	AA_permease	--	238	N	--	--	--	--	--	--	--	--	--	--	--	--	bgh01168	EPQ63331.1	B0510_1627T1	PGTT_02977	0.0003	0.3	0.942437	0.911417	0.96746	1	0.900101	0.956178	1	0.981071	1.04585	1	0.849929	0.900887	1	2	4	2	10	6	2	56	93	75	225
En-g973	EV44-g973	1812	putative asc-type amino acid transporter 1	PF13520.1	AA_permease_2	--	1024	N	--	--	--	--	--	--	--	--	--	--	--	--	bgh00672	EPQ67578.1	B0510_394T1	PGTT_05388	0	0	0.965726	0.990272	1.02581	1	1.00396	1.04079	1	0.98027	1.01979	1	1.12895	1.16778	1	0	0	0	0	2	2	37	32	25	75
En-g6219	EV44-g6219	1668	putative amino acid transporter protein	PF13520.1	AA_permease_2	--	2753	N	--	--	--	--	--	--	--	--	--	--	--	--	bgh04187	EPQ61991.1	B0510_9530T1	PGTT_03181	0	0	0.920799	1.05268	1.14366	0.995692	1.11242	1.2095	1	1.0445	1.13963	1	0.938526	1.01817	1	2	2	2	0	2	0	56	44	68	145
En-g2	EV44-g2	1134	putative amino acid permease	PF13520.1, PF14018.1	AA_permease_2, DUF4234	--	1349	Y	--	--	--	--	--	--	--	--	--	--	--	--	bgh01253	EPQ63559.1	B0510_6606T1	PGTT_03181	0.0024	0.705882	1.30653	1.62664	1.2455	0.830722	1.57365	1.20584	1	1.32046	1.01538	1	1.29213	0.987937	1	0	0	0	0	4	6	15	31	18	87
En-g6204	EV44-g6204	1578	putative amino acid transporter	PF13520.1, PF13755.1	AA_permease_2, Sensor_TM1	--	3241	N	--	--	--	--	--	--	--	--	--	--	--	--	bgh05258	EPQ62579.1	B0510_8472T1	PGTT_03181	0.0018	0	0.796145	0.845049	1.06184	1	0.912891	1.14796	1	1.02628	1.29508	1	0.907905	1.13917	1	5	6	4	2	7	0	59	50	68	488
En-g5998	EV44-g5998	1881	putative gap2 amino acid permease	PF00324.16, PF00324.16	AA_permease, AA_permease	--	37	N	--	--	--	--	--	--	--	--	--	--	--	--	bgh05276	EPQ63502.1	B0510_10359T1	PGTT_10749	0	0	1.0011	1.09344	1.09267	1	1.07334	1.0734	1	1.05764	1.06141	1	0.960437	0.958366	1	2	0	4	2	0	0	15	28	11	46
En-g891	EV44-g891	1653	putative transmembrane amino acid transporter	PF01490.13	Aa_trans	--	348	N	--	--	--	--	--	--	--	--	--	--	--	--	bgh00790	EPQ63280.1	B0510_2240T1	PGTT_09577	0	0	0.993586	1.03113	1.03819	1	1.05283	1.06084	1	1.04863	1.06032	1	0.93867	0.943729	1	0	0	0	2	4	0	21	32	24	128
En-g4591	EV44-g4591	2292	putative amino acid	PF01490.13	Aa_trans	--	1088	N	--	--	--	--	--	--	--	--	--	--	--	--	bgh00791	EPQ63332.1	B0510_1628T1	PGTT_06174	0	0	1.03765	0.971759	0.936867	1	1.02678	0.990671	1	0.87443	0.846635	1	1.04734	1.00827	1	4	2	0	0	4	4	30	41	18	95
En-g6417	EV44-g6417	1425	putative n amino acid transport system protein	PF01490.13	Aa_trans	--	1564	N	--	--	--	--	--	--	--	--	--	--	--	--	bgh01631	EPQ62276.1	B0510_8483T1	--	0	0	1.047	0.965186	0.922218	1	1.05763	1.01132	1	0.981917	0.942213	1	0.953579	0.90981	1	4	9	13	2	4	2	66	91	56	59
En-g1474	EV44-g1474	1470	putative vacuolar amino acid transporter	PF01490.13, PF15420.1, PF06664.7	Aa_trans, Abhydrolase_9_N, MIG-14_Wnt-bd	--	2394	N	--	--	--	--	--	--	LQAR	81	--	--	--	--	bgh03225	EPQ65094.1	B0510_8197T1	PGTT_02968	0	0	0.944146	0.905236	0.95916	1	1.03637	1.09894	1	0.891849	0.949013	1	0.977243	1.03396	1	0	0	1	1	0	2	23	31	34	118
En-g1393	EV44-g1393	1173	putative 26s protease regulatory subunit s10b	PF00004.24	AAA	--	9	N	--	--	--	--	--	--	--	--	--	--	--	--	bgh00213	EPQ67819.1	B0510_3526T1	PGTT_04105	0	0	1.01341	1.0105	0.99752	1	1.00382	0.991678	1	0.904214	0.896411	1	1.06255	1.04738	1	0	2	4	8	4	2	151	131	131	331
En-g2455	EV44-g2455	1341	putative 26s protease regulatory subunit 6a	PF00004.24	AAA	--	9	N	--	--	--	--	--	--	--	--	--	--	--	--	bgh01258	EPQ61609.1	B0510_6323T1	PGTT_10885	0	0	0.891875	0.914938	1.02626	1	0.998788	1.12116	1	0.979155	1.10298	1	1.0175	1.13965	1	2	4	16	10	13	6	148	144	170	421
En-g5384	EV44-g5384	1230	putative atpase family aaa domain-containing protein 1	PF00004.24	AAA	--	9	N	--	--	--	--	--	--	--	--	--	--	--	--	bgh01285	EPQ67346.1	B0510_3815T1	PGTT_03043	0.0011	0	1.10183	1.0907	0.990283	1	0.951283	0.864357	1	1.32765	1.21057	1	1.08721	0.985682	1	2	1	1	0	0	2	39	54	61	123
En-g5018	EV44-g5018	1398	putative 26s protease regulatory subunit 4	PF00004.24	AAA	--	9	N	--	--	--	--	RYLR	68	--	--	--	--	--	--	bgh03178	EPQ65007.1	B0510_4841T1	PGTT_04038	0	0	0.851677	1.01612	1.19354	0.950375	1.02	1.19902	1	0.802574	0.946739	1	1.00104	1.17413	1	6	8	9	3	7	10	92	149	138	462
En-g1636	EV44-g1636	1269	putative 26s protease regulatory subunit 6b	PF00004.24	AAA	--	9	N	--	--	--	--	--	--	--	--	--	--	--	--	bgh05330	EPQ65541.1	B0510_6619T1	PGTT_01559	0	0	0.980009	0.859159	0.877025	1	1.01854	1.04051	1	1.01866	1.04428	1	0.9562	0.974672	1	2	2	11	12	16	2	167	143	122	413
En-g5983	EV44-g5983	2739	putative aaa family	PF00004.24	AAA	--	1155	N	--	--	--	--	--	--	--	--	--	--	--	--	bgh00915	EPQ66624.1	B0510_8363T1	--	0	0	0.93262	0.815192	0.874427	0.985239	0.983314	1.05557	1	1.0702	1.15287	1	0.971186	1.04025	1	2	8	4	2	8	0	79	125	99	1019
En-g5754	EV44-g5754	3423	putative telomere length regulation protein elg1	PF00004.24	AAA	--	3336	N	--	--	--	--	--	--	--	--	--	--	--	--	bgh05525	EPQ63029.1	B0510_613T1	--	0.0004	0	0.878145	0.860957	0.980806	1	0.97098	1.10699	1	0.943445	1.07937	1	0.990404	1.12664	1	1	2	1	2	0	0	20	41	20	71
En-g4693	EV44-g4693	3066	putative mitochondrial aaa atpase	PF00004.24	AAA	--	3380	N	--	--	--	--	--	--	--	--	--	--	--	--	bgh05668	EPQ65282.1	B0510_4621T1	PGTT_03043	0	0	0.907184	0.997629	1.10012	1	0.839992	0.926999	1	0.987639	1.09376	1	0.848689	0.934529	1	0	4	5	4	6	0	85	81	82	137
En-g4600	EV44-g4600	2874	putative chromosome transmission fidelity protein 18	PF00004.24	AAA	--	3709	N	--	--	--	--	--	--	--	--	--	--	--	--	bgh06728	EPQ65443.1	B0510_3977T1	PGTT_15556	0.0009	0.333333	0.960812	0.913101	0.950712	1	0.862183	0.898381	1	0.836304	0.874472	1	0.932586	0.969595	1	3	2	2	6	4	0	48	59	42	120
En-g5464	EV44-g5464	1470	putative pachytene checkpoint component pch2	PF00004.24	AAA	--	6046	N	FSC	90	--	--	--	--	IEAR	10	--	--	--	--	bgh02994	EPQ65234.1	B0510_808T1	PGTT_01559	0.0009	0	0.862234	0.973489	1.12947	1	0.856406	0.994384	1	0.988183	1.15142	1	0.905277	1.04881	1	0	0	2	0	0	0	7	5	6	29
En-g1738	EV44-g1738	3813	putative atp binding	PF13086.1, PF13087.1	AAA_11, AAA_12	--	457	N	--	--	--	--	--	--	--	--	--	--	--	--	bgh03162	EPQ66100.1	B0510_8665T1	PGTT_17974	0.0014	1.16667	0.858002	0.853899	0.995604	1	0.932665	1.08827	1	0.961968	1.1264	1	0.913626	1.0637	1	0	0	0	2	0	0	6	0	2	10
En-g2017	EV44-g2017	5820	putative nf-x1 finger and helicase domain protein	PF13086.1, PF13087.1	AAA_11, AAA_12	--	457	N	--	--	--	--	--	--	--	--	--	--	--	--	bgh03162	EPQ66100.1	B0510_5720T1	PGTT_17974	0	0	0.863221	0.773948	0.896929	0.995692	0.956377	1.10919	1	0.938244	1.09198	1	0.920256	1.06494	1	0	0	2	4	0	0	2	12	12	18
En-g6066	EV44-g6066	4203	putative dead helicases superfamily protein	PF13086.1, PF13087.1	AAA_11, AAA_12	--	2769	N	--	--	--	--	--	--	--	--	--	--	--	--	bgh04211	EPQ63880.1	B0510_411T1	PGTT_17974	0.0006	0.157895	0.974517	0.88335	0.9068	1	0.872799	0.896653	1	0.84545	0.871604	1	0.931289	0.95463	1	4	8	2	4	6	0	28	76	69	133
En-g1460	EV44-g1460	1359	putative dna helicase	PF13086.1, PF10105.4, PF12729.2, PF08079.7, PF13087.1	AAA_11, DUF2344, 4HB_MCP_1, Ribosomal_L30_N, AAA_12	--	545	N	--	--	--	--	--	--	--	--	--	--	--	--	bgh05783	EPQ66114.1	B0510_8881T1	PGTT_18303	0	0	0.947337	0.666516	0.703841	0.332423	0.974156	1.02949	1	1.05583	1.11972	1	1.07829	1.13703	1	0	0	2	4	2	0	28	14	30	119
En-g1488	EV44-g1488	2511	putative m protein repeat protein	PF13166.1, PF12329.3, PF06009.7, PF12325.3	AAA_13, TMF_DNA_bd, Laminin_II, TMF_TATA_bd	--	1157	N	--	--	--	--	--	--	--	--	--	--	--	--	bgh00917	EPQ64196.1	B0510_9707T1	--	0	0	0.915258	0.824093	0.900743	1	0.886557	0.969756	1	1.02866	1.12914	1	0.880045	0.960508	1	2	3	1	2	8	6	47	71	63	267
En-g3069	EV44-g3069	1737	putative p-loop containing nucleoside triphosphate hydrolase	PF13191.1	AAA_16	--	1368	N	--	--	--	--	--	--	--	--	--	--	--	--	bgh01284	EPQ67841.1	B0510_3289T1	PGTT_12306	0	0	0.902637	0.954033	1.05735	1	0.980672	1.0877	1	1.07312	1.19442	1	1.05429	1.16677	1	0	0	0	0	0	0	6	6	15	83
En-g2657	EV44-g2657	3297	putative aarp2cn domain-containing protein	PF13191.1, PF08142.7, PF04950.7, PF08444.5	AAA_16, AARP2CN, DUF663, Gly_acyl_tr_C	--	420	N	--	--	--	--	--	--	--	--	--	--	--	--	bgh02360	EPQ66708.1	B0510_3093T1	PGTT_12965	0	0	0.885016	0.883973	0.999209	1	1.00025	1.13151	1	1.01725	1.15478	1	0.941079	1.06222	1	2	2	4	4	6	2	40	73	43	129
En-g871	EV44-g871	1566	putative origin recognition complex subunit orc5	PF13191.1, PF14630.1	AAA_16, ORC5_C	--	3534	N	FPC	19	--	--	--	--	--	--	--	--	--	--	bgh06134	EPQ67909.1	B0510_2530T1	PGTT_06240	0	0	0.868022	0.823735	0.949348	1	0.880571	1.01563	1	0.912183	1.05578	1	1.08889	1.25312	1	0	0	4	8	0	4	53	76	69	221
En-g5437	EV44-g5437	780	putative nicotinamide riboside kinase	PF13207.1	AAA_17	--	794	N	WDC	59	--	--	--	--	--	--	--	--	--	--	bgh00257	EPQ61504.1	--	PGTT_00818	0.0018	0	1.09056	0.992903	0.910805	1	0.945555	0.868034	1	0.963622	0.887723	1	0.951148	0.871242	1	0	0	2	0	0	0	13	23	12	19
En-g2781	EV44-g2781	708	putative phosphoribulokinase uridine kinase	PF13207.1	AAA_17	--	1677	N	--	--	--	--	--	--	--	--	--	--	--	--	bgh01838	EPQ62389.1	B0510_7345T1	PGTT_14115	0.0019	0	1.04968	0.913646	0.870743	1	0.787357	0.750957	1	1.15489	1.10536	1	1.00404	0.955507	1	2	0	2	0	0	4	6	8	18	70
En-g2407	EV44-g2407	1017	putative deoxycytidylate deaminase protein	PF13207.1, PF00383.17	AAA_17, dCMP_cyt_deam_1	--	2909	N	--	--	--	--	--	--	--	--	--	--	--	--	bgh04560	EPQ67092.1	B0510_5027T1	PGTT_18310	0	0	0.978835	1.03408	1.05685	1	1.09262	1.11753	1	1.11442	1.14383	1	0.92793	0.94699	1	0	2	2	2	2	2	10	30	20	80
En-g4521	EV44-g4521	549	putative pos9-activating factor fap7	PF13238.1	AAA_18	--	3876	N	--	--	--	--	--	--	LKAR	107	--	--	--	--	bghG003584000001001	EPQ63887.1	B0510_139T1	PGTT_01343	0	0	1.30246	1.01276	0.777878	0.915792	1.06422	0.818025	1	0.987886	0.762013	1	1.16314	0.89209	1	0	0	2	0	0	1	20	27	26	70
En-g1082	EV44-g1082	579	hypothetical protein similar to BGT96224_1594	PF13238.1, PF11590.3	AAA_18, DNAPolymera_Pol	--	1279	N	--	--	--	--	--	--	--	--	--	--	--	--	bgh01116	EPQ62856.1	--	--	0	0	1.04718	1.04193	0.99537	1	1.28727	1.23068	1	0.976006	0.936377	1	1.05652	1.00785	1	0	0	2	6	2	0	19	29	27	88
En-g3242	EV44-g3242	774	hypothetical protein	PF13304.1, PF00802.14, PF11645.3	AAA_21, Glycoprotein_G, PDDEXK_5	--	6131	N	--	--	--	--	--	--	--	--	--	--	--	--	--	--	--	--	0.0018	0	1.13802	1.45634	1.28021	0.842066	1.16912	1.02852	1	1.31223	1.15846	1	1.77079	1.55438	0.338278	0	0	0	0	0	0	0	4	4	3
En-g2875	EV44-g2875	1902	putative cell division control protein cdc6	PF13401.1, PF09079.6	AAA_22, Cdc6_C	--	516	N	--	--	--	--	--	--	--	--	--	--	--	--	bgh04955	EPQ63578.1	B0510_1076T1	PGTT_15457	0	0	0.976437	1.06619	1.09235	1	0.936852	0.960564	1	1.00378	1.0328	1	0.958218	0.980302	1	0	0	2	2	0	0	37	32	41	84
En-g1672	EV44-g1672	2088	putative p-loop containing nucleoside triphosphate hydrolase	PF13401.1, PF00271.26, PF04408.18, PF07717.11	AAA_22, Helicase_C, HA2, OB_NTP_bind	--	15	N	YGC	90	--	--	--	--	--	--	--	--	--	--	bgh01092	EPQ64037.1	B0510_5858T1	PGTT_07177	0.0006	0	0.92271	1.01812	1.10383	1	0.977005	1.06006	1	0.945139	1.02908	1	0.993085	1.07513	1	1	0	8	8	6	2	52	72	57	240
En-g4840	EV44-g4840	2265	putative p-loop containing nucleoside triphosphate hydrolase	PF13401.1, PF00271.26, PF04408.18, PF07717.11	AAA_22, Helicase_C, HA2, OB_NTP_bind	--	15	N	--	--	--	--	--	--	--	--	--	--	--	--	bgh04415	EPQ63811.1	B0510_5894T1	PGTT_08245	0	0	0.97934	0.843969	0.862107	0.967844	0.899624	0.91966	1	0.850864	0.872864	1	1.02119	1.04163	1	9	2	12	9	16	2	114	158	123	198
En-g5766	EV44-g5766	4116	putative dna repair protein rad50	PF13476.1, PF13558.1	AAA_23, SbcCD_C	--	1809	N	FYC YNC FHC	43 47 58	--	--	--	--	--	--	--	--	--	--	bgh02074	EPQ67508.1	B0510_1770T1	PGTT_04094	0.0006	0.3	0.884654	0.929497	1.0511	1	0.928652	1.05094	1	0.982751	1.11607	1	0.986599	1.11406	1	2	2	2	2	2	0	35	66	32	126
En-g5030	EV44-g5030	2592	putative bio3 -diamino-pelargonic acid aminotransferase	PF13500.1, PF00202.16, PF00202.16	AAA_26, Aminotran_3, Aminotran_3	--	3326	N	WVC	12	--	--	RSLR	27	IAAR	105	--	--	--	--	bgh05499	EPQ62569.1	B0510_2968T1	PGTT_14186	0	0	0.983993	0.952072	0.967935	1	0.953086	0.969705	1	0.978594	0.99915	1	0.961734	0.976344	1	0	2	0	0	2	0	14	35	40	101
En-g2647	EV44-g2647	675	putative nefa-interacting nuclear protein	PF13514.1, PF06160.7, PF14661.1, PF10187.4, PF02151.14	AAA_27, EzrA, HAUS6_N, Nefa_Nip30_N, UVR	--	5442	N	--	--	--	--	--	--	--	--	--	--	--	--	bgh05301	EPQ64076.1	B0510_6207T1	--	0.002	0	1.12775	1.08437	0.961907	1	1.14951	1.02047	1	1.13609	1.01209	1	0.854702	0.757079	1	1	0	1	2	0	1	20	9	15	30
En-g2619	EV44-g2619	1083	hypothetical protein similar to MBM_02815	PF07726.6	AAA_3	--	1764	N	--	--	--	--	--	--	--	--	--	--	--	--	bgh01985	EPQ65085.1	B0510_538T1	--	0.0025	0	1.08305	0.883052	0.815655	0.93096	1.07479	0.993516	1	0.852298	0.790613	1	0.967022	0.891925	1	0	2	6	2	8	1	29	61	56	175
En-g1931	EV44-g1931	7266	putative denitrification regulatory protein nirq protein	PF07728.9, PF07728.9, PF07728.9, PF07728.9, PF07728.9, PF07728.9, PF07728.9, PF13191.1, PF07728.9	AAA_5, AAA_5, AAA_5, AAA_5, AAA_5, AAA_5, AAA_5, AAA_16, AAA_5	--	560	N	--	--	--	--	--	--	--	--	--	--	--	--	bgh06120	EPQ62073.1	B0510_9461T1	PGTT_01498	0.0004	0.666667	0.911785	0.888138	0.974443	1	0.876571	0.962485	1	0.944311	1.0405	1	0.951726	1.0427	1	0	0	0	0	2	0	7	7	12	14
En-g2746	EV44-g2746	3939	putative peroxisomal biogenesis factor 6	PF00004.24, PF00004.24	AAA, AAA	--	9	N	--	--	--	--	--	--	LKAR	19	--	--	--	--	bgh05750	EPQ65231.1	B0510_3450T1	PGTT_12706	0	0	0.871865	0.917307	1.05253	1	0.894382	1.02701	1	1.05203	1.21227	1	0.910497	1.0432	1	2	0	4	2	2	3	66	51	40	132
En-g2516	EV44-g2516	2289	putative aaa family atpase 60s ribosome export protein rix7 60s ribosome export protein rix7	PF00004.24, PF00004.24	AAA, AAA	--	9	N	--	--	--	--	--	--	--	--	--	--	--	--	bgh06641	EPQ67716.1	B0510_5260T1	PGTT_15300	0	0	0.931431	0.977891	1.05029	1	0.965486	1.03776	1	0.987106	1.06472	1	1.03874	1.11402	1	0	4	4	4	6	2	50	64	41	144
En-g2152	EV44-g2152	4971	putative aaa family atpase	PF00004.24, PF00004.24, PF00439.20, PF15005.1	AAA, AAA, Bromodomain, IZUMO	--	9	N	--	--	--	--	--	--	--	--	--	--	--	--	bgh01919	EPQ64968.1	B0510_8741T1	PGTT_19542	0.0005	0	0.816919	0.962364	1.1785	0.874647	0.897662	1.1001	1	0.849191	1.04435	1	1.00565	1.22973	1	0	2	0	2	4	0	23	36	25	85
En-g620	EV44-g620	2409	putative intermembrane space aaa protease iap-1	PF00004.24, PF14350.1, PF01434.13, PF00151.14	AAA, Beta_protein, Peptidase_M41, Lipase	--	9	N	--	--	--	--	--	--	--	--	--	--	--	--	bgh02639	EPQ65002.1	B0510_1612T1	PGTT_04643	0	0	0.910167	1.06793	1.17379	0.936562	0.809532	0.890456	1	0.969074	1.06969	1	0.88877	0.975457	1	0	2	5	22	15	8	240	254	234	617
En-g2373	EV44-g2373	1164	putative activator 1 41 kda subunit	PF00004.24, PF07079.6, PF08542.6	AAA, DUF1347, Rep_fac_C	--	3110	N	--	--	--	--	RNLR	59	--	--	--	--	--	--	bgh05013	EPQ67673.1	B0510_1142T1	PGTT_01318	0	0	0.980288	0.880399	0.898451	1	0.987648	1.00867	1	0.902758	0.925205	1	0.885599	0.90245	1	0	0	2	0	0	2	19	45	36	127
En-g4640	EV44-g4640	1554	putative 26s protease regulatory subunit 8	PF00004.24, PF00125.19	AAA, Histone	--	9	N	--	--	--	--	RLLR	40	--	--	--	--	--	--	bgh02994	EPQ65234.1	B0510_3526T1	PGTT_09509	0	0	0.929051	1.01132	1.08897	1	1.00911	1.08742	1	0.999092	1.0804	1	0.994483	1.06929	1	4	2	8	6	8	2	125	118	140	287
En-g959	EV44-g959	1068	putative replication factor c subunit 4	PF00004.24, PF08542.6	AAA, Rep_fac_C	--	1964	N	--	--	--	--	--	--	IIAR	58	--	--	--	--	bgh02365	EPQ66765.1	B0510_311T1	PGTT_05828	0.0012	0	1.02662	1.0764	1.0489	1	0.948782	0.925241	1	0.95757	0.937085	1	1.02506	0.997421	1	0	0	2	4	6	0	94	78	66	129
En-g1721	EV44-g1721	1974	putative aaa family atpase	PF00004.24, PF09336.5	AAA, Vps4_C	--	1285	N	--	--	--	--	--	--	--	--	--	--	--	--	bgh01126	EPQ63186.1	B0510_2401T1	PGTT_05803	0.0013	0	0.879342	0.896333	1.01972	1	1.09514	1.24684	1	1.05357	1.20372	1	0.9958	1.13124	1	0	0	0	2	0	0	7	10	7	31
En-g2679	EV44-g2679	1176	putative replication factor c subunit 3 protein	PF00004.24, PF09359.5, PF08542.6	AAA, VTC, Rep_fac_C	--	1250	N	--	--	--	--	--	--	--	--	--	--	--	--	bgh01072	EPQ64587.1	B0510_9214T1	PGTT_02873	0	0	1.03187	0.999764	0.969259	1	1.14664	1.1125	1	1.04547	1.01791	1	0.831562	0.805023	1	2	2	0	3	6	0	22	56	26	106
En-g6071	EV44-g6071	1548	putative transcription factor aatf che-1 protein	PF13339.1, PF08164.7	AATF-Che1, TRAUB	--	2667	N	--	--	--	--	--	--	--	--	--	--	--	--	bgh03929	EPQ64929.1	B0510_8553T1	PGTT_19484	0	0	0.97971	0.925577	0.945113	1	0.93058	0.950945	1	0.899514	0.922424	1	0.993504	1.01301	1	4	4	4	2	2	2	63	89	66	124
En-g41	EV44-g41	1977	putative peroxisomal abc transporter	PF06472.10, PF00005.22	ABC_membrane_2, ABC_tran	--	115	Y	--	--	--	--	--	--	--	--	--	--	--	--	bgh00512	EPQ61655.1	B0510_1418T1	PGTT_07613	0	0	0.892587	0.851323	0.954139	1	0.971589	1.08976	1	0.986716	1.11061	1	0.965787	1.08086	1	4	0	5	8	16	5	90	87	72	291
En-g166	EV44-g166	2127	putative p-loop containing nucleoside triphosphate hydrolase	PF06472.10, PF00005.22	ABC_membrane_2, ABC_tran	--	115	Y	--	--	--	--	--	--	--	--	--	--	--	--	bgh02352	EPQ63151.1	B0510_2052T1	PGTT_11429	0.0006	0	1.00451	1.10353	1.099	1	0.852528	0.849675	1	1.0136	1.01375	1	0.935302	0.930114	1	3	4	0	0	14	2	51	47	61	322
En-g2381	EV44-g2381	4242	putative abc transporter	PF00664.18, PF00664.18, PF00005.22, PF00664.18, PF00005.22	ABC_membrane, ABC_membrane, ABC_tran, ABC_membrane, ABC_tran	--	41	N	--	--	--	--	--	--	--	--	--	--	--	--	bgh01417	EPQ67747.1	B0510_1596T1	PGTT_02325	0.0003	0.3	0.92119	0.967892	1.0511	1	0.919428	0.999236	1	0.912013	0.994654	1	1.00874	1.09388	1	0	0	2	0	0	2	8	12	16	32
En-g5158	EV44-g5158	5100	putative abc transporter	PF00664.18, PF00664.18, PF00005.22, PF00664.18, PF00005.22	ABC_membrane, ABC_membrane, ABC_tran, ABC_membrane, ABC_tran	--	41	N	--	--	--	--	--	--	--	--	--	--	--	--	bgh06466	EPQ63678.1	B0510_439T1	PGTT_00876	0.0005	0.625	0.944077	0.949742	1.00639	1	1.02076	1.08247	1	0.915743	0.97451	1	0.897216	0.949357	1	4	2	12	8	5	2	36	72	136	114
En-g6508	EV44-g6508	2286	putative abc transporter	PF00664.18, PF00005.22	ABC_membrane, ABC_tran	--	186	N	--	--	--	--	--	--	--	--	--	--	--	--	bgh01626	EPQ65090.1	B0510_7875T1	PGTT_14945	0	0	0.941769	0.610767	0.648784	0.046968	0.974645	1.0361	1	0.89707	0.956978	1	0.998129	1.05872	1	2	2	6	0	0	0	5	4	4	18
En-g2727	EV44-g2727	3018	putative mitochondrial inner membrane atp-binding cassette transporter	PF00664.18, PF00005.22	ABC_membrane, ABC_tran	--	186	N	FLC	99	--	--	--	--	--	--	--	--	--	--	bgh01626	EPQ65090.1	B0510_6494T1	PGTT_14945	0.0004	0.307692	0.967383	0.848853	0.877813	0.987936	0.907894	0.939585	1	1.06039	1.10126	1	0.899875	0.92923	1	4	2	4	6	8	2	57	71	57	158
En-g1181	EV44-g1181	2259	putative abc transporter	PF00664.18, PF00005.22	ABC_membrane, ABC_tran	--	3584	N	--	--	--	--	--	--	--	--	--	--	--	--	bgh06303	EPQ62545.1	B0510_8533T1	PGTT_06804	0	0	0.997259	0.974949	0.978008	1	0.951976	0.955692	1	1.05958	1.06745	1	1.03041	1.03215	1	4	0	2	10	10	2	50	59	46	187
En-g2190	EV44-g2190	4626	putative multidrug resistance-associated protein 1 protein	PF00664.18, PF00005.22, PF00664.18, PF00005.22	ABC_membrane, ABC_tran, ABC_membrane, ABC_tran	--	41	N	--	--	--	--	--	--	--	--	--	--	--	--	bgh01627	EPQ63985.1	B0510_5733T1	PGTT_14463	0	0	0.869757	0.826667	0.950826	1	0.87824	1.01091	1	1.04717	1.20959	1	0.892783	1.02539	1	6	6	12	10	16	12	129	176	145	532
En-g33	EV44-g33	4026	putative abc transporter	PF00664.18, PF00005.22, PF00664.18, PF00005.22	ABC_membrane, ABC_tran, ABC_membrane, ABC_tran	--	41	Y	--	--	--	--	--	--	--	--	--	--	--	--	bgh05445	EPQ64512.1	B0510_5445T1	PGTT_15847	0	0	0.95477	0.934395	0.979039	1	0.936741	0.982246	1	0.922073	0.970257	1	0.977839	1.02308	1	0	0	0	5	0	0	9	30	9	46
En-g3075	EV44-g3075	3807	putative abc a-pheromone efflux pump	PF00664.18, PF00005.22, PF00664.18, PF00005.22	ABC_membrane, ABC_tran, ABC_membrane, ABC_tran	--	3145	N	--	--	--	--	--	--	--	--	--	--	--	--	bgh05067	EPQ62019.1	B0510_982T1	PGTT_10564	0	0	0.909103	0.825613	0.908514	1	0.922587	1.016	1	0.978136	1.08095	1	0.914659	1.00505	1	0	0	0	0	0	0	4	8	15	27
En-g3879	EV44-g3879	348	hypothetical protein similar to PTRG_11243	PF04392.7	ABC_sub_bind	--	3	N	YEC	39	--	--	--	--	--	--	--	--	--	--	bgh05498	--	--	--	0	0	1.81005	1.5667	0.865893	1	1.54491	0.854501	1	1.54664	0.858461	1	1.17829	0.65028	1	0	0	0	0	0	0	0	0	0	2
En-g5113	EV44-g5113	891	putative abc transporter	PF00005.22	ABC_tran	--	1169	N	--	--	--	--	--	--	--	--	--	--	--	--	bgh00933	EPQ64683.1	B0510_6849T1	PGTT_07187	0.0015	0	1.09509	0.829708	0.757958	0.828819	0.982957	0.898639	1	1.01171	0.928166	1	0.906571	0.826976	1	2	0	0	2	0	0	26	19	23	72
En-g4425	EV44-g4425	2412	putative abc transporter	PF00005.22	ABC_tran	--	2088	N	FFC YYC	27 75	--	--	--	--	--	--	--	--	--	--	bgh02641	EPQ66853.1	B0510_6053T1	PGTT_03161	0.0006	0.375	0.895055	0.968002	1.08192	1	1.0586	1.18408	1	0.900958	1.01129	1	1.01689	1.13492	1	2	0	3	0	0	4	8	12	17	108
En-g828	EV44-g828	480	hypothetical protein similar to BGT96224_4668	PF12848.2, PF10099.4, PF14880.1, PF07298.6	ABC_tran_2, RskA, COX14, NnrU	--	3235	N	--	--	--	--	RRLR	46	--	--	--	--	--	--	bgh05244	EPQ67470.1	B0510_10145T1	--	0.0027	0	1.26194	1.26113	0.999748	1	1.13891	0.903545	1	1.3635	1.08551	1	1.16172	0.919608	1	0	0	0	6	0	0	27	23	32	80
En-g1530	EV44-g1530	1884	putative abc transporter atp-binding protein arb1	PF00005.22, PF12848.2, PF00005.22	ABC_tran, ABC_tran_2, ABC_tran	--	120	N	--	--	--	--	--	--	--	--	--	--	--	--	bgh01226	EPQ65008.1	B0510_5779T1	PGTT_04588	0	0	0.914319	0.975182	1.06698	1	1.07468	1.17674	1	0.929095	1.0209	1	1.0345	1.13024	1	6	7	12	21	31	6	278	351	270	814
En-g1648	EV44-g1648	2262	putative translation initiation regulator	PF00005.22, PF12848.2, PF00005.22	ABC_tran, ABC_tran_2, ABC_tran	--	120	N	--	--	--	--	--	--	LDAR	80	--	--	--	--	bgh01651	EPQ67097.1	B0510_908T1	PGTT_04265	0	0	1.02157	0.95284	0.933079	1	0.87658	0.859056	1	0.910342	0.895272	1	1.02725	1.00449	1	0	0	4	6	2	0	34	54	39	142
En-g5588	EV44-g5588	3354	putative elongation factor 3	PF00005.22, PF00005.22, PF00005.22, PF03008.9, PF00385.19	ABC_tran, ABC_tran, ABC_tran, DUF234, Chromo	--	192	N	--	--	--	--	--	--	--	--	--	--	--	--	bgh04787	EPQ65046.1	B0510_6761T1	PGTT_01590	0.0004	0	0.920462	1.06781	1.16053	0.941428	0.915978	0.996274	1	0.85551	0.933769	1	0.936515	1.01636	1	2	6	7	7	5	0	36	113	61	151
En-g5767	EV44-g5767	2040	putative abc transporter protein	PF00005.22, PF08231.7, PF00005.22, PF01628.16	ABC_tran, SYF2, ABC_tran, HrcA	--	5779	N	--	--	--	--	--	--	--	--	--	--	--	--	bgh06303	EPQ62545.1	B0510_3136T1	PGTT_13983	0.0013	0.590909	0.995339	0.893889	0.898423	1	0.950032	0.955579	1	0.868739	0.876877	1	0.97176	0.975277	1	2	2	2	2	2	0	18	27	15	90
En-g5232	EV44-g5232	4335	putative p-loop containing nucleoside triphosphate hydrolase	PF14510.1, PF00005.22, PF01061.19, PF06422.7, PF12844.2, PF00005.22, PF01061.19	ABC_trans_N, ABC_tran, ABC2_membrane, PDR_CDR, HTH_19, ABC_tran, ABC2_membrane	--	661	N	--	--	--	--	--	--	--	--	--	--	GFSR	15	bgh00032	EPQ65183.1	B0510_1096T1	PGTT_14836	0	0	0.88415	0.927743	1.04971	1	0.984072	1.1143	1	0.844963	0.960135	1	0.902627	1.01982	1	2	6	10	4	6	4	30	76	38	84
En-g1789	EV44-g1789	2070	putative abc1 domain protein	PF03109.11	ABC1	--	2636	N	--	--	--	--	--	--	--	--	--	--	--	--	bgh03852	EPQ65369.1	B0510_1227T1	PGTT_11689	0.0007	0	0.884978	1.01254	1.14459	0.995046	0.888761	1.00543	1	1.03033	1.16967	1	0.892457	1.00738	1	0	2	2	6	0	2	51	40	57	143
En-g1772	EV44-g1772	2172	putative molecular chaperone	PF03109.11	ABC1	--	3309	N	--	--	--	--	--	--	--	--	--	--	--	--	bgh05452	EPQ67670.1	B0510_7711T1	PGTT_07416	0	0	0.965555	0.937419	0.971236	1	1.03802	1.07628	1	0.940852	0.978959	1	0.960964	0.994191	1	0	0	2	0	2	2	34	24	25	90
En-g1856	EV44-g1856	2007	putative abc1 family protein	PF03109.11, PF03109.11, PF01636.18	ABC1, ABC1, APH	--	1110	N	--	--	--	--	--	--	--	--	--	--	--	--	bgh00842	EPQ67397.1	B0510_7484T1	PGTT_05199	0.0007	0.368421	0.936606	0.795007	0.849146	0.950375	0.99695	1.06565	1	1.11502	1.19604	1	1.0026	1.06933	1	0	2	4	4	9	0	38	40	30	143
En-g4715	EV44-g4715	1758	putative abc1 family protein	PF03109.11, PF09793.4	ABC1, AD	--	3387	N	WIC	21	--	--	--	--	--	--	--	--	--	--	bgh05700	EPQ62399.1	B0510_7290T1	PGTT_15999	0.0008	0	1.00848	0.880774	0.87371	0.995692	1.0335	1.02599	1	0.976736	0.973044	1	0.965361	0.956235	1	2	10	12	14	14	0	162	228	190	435
En-g233	EV44-g233	597	putative related to heatshock protein hsp150	PF12679.2	ABC2_membrane_2	--	5894	Y	--	--	--	--	--	--	--	--	--	--	--	--	bgh04036	EPQ66228.1	B0510_5464T1	--	0	0	1.14199	0.902933	0.79097	0.950375	1.17653	1.03142	1	1.4293	1.25742	1	1.10514	0.966704	1	0	0	0	0	0	0	3	3	4	27
En-g377	EV44-g377	2001	putative triacylglycerol lipase	PF04083.11, PF00561.15, PF11031.3	Abhydro_lipase, Abhydrolase_1, Phage_holin_T	--	2302	Y	FNC	54	--	--	--	--	--	--	--	--	--	--	bgh03032	EPQ63928.1	B0510_6417T1	PGTT_06382	0	0	0.872552	0.895806	1.02705	1	0.972643	1.11599	1	0.80155	0.92291	1	0.833855	0.954638	1	4	2	2	4	2	2	16	36	32	218
En-g5181	EV44-g5181	1281	putative alpha beta fold family	PF00561.15	Abhydrolase_1	--	396	N	--	--	--	--	--	--	--	--	--	--	--	--	bgh01956	EPQ66747.1	B0510_315T1	PGTT_15690	0	0	1.14693	0.939244	0.819236	0.915792	1.0306	0.899602	1	0.861225	0.754395	1	1.00418	0.874605	1	4	0	0	3	2	0	49	55	40	105
En-g1334	EV44-g1334	1332	putative homoserine o-acetyltransferase	PF00561.15	Abhydrolase_1	--	3878	N	YTC	37	--	--	--	--	--	--	--	--	--	--	bghG003735000001001	EPQ61851.1	B0510_6429T1	PGTT_09375	0.001	0	0.997717	1.09383	1.09676	1	1.02208	1.0256	1	1.09068	1.09828	1	1.02305	1.0243	1	2	0	0	5	2	2	48	71	27	146
En-g6152	EV44-g6152	1482	putative homoserine o-acetyltransferase	PF00561.15, PF03041.9	Abhydrolase_1, Baculo_LEF-2	--	704	N	--	--	--	--	--	--	--	--	--	--	--	--	bgh00105	EPQ67607.1	B0510_4208T1	PGTT_03731	0	0	0.941319	0.899795	0.956258	1	0.875349	0.930988	1	1.00769	1.0755	1	1.04843	1.1126	1	0	6	4	4	0	0	92	103	60	167
En-g5838	EV44-g5838	984	putative proline iminopeptidase	PF00561.15, PF04362.9	Abhydrolase_1, Iron_traffic	--	987	N	--	--	--	--	--	--	--	--	--	--	--	--	bgh00586	EPQ66651.1	--	PGTT_18639	0	0	1.12105	1.12962	1.00803	1	1.07638	0.961254	1	1.09778	0.983808	1	1.00172	0.892606	1	4	0	2	2	2	0	92	82	87	440
En-g3095	EV44-g3095	705	putative phospholipase carboxylesterase superfamily	PF02230.11	Abhydrolase_2	--	1346	N	FSC	50	--	--	--	--	--	--	--	--	--	--	bgh01238	EPQ67753.1	B0510_9142T1	--	0	0	1.06389	1.19704	1.12559	1	1.2932	1.21694	1	1.13729	1.07398	1	1.11417	1.04615	1	0	0	0	0	0	0	9	11	2	32
En-g1084	EV44-g1084	699	putative acyl-protein thioesterase 1	PF02230.11	Abhydrolase_2	--	3376	N	--	--	--	--	--	--	--	--	--	--	--	--	bgh05662	EPQ62613.1	B0510_4519T1	PGTT_11305	0	0	1.1522	1.12668	0.978234	1	1.0815	0.939723	1	0.895732	0.781035	1	0.913874	0.792316	1	0	2	0	4	0	4	102	108	75	329
En-g5173	EV44-g5173	1407	putative lipase or esterase	PF07859.8	Abhydrolase_3	CE10	415	N	--	--	--	--	--	--	--	--	--	--	--	--	bgh02330	EPQ66697.1	B0510_9725T1	PGTT_04305	0	0	0.874308	0.871326	0.996976	1	0.899807	1.03035	1	1.19427	1.37233	1	1.00796	1.15164	1	2	8	5	8	4	2	67	101	78	333
En-g6279	EV44-g6279	1479	putative acetyl-hydrolase	PF07859.8	Abhydrolase_3	CE10	415	N	--	--	--	--	--	--	--	--	--	--	--	--	bgh02330	EPQ66697.1	B0510_9725T1	PGTT_06288	0	0	0.990412	1.12048	1.13177	1	0.949812	0.960111	1	0.967484	0.981406	1	0.944296	0.952428	1	0	4	6	0	3	0	7	9	79	111
En-g111	EV44-g111	1908	putative alpha beta-hydrolase	PF07859.8, PF07859.8	Abhydrolase_3, Abhydrolase_3	CE10	2950	Y	--	--	--	--	--	--	--	--	--	--	--	--	bgh04624	EPQ62131.1	B0510_10305T1	PGTT_04305	0	0	0.980427	0.970377	0.990132	1	0.982733	1.00351	1	1.02242	1.04769	1	1.07898	1.09936	1	4	3	5	5	13	6	32	84	83	194
En-g1802	EV44-g1802	2043	putative hormone-sensitive lipase	PF07859.8, PF07859.8	Abhydrolase_3, Abhydrolase_3	CE10	3762	N	--	--	--	--	--	--	--	--	--	--	--	--	bgh06932	EPQ61521.1	B0510_2287T1	PGTT_19759	0	0	0.932367	0.918348	0.985346	1	0.913545	0.98094	1	0.972183	1.04757	1	0.929476	0.995843	1	0	0	4	0	7	1	34	48	57	317
En-g363	EV44-g363	1308	putative alpha beta-hydrolase	PF07859.8, PF07859.8	Abhydrolase_3, Abhydrolase_3	CE10	6470	Y	--	--	--	--	--	--	--	--	--	--	--	--	bgh04624	EPQ62131.1	B0510_8256T1	PGTT_04305	0.001	0.344828	0.923486	1.14687	1.24237	0.883032	1.0773	1.1679	1	1.01368	1.10278	1	0.84147	0.910224	1	0	2	2	0	2	1	6	10	8	44
En-g309	EV44-g309	1059	putative ferulic acid esterase	PF12695.2	Abhydrolase_5	CE1	1072	Y	--	--	--	--	--	--	--	--	--	--	--	--	bgh00755	EPQ62155.1	B0510_4281T1	PGTT_00554	0	0	0.990955	0.996154	1.00564	1	0.969424	0.979399	1	0.964223	0.977561	1	0.913121	0.92048	1	4	0	0	2	4	1	34	47	52	195
En-g5016	EV44-g5016	1269	putative alpha beta-hydrolase	PF12695.2	Abhydrolase_5	--	1448	N	--	--	--	--	--	--	--	--	--	--	--	--	bgh01430	EPQ65908.1	B0510_720T1	--	0	0	1.0294	0.905286	0.879773	1	1.02593	0.997782	1	0.966187	0.94297	1	1.11984	1.0867	1	1	4	3	6	2	0	32	36	38	192
En-g2261	EV44-g2261	936	putative bem46 family protein	PF12695.2	Abhydrolase_5	--	2080	N	--	--	--	--	--	--	--	--	--	--	--	--	bgh02627	EPQ67318.1	B0510_1028T1	PGTT_01021	0	0	1.16566	0.899943	0.772345	0.796279	0.895979	0.76953	1	1.01168	0.871951	1	0.89342	0.765638	1	0	0	0	1	0	0	24	25	26	88
En-g399	EV44-g399	1185	putative ctr copper transporter family protein	PF12697.2	Abhydrolase_6	--	340	Y	--	--	--	--	--	--	ISAR	81	--	--	--	--	bgh00507	EPQ61595.1	B0510_5067T1	--	0	0	1.04227	1.08135	1.0379	1	0.943978	0.906736	1	0.908408	0.87563	1	0.913202	0.875237	1	4	0	2	1	2	2	22	17	49	737
En-g2220	EV44-g2220	1086	putative glycylpeptide n-tetradecanoyltransferase protein	PF12697.2	Abhydrolase_6	--	452	N	--	--	--	--	--	--	--	--	--	--	--	--	bgh03005	EPQ65904.1	B0510_10369T1	PGTT_17853	0	0	0.984346	0.878876	0.893199	1	0.942676	0.958769	1	0.954408	0.974107	1	1.06785	1.08369	1	2	0	2	2	0	4	18	13	12	104
En-g4619	EV44-g4619	1533	putative abhydrolase domain-containing protein	PF12697.2	Abhydrolase_6	--	562	N	--	--	--	--	--	--	--	--	--	--	--	--	bgh06133	EPQ61797.1	B0510_8389T1	--	0.0027	1.08	0.957136	1.00667	1.05216	1	0.958778	1.00287	1	0.864898	0.907845	1	0.933155	0.973913	1	7	0	6	6	9	2	53	68	49	164
En-g5863	EV44-g5863	1146	putative alpha beta hydrolase fold-containing protein	PF12697.2	Abhydrolase_6	--	1359	N	--	--	--	--	--	--	--	--	--	--	--	--	bgh01270	EPQ66338.1	B0510_6790T1	--	0	0	0.906903	1.09758	1.21071	0.923834	1.17554	1.2977	1	0.952691	1.05539	1	1.07979	1.18937	1	2	2	3	2	2	0	57	76	66	195
En-g6355	EV44-g6355	1248	putative protein phosphatase methylesterase 1	PF12697.2	Abhydrolase_6	--	1364	N	--	--	--	--	--	--	--	--	--	--	--	--	bgh01278	EPQ62125.1	B0510_1144T1	PGTT_16653	0	0	1.15142	0.809767	0.703551	0.347672	1.0951	0.952185	1	2.17505	1.89782	0.00134725	0.90811	0.787853	1	8	1	4	0	6	0	54	84	52	163
En-g2450	EV44-g2450	2136	putative alpha beta hydrolase fold-containing protein	PF12697.2	Abhydrolase_6	--	1502	N	--	--	--	--	--	--	--	--	--	--	--	--	bgh01535	EPQ61615.1	B0510_6318T1	PGTT_03748	0.0006	0.333333	0.884268	1.05473	1.19323	0.915792	0.871642	0.986856	1	1.00836	1.14565	1	0.962365	1.08717	1	6	4	4	10	8	6	73	90	83	224
En-g2815	EV44-g2815	993	putative epoxide hydrolase	PF12697.2	Abhydrolase_6	--	1926	N	YTC	88	--	--	--	--	--	--	--	--	--	--	bgh02300	EPQ64413.1	B0510_5838T1	PGTT_00491	0	0	0.945287	1.0764	1.13914	1	0.890721	0.94336	1	0.907784	0.964804	1	1.03078	1.08929	1	0	0	7	2	6	0	40	53	46	274
En-g3007	EV44-g3007	876	putative abhydrolase domain-containing protein	PF12697.2	Abhydrolase_6	--	2116	N	YLC	91	--	--	RDLR	66	--	--	--	--	--	--	bgh02677	EPQ67932.1	B0510_131T1	PGTT_15870	0	0	1.15443	0.867393	0.751653	0.698137	1.22091	1.05881	1	1.08376	0.943163	1	0.993683	0.859846	1	0	0	0	0	0	0	44	37	24	183
En-g10	EV44-g10	1635	putative transcription initiation protein spt5 protein	PF12697.2	Abhydrolase_6	--	6241	Y	--	--	--	--	--	--	--	--	--	--	--	--	--	--	B0510_5639T1	PGTT_04536	0	0	1.00301	0.880083	0.877784	0.996428	1.11284	1.11078	1	1.21393	1.21594	1	0.910107	0.906416	1	0	2	0	8	4	4	28	35	40	732
En-g2636	EV44-g2636	3276	putative ddhd domain protein	PF12697.2, PF02862.12	Abhydrolase_6, DDHD	--	3047	N	--	--	--	--	--	--	--	--	--	--	--	--	bgh02958	EPQ62884.1	B0510_8286T1	PGTT_10907	0.0004	0	0.809822	0.789818	0.975677	1	0.909229	1.12404	1	0.865557	1.07381	1	0.88369	1.09006	1	0	2	4	0	6	2	18	40	32	140
En-g2931	EV44-g2931	753	putative alpha beta-hydrolase	PF12697.2, PF00365.15	Abhydrolase_6, PFK	--	5803	N	--	--	--	--	--	--	--	--	--	--	--	--	--	--	B0510_4326T1	PGTT_04947	0	0	1.00492	0.903086	0.899017	1	0.896705	0.893345	1	1.04921	1.04895	1	1.0195	1.01344	1	2	11	11	12	12	6	128	140	152	317
En-g114	EV44-g114	672	putative prenyl proteinase rce1	PF02517.11	Abi	--	2768	Y	--	--	--	--	--	--	--	--	--	--	--	--	bgh04210	EPQ63872.1	B0510_304T1	PGTT_10585	0.0021	0.411765	1.03653	1.14986	1.10976	1	1.09279	1.05549	1	0.775018	0.751187	1	1.22649	1.18201	1	0	0	2	4	0	0	9	2	7	26
En-g2708	EV44-g2708	1491	putative gata-type sexual development transcription factor	PF14253.1, PF12317.3, PF01623.12, PF00320.22, PF14369.1	AbiH, IFT46_B_C, Carla_C4, GATA, zf-RING_3	--	2328	N	--	--	--	--	--	--	--	--	--	--	--	--	bgh03088	EPQ65189.1	B0510_3555T1	PGTT_04061	0	0	0.868623	0.938137	1.08045	1	1.11636	1.28668	1	0.944278	1.09217	1	0.87849	1.01029	1	8	2	11	8	9	10	77	105	71	299
En-g1798	EV44-g1798	1869	putative acetyl-coenzyme a transporter 1	PF13000.2, PF13000.2, PF13000.2	Acatn, Acatn, Acatn	--	1429	N	--	--	--	--	--	--	--	--	--	--	--	--	bgh01388	EPQ66518.1	B0510_4295T1	PGTT_11138	0	0	0.953134	1.06841	1.12138	1	1.07547	1.12965	1	1.01489	1.06976	1	0.977977	1.02498	1	2	4	6	4	10	8	56	60	63	276
En-g2938	EV44-g2938	330	putative acyl binding protein	PF00887.14	ACBP	--	968	N	--	--	--	--	--	--	--	--	--	--	--	--	bgh00558	EPQ66300.1	B0510_7807T1	--	0	0	1.05469	0.842177	0.79882	0.985239	1.06363	1.00964	1	1.22098	1.16307	1	1.16047	1.09913	1	16	15	17	32	17	15	444	425	439	1184
En-g3406	EV44-g3406	360	hypothetical protein	PF00887.14	ACBP	--	5527	N	--	--	--	--	--	--	--	--	--	--	--	--	--	--	--	--	0	0	1.31057	0.778629	0.594346	0.488125	1.36093	1.03962	1	1.60449	1.22997	1	1.01911	0.776788	1	0	0	0	0	0	0	0	2	2	8
En-g6108	EV44-g6108	912	putative acyl binding family protein	PF00887.14, PF14824.1	ACBP, Sirohm_synth_M	--	1676	N	--	--	--	--	--	--	--	--	--	--	GISR	82	bgh01837	EPQ65938.1	B0510_8110T1	PGTT_05678	0	0	0.846443	0.761153	0.899586	1	0.832825	0.985044	1	1.00949	1.19819	1	0.94336	1.11332	1	0	4	2	2	0	0	43	44	53	127
En-g3279	EV44-g3279	1893	hypothetical protein similar to VITISV_032838	PF08882.6, PF14742.1	Acetone_carb_G, GDE_N_bis	--	223	N	FYC	19	--	--	--	--	--	--	--	--	--	--	--	--	--	--	0.0007	0.318182	1.2052	1.33428	1.10754	0.996428	1.45359	1.20748	1	1.29254	1.07747	1	1.21846	1.00993	1	0	0	0	0	0	0	1	0	5	19
En-g4962	EV44-g4962	1038	putative acyltransferase domain-containing protein	PF00583.19	Acetyltransf_1	--	580	N	--	--	--	--	--	--	--	--	--	--	--	--	bgh06479	EPQ67338.1	B0510_9663T1	--	0	0	0.994737	0.958511	0.963956	1	0.856283	0.861804	1	0.93588	0.945218	1	1.05738	1.06185	1	2	2	0	0	2	2	34	10	24	74
En-g3005	EV44-g3005	1602	putative acyl- n-acyltransferases	PF00583.19	Acetyltransf_1	GH3	1028	N	--	--	--	--	--	--	--	--	--	--	--	--	bgh00679	EPQ63197.1	B0510_12T1	--	0	0	0.839574	0.947153	1.12857	1	1.06378	1.26851	1	0.957439	1.1457	1	0.913612	1.08703	1	0	0	0	0	0	0	36	39	43	710
En-g3054	EV44-g3054	630	putative acyl- n-acyltransferases	PF00583.19	Acetyltransf_1	--	1882	N	--	--	--	--	--	--	--	--	--	--	--	--	bgh02218	EPQ67946.1	B0510_7428T1	PGTT_15000	0	0	1.24195	1.20645	0.971788	1	1.05382	0.849494	1	1.28237	1.03736	1	1.04909	0.843813	1	0	0	0	0	0	0	7	11	14	34
En-g3010	EV44-g3010	573	putative n-acetyltransferase 5	PF00583.19	Acetyltransf_1	--	2085	N	--	--	--	--	--	--	--	--	--	--	--	--	bgh02637	EPQ67760.1	B0510_5761T1	PGTT_09139	0	0	1.17111	1.16055	0.991369	1	1.08223	0.925169	1	1.1266	0.966479	1	1.01638	0.866964	1	0	0	0	0	0	0	23	27	39	165
En-g1308	EV44-g1308	1716	putative acyl- n-acyltransferases	PF00583.19	Acetyltransf_1	--	3159	N	--	--	--	--	--	--	--	--	--	--	--	--	bgh05097	EPQ63702.1	B0510_4748T1	--	0	0	0.977169	1.0041	1.02796	1	0.998662	1.02317	1	0.916283	0.942063	1	0.963121	0.984579	1	0	0	0	0	0	2	2	3	2	19
En-g1343	EV44-g1343	552	putative acyl- n-acyltransferase protein	PF00583.19	Acetyltransf_1	--	5930	N	--	--	--	--	--	--	--	--	--	--	--	--	--	--	B0510_10388T1	--	0.0025	0	1.29774	1.11605	0.860326	1	1.17818	0.908917	1	1.42691	1.10466	1	1.11704	0.859846	1	0	0	0	3	0	0	6	3	6	23
En-g677	EV44-g677	699	putative n-terminal acetyltransferase a complex catalytic subunit ard1	PF00583.19, PF12700.2	Acetyltransf_1, HlyD_2	--	746	N	--	--	--	--	--	--	--	--	--	--	--	--	bgh00173	EPQ63287.1	B0510_2144T1	PGTT_13931	0	0	1.01812	0.926169	0.910042	1	1.13764	1.11868	1	1.11861	1.10383	1	0.961712	0.943599	1	0	0	0	4	6	0	79	68	95	291
En-g2463	EV44-g2463	1491	putative histone acetyltransferase spt10	PF00583.19, PF09337.5, PF15586.1	Acetyltransf_1, zf-H2C2, Imm47	--	5496	N	--	--	--	--	--	--	--	--	--	--	--	--	--	--	B0510_10236T1	PGTT_02947	0	0	1.07853	0.87182	0.808654	0.882714	0.959615	0.890767	1	0.991981	0.924041	1	1.00286	0.928858	1	0	0	4	2	0	2	36	54	45	107
En-g381	EV44-g381	633	putative gnat family	PF13673.1	Acetyltransf_10	--	2868	Y	FLC	104	--	--	--	--	--	--	--	--	--	--	bgh04429	EPQ67431.1	B0510_9113T1	--	0	0	1.20582	1.07056	0.888168	1	1.29455	1.07482	1	1.30654	1.08858	1	0.969231	0.80294	1	2	0	0	2	0	0	22	29	13	69
En-g3108	EV44-g3108	690	putative n-acetyltransferase 9	PF13302.1	Acetyltransf_3	--	3695	N	--	--	--	--	--	--	--	--	--	--	--	--	bgh06684	EPQ67887.1	B0510_1597T1	PGTT_15959	0.0038	0	1.16291	0.74007	0.636641	0.244783	1.12616	0.969512	1	1.17921	1.01875	1	0.917569	0.788192	1	0	0	0	0	0	0	4	0	14	26
En-g645	EV44-g645	699	putative gnat family acetyltransferase	PF13508.1	Acetyltransf_7	--	245	N	WKC	37	--	--	--	--	--	--	--	--	--	--	bgh01302	EPQ62392.1	--	--	0.0019	0	1.05195	1.14734	1.0911	1	0.802339	0.763592	1	0.908395	0.867559	1	0.950876	0.902958	1	0	2	5	22	10	6	379	283	320	549
En-g1483	EV44-g1483	615	putative glucosamine 6-phosphate n-acetyltransferase	PF13508.1	Acetyltransf_7	--	732	N	--	--	--	--	RALR	49	--	--	--	--	--	--	bgh00152	EPQ63687.1	B0510_9627T1	PGTT_02341	0	0	1.22163	0.969411	0.793846	0.926806	0.951022	0.779382	1	1.52023	1.25023	1	1.2979	1.06131	1	1	2	2	2	3	6	65	52	65	215
En-g2803	EV44-g2803	1206	putative histone acetyltransferase gcn5	PF13508.1, PF00439.20	Acetyltransf_7, Bromodomain	--	2074	N	--	--	--	--	--	--	--	--	--	--	--	--	bgh02616	EPQ67548.1	B0510_1442T1	PGTT_05281	0	0	1.00499	0.983437	0.978937	1	0.91478	0.911289	1	0.954609	0.9543	1	0.883672	0.878355	1	0	2	4	4	4	0	30	44	37	159
En-g5996	EV44-g5996	1770	putative siderophore biosynthesis protein	PF13523.1	Acetyltransf_8	--	3481	N	--	--	--	--	--	--	--	--	--	--	--	--	bgh05962	EPQ62965.1	B0510_1742T1	PGTT_04035	0	0	0.830574	1.11629	1.34452	0.523537	1.09161	1.31579	1	0.915713	1.10765	1	0.992955	1.19424	1	4	4	10	2	6	2	17	19	27	76
En-g3092	EV44-g3092	375	hypothetical protein	PF12689.2	Acid_PPase	--	3976	N	--	--	--	--	--	--	--	--	--	--	--	--	--	--	--	--	0.0035	0	1.37521	1.00951	0.734361	0.852715	1.21145	0.881936	1	1.49846	1.09471	1	1.21119	0.879801	1	0	0	0	0	0	0	7	5	10	32
En-g2833	EV44-g2833	576	putative magnesium-dependent phosphatase	PF12689.2	Acid_PPase	--	5845	N	--	--	--	--	--	--	--	--	--	--	--	--	--	--	B0510_9112T1	--	0	0	1.39377	1.20324	0.863635	1	0.910801	0.654234	1	1.18513	0.854273	1	1.16149	0.832463	1	0	2	2	2	4	0	39	32	26	129
En-g302	EV44-g302	2352	putative aconitate hydratase	PF00330.15, PF00694.14	Aconitase, Aconitase_C	--	145	Y	--	--	--	--	--	--	--	--	--	--	--	--	bgh00068	EPQ64331.1	B0510_3252T1	PGTT_18319	0.0006	0	0.887645	1.0206	1.15023	0.985107	0.917804	1.03517	1	0.9193	1.04049	1	0.96846	1.08989	1	6	4	25	11	18	8	240	389	262	770
En-g2276	EV44-g2276	2454	putative aconitate mitochondrial	PF00330.15, PF00694.14	Aconitase, Aconitase_C	--	145	N	--	--	--	--	--	--	--	--	--	--	--	--	bgh00187	EPQ63447.1	B0510_2120T1	PGTT_18319	0.0005	0	0.839401	0.985646	1.17468	0.938058	1.03336	1.23248	1	0.734983	0.879686	1	1.00091	1.19114	1	2	0	2	0	6	2	65	81	61	117
En-g1043	EV44-g1043	2322	putative 3-isopropylmalate dehydratase	PF00330.15, PF00694.14	Aconitase, Aconitase_C	--	698	N	--	--	--	--	--	--	--	--	--	--	--	--	bgh00096	EPQ67129.1	B0510_8429T1	PGTT_03290	0	0	0.818067	0.946632	1.15761	0.971227	0.864338	1.05778	1	0.944891	1.16041	1	0.875167	1.06867	1	2	2	11	13	17	8	159	196	134	541
[truncated: 4,995 more rows]
[truncated: 8 more columns]
