# Supplementary material for: Adaptive genomic structural variation in the grape powdery mildew pathogen, Erysiphe necator
Source: BMC Genomics. 2014 Dec 9;15(1):1081. doi: 10.1186/1471-2164-15-1081 (PMC4298948; doi:10.1186/1471-2164-15-1081)
Supplement: Supplementary file 12 — Additional file 12: Table S7: Result of pairwise reciprocal BLASTP searches. (XLSX 43 KB) [file 12864_2014_6773_MOESM12_ESM.xlsx]

## Sheet: Additional FIle 12
Additional File 12: Table S7. Result of pairwise reciprocal BLASTP searches. Percent query peptides matching sequences in the subject database (e-value < 10-3) are shown.
Values in parenthesis are the median percentages of the subject length aligned by the query sequences
		Query
		E. necator	B. graminis f.sp. hordei	B. graminis f.sp. Tritici	B. cinerea	P. graminis f.sp. tritici
Subject	E. necator	-	80.73 (96.32)	81.35 (93.64)	61.90 (92.97)	25.45 (69.23)
	B. graminis f.sp. hordei	88.37 (91.30)	-	95.33 (100.00)	63.73 (93.41)	25.68 (70.01)
	B. graminis f.sp. tritici	84.34 (95.50)	96.11 (95.83)	-	63.92 (93.70)	24.95 (71.06)
	B. cinerea	71.74 (93.38)	77.51 (94.02)	81.23 (89.85)	-	26.37 (67.80)
	S. cerevisiae	52.93 (81.97)	56.90 (83.44)	57.31 (77.90)	75.01 (80.50)	68.38 (68.50)
	P. graminis f.sp. tritici	57.48 (72.84)	60.93 (75.06)	59.79 (69.08)	57.23 (73.63)	-
	Ascomycetes	91.64 (91.30)	88.28 (95.02)	88.21 (91.09)	99.26 (100.00)	34.56 (71.86)
