# Supplementary material for: Adaptive genomic structural variation in the grape powdery mildew pathogen, Erysiphe necator
Source: BMC Genomics. 2014 Dec 9;15(1):1081. doi: 10.1186/1471-2164-15-1081 (PMC4298948; doi:10.1186/1471-2164-15-1081)
Supplement: Supplementary file 13 — Additional file 13: Table S8: Molecular function GO term enrichment of putative secreted genes. (XLSX 31 KB) [file 12864_2014_6773_MOESM13_ESM.xlsx]

## Sheet: Additional FIle 13
Additional File 13: Table S8. Molecular function GO term enrichment of putative secreted genes
GO Term	Term	Annotated	Significant	Expected	Fisher test P-value
GO:0016787	hydrolase activity	440	68	37.04	1.2e-08
GO:0016798	hydrolase activity, acting on glycosyl bonds	30	14	2.53	2.3e-08
GO:0003824	catalytic activity	1228	135	103.37	2.5e-08
GO:0004553	hydrolase activity, hydrolyzing O-glycosydic compounds	24	11	2.02	1e-06
GO:0004180	carboxypeptidase activity	4	4	0.34	4.9e-05
GO:0008236	serine-type peptidase activity	14	6	1.18	0.00055
GO:0017171	serine hydrolase activity	14	6	1.18	0.00055
GO:0004185	serine-type carboxypeptidase activity	3	3	0.25	0.00059
GO:0070008	serine-type exopeptidase activity	3	3	0.25	0.00059
GO:0008233	peptidase activity	77	15	6.48	0.00137
GO:0004568	chitinase activity	4	3	0.34	0.0022
GO:0008422	beta-glucosidase activity	2	2	0.17	0.00705
GO:0016670	oxidoreductase activity, acting on a sulfur group of donors	2	2	0.17	0.00705
GO:0016682	acting on diphenols and related substances as donors, oxygen as acceptor	2	2	0.17	0.00705
GO:0016971	flavin-linked sulfhydryl oxidase activit...	2	2	0.17	0.00705
GO:0016972	thiol oxidase activity	2	2	0.17	0.00705
GO:0070011	peptidase activity, acting on peptide bonds of L-amino acids	56	10	4.71	0.01607
GO:0016757	transferase activity, transferring glycosyl groups	42	8	3.54	0.02101
GO:0004559	alpha-mannosidase activity	4	2	0.34	0.03773
GO:0004872	receptor activity	4	2	0.34	0.03773
GO:0015923	mannosidase activity	4	2	0.34	0.03773
GO:0016679	oxidoreductase activity, acting on diphenols and related substances as donors	4	2	0.34	0.03773
GO:0038023	signaling receptor activity	4	2	0.34	0.03773
GO:0016667	oxidoreductase activity, acting on a sulfur group of donors	10	3	0.84	0.04521
GO:0052689	carboxylic ester hydrolase activity	10	3	0.84	0.04521
GO:0008238	exopeptidase activity	17	4	1.43	0.04839
