# Supplementary material for: Adaptive genomic structural variation in the grape powdery mildew pathogen, Erysiphe necator
Source: BMC Genomics. 2014 Dec 9;15(1):1081. doi: 10.1186/1471-2164-15-1081 (PMC4298948; doi:10.1186/1471-2164-15-1081)
Supplement: Supplementary file 14 — Additional file 14: Table S9: Features of 150 E. necator candidate secreted effector (CSEPs). (XLSX 64 KB) [file 12864_2014_6773_MOESM14_ESM.xlsx]

## Sheet: Additional File 14
Additional File 14: Table S9. Features of 150 E. necator candidate effector (CSEPs)
ID and properties							Homologies					Presence/absence in RNAseq transcipts
CSEP	Peptide	CAZy	dN/dS	Polymorphic	[Y/F/W]xC	[Y/F/W]xC	Blast-annotation1	Bgh2	Bgt2	Go2	Ep2	12hpi	24hpi	3dpi	6dpi
Gene ID	size (aa)	family	> 0.5		motif	(SP)
En-g100	102	--	--	--	--	--	hypothetical protein	--	--	--	--	+	+	+	+
En-g109	405	--	--	--	--	--	putative serine threonine protein kinase domain protein	+	+	+	+	--	--	--	+
En-g112	183	--	--	--	--	--	hypothetical protein similar to MBM_07549	+	+	+	+	+	+	+	+
En-g113	221	--	--	Yes	YKC	47 (19)	hypothetical protein	--	--	--	+	+	+	+	+
En-g122	275	--	Yes	Yes	--	--	hypothetical protein	--	--	+	+	+	+	+	+
En-g135	128	--	--	--	--	--	putative alpha-mannosyltransferase	+	+	+	+	--	--	+	+
En-g142	252	--	--	Yes	--	--	hypothetical protein	--	--	--	--	--	--	--	+
En-g152	126	--	--	--	--	--	hypothetical protein	--	--	--	+	+	+	+	+
En-g192	151	--	--	--	FAC	69 (17)	putative effector protein ec2	+	+	+	+	+	+	+	+
En-g193	352	--	--	Yes	--	--	putative f-actin-capping protein subunit alpha	+	+	+	+	+	+	+	+
En-g196	151	--	--	--	--	--	hypothetical protein	--	--	--	--	--	--	+	+
En-g20	322	--	--	Yes	--	--	putative acetolactate synthase	+	+	+	+	--	+	+	+
En-g214	746	--	--	--	--	--	putative extracellular serine-rich protein	+	+	+	+	--	--	+	+
En-g217	90	--	--	--	--	--	putative csep0310 effector protein	--	--	+	+	--	--	+	+
En-g219	609	--	--	Yes	YEC	44 (18)	hypothetical protein	--	--	+	+	--	--	+	--
En-g222	125	--	--	Yes	--	--	hypothetical protein	--	+	+	+	--	--	+	+
En-g225	147	--	--	--	--	--	hypothetical protein	--	--	+	--	--	--	+	+
En-g227	159	--	--	--	--	--	hypothetical protein similar to GLAREA_07038	--	--	+	+	--	--	+	+
En-g228	749	--	--	Yes	--	--	hypothetical protein similar to BGT96224_AcSP30730	+	+	+	+	--	--	+	+
En-g230	116	--	--	--	--	--	putative n-glycosylation site corresponding to basepairs 208-210	+	--	+	+	--	--	--	--
En-g232	86	--	--	--	--	--	putative protein transport protein	+	+	+	+	--	--	+	+
En-g235	228	--	--	Yes	--	--	hypothetical protein	--	--	--	+	--	--	+	+
En-g238	239	--	--	Yes	--	--	putative eka-like protein	+	+	+	+	--	--	--	--
En-g239	121	--	--	--	--	--	hypothetical protein similar to PMAA_102470	+	+	+	+	--	--	--	--
En-g242	165	--	--	--	--	--	putative powdery mildew-specific protein	+	+	+	+	--	--	--	+
En-g243	417	--	--	Yes	--	--	hypothetical protein similar to SS1G_10194	+	+	+	+	--	--	--	--
En-g245	377	--	--	--	--	--	hypothetical protein	--	--	--	+	--	--	--	+
En-g246	76	--	--	--	--	--	putative n-glycosylation site corresponding to basepairs 208-210	+	--	+	+	--	--	--	--
En-g248	89	--	--	Yes	--	--	hypothetical protein	--	--	--	--	--	--	--	+
En-g25	198	--	--	Yes	--	--	hypothetical protein	--	--	--	+	--	+	+	+
En-g250	260	--	--	--	--	--	hypothetical protein	--	--	--	+	--	--	--	+
En-g251	219	--	--	Yes	--	--	hypothetical protein	+	+	+	+	--	--	--	+
En-g253	103	--	--	--	--	--	hypothetical protein	+	--	+	+	--	--	--	--
En-g256	72	--	--	--	--	--	hypothetical protein	+	+	+	+	--	--	--	--
En-g257	81	--	--	--	--	--	putative n-glycosylation site corresponding to basepairs 208-210	--	--	--	+	--	--	--	--
En-g258	437	--	--	--	--	--	putative eka-like protein	+	+	+	+	--	--	--	--
En-g259	75	--	--	--	--	--	hypothetical protein	--	--	+	+	--	--	--	--
En-g260	165	CBM18|GH18	--	--	--	--	putative extracellular chitinase	+	+	+	+	--	--	--	--
En-g262	132	--	--	--	--	--	hypothetical protein	--	--	+	+	--	--	--	--
En-g263	88	--	--	--	--	--	putative serine threonine protein kinase domain protein	+	+	+	+	--	--	--	--
En-g264	93	--	--	--	--	--	hypothetical protein	+	+	+	+	--	--	--	--
En-g265	212	--	--	Yes	--	--	hypothetical protein	--	--	--	--	--	--	--	+
En-g267	92	--	--	--	--	--	hypothetical protein	+	+	+	+	--	--	--	--
En-g268	220	--	--	--	--	--	putative serine threonine protein kinase domain protein	+	+	+	+	--	--	--	--
En-g269	82	--	--	--	--	--	hypothetical protein	--	--	--	+	--	--	--	--
En-g270	96	--	--	--	--	--	putative sucrose transporter	+	+	+	+	--	--	--	--
En-g272	264	--	--	--	--	--	putative eka-like protein	+	+	+	+	--	--	--	--
En-g273	258	--	--	--	--	--	putative putative effector protein	+	+	+	+	--	--	--	--
En-g274	76	--	--	--	--	--	putative n-glycosylation site corresponding to basepairs 208-210	+	+	+	+	--	--	--	--
En-g275	208	CBM18|GH18	--	Yes	--	--	putative extracellular chitinase	+	+	+	+	--	--	--	--
En-g277	388	--	--	Yes	--	--	putative eka-like protein	+	+	+	+	--	--	--	--
En-g279	103	--	--	--	--	--	putative eka-like protein	+	+	+	+	--	--	--	--
En-g280	354	--	Yes	Yes	--	--	putative eka-like protein	+	+	+	+	--	--	--	--
En-g281	119	--	--	--	--	--	putative eka-like protein	+	+	+	+	--	--	--	--
En-g282	103	--	--	--	--	--	putative eka-like protein	+	+	+	+	--	--	--	--
En-g283	220	--	--	--	--	--	hypothetical protein similar to AN5470.2	+	+	+	+	--	--	--	--
En-g284	170	--	--	--	FVC	81 (25)	hypothetical protein similar to CH063_12104	+	+	+	+	--	--	--	--
En-g285	422	--	--	Yes	--	--	putative eka-like protein	+	+	+	+	--	--	--	--
En-g286	188	--	--	--	--	--	putative eka-like protein	+	+	+	+	--	--	--	--
En-g288	311	--	--	--	--	--	putative eka-like protein	+	+	+	+	--	--	--	--
En-g290	203	--	--	Yes	--	--	putative eka-like protein	+	+	+	+	--	--	--	--
En-g294	312	--	--	--	--	--	hypothetical protein similar to BGT96224_5234	+	+	+	+	+	+	+	+
En-g297	112	--	--	--	--	--	hypothetical protein similar to MBM_06028	+	+	+	+	--	--	+	+
En-g303	232	--	--	--	YKC	45 (24)	hypothetical protein	--	--	--	+	+	+	+	+
En-g304	349	--	--	--	YDC	36 (20)	hypothetical protein	--	--	--	+	+	+	+	+
En-g32	217	--	--	--	--	--	hypothetical protein	--	--	--	--	--	+	+	+
En-g325	137	--	--	--	--	--	hypothetical protein	--	--	+	+	+	+	--	--
En-g326	266	--	--	--	YLC FFC	9 15 (23)	hypothetical protein similar to BGT96224_ASP20071	+	+	+	+	+	+	+	+
En-g346	290	--	--	--	--	--	putative atp-synthase s1	+	+	+	+	+	+	+	+
En-g347	76	--	--	Yes	--	--	hypothetical protein	--	--	+	+	--	--	+	+
En-g351	435	--	--	Yes	--	--	hypothetical protein similar to BGHDH14_bgh02206	+	+	+	+	+	+	+	+
En-g352	136	--	--	Yes	--	--	hypothetical protein	--	--	--	+	+	+	+	+
En-g356	280	--	--	--	--	--	hypothetical protein similar to BGT96224_Ac30279	+	+	+	+	+	+	+	+
En-g361	140	--	--	--	--	--	putative csep0049 effector protein	+	+	+	+	+	+	+	+
En-g364	242	--	--	--	--	--	hypothetical protein	--	--	--	--	--	--	+	+
En-g37	229	--	--	Yes	--	--	putative csep0242 effector protein	+	+	+	+	--	+	+	+
En-g378	169	--	--	--	--	--	hypothetical protein	--	--	+	+	+	+	+	+
En-g379	187	--	--	--	--	--	putative csep0407 effector protein	+	+	+	+	--	+	+	+
En-g380	397	--	--	--	--	--	putative gpi-anchored cell wall organization protein ecm33 protein	+	+	+	+	+	+	+	+
En-g383	152	--	--	--	--	--	hypothetical protein	--	--	--	+	+	+	+	+
En-g405	497	--	--	Yes	YEC	46 (18)	putative ribonuclease f1	--	--	+	+	+	--	+	+
En-g406	119	--	--	Yes	WRC	106	hypothetical protein	--	--	--	--	--	--	+	--
En-g410	85	--	--	--	--	--	hypothetical protein	--	--	--	--	--	--	+	--
En-g424	74	--	--	--	--	--	putative eka-like protein	+	--	+	+	--	--	--	--
En-g425	108	--	--	--	--	--	hypothetical protein	--	--	--	--	--	--	--	--
En-g426	157	--	--	--	--	--	hypothetical protein	--	--	+	+	--	--	--	+
En-g430	148	--	--	--	--	--	hypothetical protein	--	--	--	+	--	--	+	+
En-g433	240	--	--	--	YRC	57 (21)	putative putative secreted effector protein	+	+	+	+	+	+	+	+
En-g435	128	--	--	--	--	--	hypothetical protein	--	--	--	--	+	--	+	+
En-g436	348	--	--	--	YDC	36 (20)	hypothetical protein	--	--	--	+	+	+	+	+
En-g437	636	--	--	--	YEC	53 (27)	putative ribonuclease f1	+	+	+	+	+	+	+	+
En-g447	188	--	--	Yes	YYC	80 (19)	hypothetical protein	--	--	--	+	+	--	--	+
En-g465	94	--	--	--	--	--	hypothetical protein	--	--	--	--	+	--	--	--
En-g466	493	--	Yes	Yes	YEC	29 (19)	putative candidate secreted effector protein	--	+	--	+	--	--	+	+
En-g467	191	--	--	--	--	--	hypothetical protein	--	--	--	--	+	+	+	+
En-g48	525	--	--	--	--	--	hypothetical protein	+	+	+	+	+	+	+	+
En-g480	216	--	--	Yes	--	--	hypothetical protein	--	--	--	--	--	--	--	+
En-g481	165	--	--	--	--	--	hypothetical protein	--	--	--	--	--	--	+	--
En-g482	115	--	--	--	--	--	putative eka-like protein	+	+	+	+	--	--	--	--
En-g486	280	--	--	--	--	--	hypothetical protein	--	--	--	--	+	+	+	+
En-g488	260	--	--	Yes	FQC	49 (25)	hypothetical protein	--	--	--	+	+	+	+	+
En-g490	530	--	--	Yes	--	--	hypothetical protein similar to BGT96224_A20135	+	+	+	+	+	--	+	+
En-g500	805	--	--	--	--	--	hypothetical protein	--	--	--	+	+	+	+	+
En-g502	564	CBM12|AA10	--	Yes	--	--	hypothetical protein similar to OOW_P131scaffold00384g2	--	--	--	--	+	+	+	+
En-g503	217	--	--	--	FKC	71 (26)	hypothetical protein similar to GLAREA_03645	+	+	+	+	--	--	+	+
En-g506	253	--	--	--	FDC	37 (23)	hypothetical protein	--	--	--	+	+	--	+	+
En-g511	198	--	--	--	--	--	hypothetical protein	--	--	--	--	+	--	+	+
En-g512	282	--	--	--	--	--	hypothetical protein	--	--	--	+	+	+	+	+
En-g513	310	--	--	--	--	--	hypothetical protein similar to BGT96224_979	+	+	+	+	--	--	+	+
En-g514	312	--	--	--	--	--	hypothetical protein	--	--	--	+	+	+	+	+
En-g519	184	--	--	--	FQC	81 (23)	putative putative secreted effector protein	+	+	+	+	+	+	+	+
En-g521	493	--	--	--	YEC	29 (19)	hypothetical protein	--	--	--	+	+	--	+	+
En-g522	99	--	--	Yes	--	--	hypothetical protein	--	--	--	--	--	--	+	+
En-g531	186	--	--	--	FKC	39	hypothetical protein	--	--	--	+	+	--	+	+
En-g533	218	--	--	--	YSC	88 (22)	hypothetical protein	--	--	--	--	+	--	+	+
En-g534	89	--	--	--	--	--	hypothetical protein	--	--	--	+	+	+	+	+
En-g537	292	--	--	--	FIC	106 (25)	putative sulfate transporter	+	+	+	+	+	--	+	+
En-g538	134	--	--	--	YNC	27 (23)	hypothetical protein	--	--	--	+	+	--	+	+
En-g541	590	--	--	--	YEC	44 (18)	putative putative secreted effector protein	--	--	+	+	--	--	+	--
En-g549	149	--	--	--	--	--	hypothetical protein	--	--	--	--	+	--	+	+
En-g551	177	--	--	--	--	--	hypothetical protein	--	--	+	--	+	+	+	+
En-g555	183	--	--	--	--	--	hypothetical protein similar to BGT96224_AcSP30152	+	+	+	+	+	+	+	+
En-g557	229	--	--	--	--	--	putative isoprenylcysteine carboxyl methyltransferase	+	+	+	+	+	+	+	+
En-g559	199	--	--	Yes	FQC	78 (21)	putative putative secreted effector protein	+	+	+	+	--	--	+	+
En-g569	134	--	--	Yes	--	--	hypothetical protein	--	--	--	--	+	+	+	+
En-g572	310	--	--	--	--	--	hypothetical protein	--	--	--	--	+	--	+	+
En-g573	203	--	--	--	YRC	83 (21)	hypothetical protein	--	--	+	+	+	+	+	+
En-g575	116	--	--	Yes	--	--	hypothetical protein	--	--	--	+	+	--	+	+
En-g577	922	--	--	Yes	--	--	hypothetical protein similar to BGT96224_AcSP30730	+	+	+	+	+	--	+	+
En-g583	186	--	--	--	FQC	79 (21)	putative putative secreted effector protein	+	+	+	+	+	+	+	+
En-g585	407	--	--	--	FDC	29 (19)	hypothetical protein	--	--	--	+	+	+	+	+
En-g586	179	--	--	--	--	--	hypothetical protein	--	--	--	--	+	--	+	+
En-g587	197	--	--	--	--	--	hypothetical protein similar to BGT96224_3781	+	+	+	+	+	--	+	+
En-g591	155	--	--	--	--	--	putative csep0475 effector protein	+	+	+	+	+	+	+	+
En-g593	220	--	--	--	--	--	hypothetical protein	--	--	--	+	+	--	+	+
En-g594	264	--	--	--	YQC	47 (25)	hypothetical protein	--	--	--	+	+	+	+	+
En-g595	865	--	Yes	Yes	--	--	hypothetical protein	--	--	+	+	+	+	+	+
En-g597	176	--	--	--	--	--	hypothetical protein	--	--	--	+	+	+	+	+
En-g599	205	--	--	Yes	--	--	hypothetical protein	--	--	--	+	+	+	+	+
En-g600	188	--	--	Yes	YKC	40 (21)	hypothetical protein	--	--	--	+	+	--	+	+
En-g602	194	--	--	--	FQC	80 (21)	putative putative secreted effector protein	+	+	+	+	+	+	+	+
En-g61	212	--	--	Yes	--	--	putative extracellular matrix protein	+	+	+	+	+	+	+	+
En-g63	169	--	--	Yes	YLC	10	hypothetical protein	--	--	--	--	--	--	--	--
En-g64	343	--	--	Yes	YDC	31 (20)	hypothetical protein	--	--	--	+	--	--	+	+
En-g65	348	--	--	--	YDC	36 (20)	hypothetical protein	--	--	--	+	--	--	+	+
En-g66	158	--	--	--	YTC	91	putative 3-oxo-5-alpha-steroid 4-dehydrogenase	+	+	+	+	--	--	--	+
En-g68	147	--	--	--	--	--	hypothetical protein similar to BofuT4_P028260.1	--	--	+	+	--	--	--	--
En-g81	144	--	--	--	--	--	putative csep0040 effector protein	+	--	+	+	+	+	+	+
En-g87	70	--	--	Yes	--	--	hypothetical protein	--	--	--	--	--	--	+	+
En-g90	134	--	--	Yes	--	--	putative sucrose transporter	+	+	+	+	--	--	--	--
							1 Ascomycete nr database GenBank (February 2014); BLASTp; 1e-3
							2 tBLASTn <1e-3
