# Supplementary material for: Adaptive genomic structural variation in the grape powdery mildew pathogen, Erysiphe necator
Source: BMC Genomics. 2014 Dec 9;15(1):1081. doi: 10.1186/1471-2164-15-1081 (PMC4298948; doi:10.1186/1471-2164-15-1081)
Supplement: Supplementary file 17 — Additional file 17: Table S10: Primer sequences used in this study. (XLSX 34 KB) [file 12864_2014_6773_MOESM17_ESM.xlsx]

## Sheet: Additional FIle 17
Additional File 17: Table S10. Primer sequences used in this study
E. necator ID	Description	Application	Forward	Reverse	Primer efficiency
En-g1817	elongation factor	qPCR	TGGAAAGTCTATTGAGGCAACTCC	CAACACACATAGGTTTAGATGGAATCA	0.93
En-g1326	β-tubulin	qPCR	ATCAGCAATACCAAGATGCCTCAATT	TTATTCCTCATTCTCAACTTGCGGC	0.94
En-g1490 (EnCYP51)	cytochrome p450 lanosterol 14α-demethylase	qPCR	AACGCCGAAGAGATTTACACTAATT	CATGAGTTTGGAATTTGGACAATCA	0.94
En-g1490 (EnCYP51)	cytochrome p450 lanosterol 14α-demethylase	qPCR	TAGGAAATGATGCGGTTGATGAGAA	AAAGGTAGATATGGACTTGACGCTC	0.99
En-g3071	single copy gene flanking EnCYP51 (upstream)	qPCR	CTGTCCATTACCACATCTACAACTTT	TAGGAAGGGTGCTGACGACT	0.94
En-g4918	single copy gene flanking EnCYP51 (downstream)	qPCR	TGGAGAAATGATAACTGCTGGTCGAAA	CTTTGGCTGCTAGGGTATGTTGGT	0.95
En-g3390	copy number variant	qPCR	GACACAAGACCGCAACAGACAA	TTCAACACTTGGAGGGTATAGGGA	0.96
En-g924	copy number variant	qPCR	AATCACTTTCCCAGCCCTCACCTC	ATTTCCGTTCAGAGCCGCCCA	0.99
En-g5823	copy number variant	qPCR	AAAGACTCAACGCCCGAACGC	ACGGTTCCTAATCTCTTGTAAACACCC	0.99
En-g6054	copy number variant	qPCR	GGGCAAAGTATCGCAAGAACAAG	TAGAAGGCTCTCCCAAGTCAGAT	0.98
En-g1490 (EnCYP51)	EnCYP51 mutant	genotyping	ATGTACATTGCTGACATTTTGTCGG1	AATTTGGACAATCAA1	--
En-g1490 (EnCYP51)	EnCYP51 wt	genotyping	ATGTACATTGCTGACATTTTGTCGG1	AATTTGGACAATCAT	--
En-g1490 (EnCYP51)	cytochrome p450 lanosterol 14α-demethylase	Sanger sequencing	CCTACGAGCCACCAGTTGTA	CACGGACCTCTTCTCCTTGT	--
V. vinifera ID	Description	Application	Forward	Reverse	Primer efficiency
GenBank ID: 100232866	Actin (ACT1)	qPCR	CTATGAGCTGCCTGATGGGC	GCAGCTTCCATCCCAATGAG	0.97
1Délye C, Laigret F, Corio-Costet MF: A mutation in the 14α-demethylase gene of Uncinula necator that correlates with resistance to a sterol biosynthesis inhibitor. Appl Environ Microbiol 1997, 63(8):2966-2970.
