# Supplementary material for: Adaptive genomic structural variation in the grape powdery mildew pathogen, Erysiphe necator
Source: BMC Genomics. 2014 Dec 9;15(1):1081. doi: 10.1186/1471-2164-15-1081 (PMC4298948; doi:10.1186/1471-2164-15-1081)
Supplement: Supplementary file 18 — Additional file 18: Table S11: The estimated membership coefficients (Q values) for 82 isolates in each of the four genetic clusters (K) inferred by STRUCTURE. Isolates that were admix with Q-values less than 70% are in light grey color for each cluster. (XLSX 43 KB) [file 12864_2014_6773_MOESM18_ESM.xlsx]

## Sheet: Additional FIle 18
Additional File 18: Table S11. The estimated membership coefficients (Q values) for 82 isolates in each of the four genetic clusters (K) inferred by STRUCTURE. Isolates that were admix with Q-values less than 70% are in light grey color for each cluster.
Isolate	K1	K2	K3	K4
M-46:65-2A	0.989	0.005	0.003	0.003
J-29:14-1A	0.987	0.004	0.006	0.003
B-05:13-1B	0.986	0.006	0.004	0.004
FH-D	0.985	0.004	0.008	0.003
G-30:25-1B	0.983	0.008	0.006	0.003
Branching	0.983	0.01	0.004	0.003
Davis-Turtle1-2B	0.983	0.006	0.008	0.003
WES-K-10:34-3A	0.98	0.014	0.003	0.003
B-06:06-1A	0.978	0.016	0.003	0.003
B-13:11-1B	0.977	0.005	0.014	0.003
Walker-2A	0.974	0.017	0.006	0.003
G-10:41-1A	0.967	0.026	0.003	0.003
B-05:13-1A	0.964	0.029	0.005	0.003
B-13:11-2B	0.963	0.008	0.004	0.025
MO-A	0.963	0.028	0.006	0.003
B-13:07-2A	0.962	0.009	0.026	0.003
B-13:30-2A	0.962	0.02	0.015	0.003
B-13:07-1A	0.957	0.036	0.005	0.003
Ripkenleaf	0.937	0.057	0.003	0.004
B-08:20-3A	0.934	0.057	0.006	0.003
O-38:13-1B	0.93	0.063	0.004	0.003
O-38:13-1C	0.912	0.079	0.006	0.003
Wolff-SLO1	0.895	0.062	0.005	0.037
J16-B	0.837	0.006	0.01	0.146
M-36:65-2B	0.804	0.187	0.006	0.003
WES-H-1:15-2A	0.795	0.02	0.175	0.01
FH-B	0.789	0.202	0.006	0.3
HeritageOak-Yountville-1A	0.773	0.217	0.007	0.003
Delano-1A	0.763	0.03	0.204	0.003
N-2-22:4-1A	0.705	0.268	0.007	0.021
WES-K-10:34-2A	0.692	0.299	0.006	0.003
M-36:65-1A	0.685	0.305	0.003	0.007
G-06:01-1A	0.669	0.32	0.004	0.007
WES-K-15:18-2A	0.664	0.325	0.009	0.003
Ranch19-1A	0.582	0.4	0.004	0.014
B-06:06-2B	0.556	0.162	0.277	0.005
Pacific-SLO2	0.529	0.461	0.005	0.005
Wildleaf-SS1	0.004	0.991	0.003	0.002
Lodi	0.004	0.991	0.003	0.002
M-46:65-1A	0.006	0.989	0.003	0.003
WES-K-14:51-2A	0.007	0.986	0.004	0.003
Wolff-SLO2	0.008	0.983	0.006	0.003
Ranch9	0.009	0.982	0.007	0.003
D&P-1A	0.019	0.976	0.002	0.002
WES-H-1:15-3A	0.033	0.961	0.003	0.003
WES-K-15:18-3A	0.01	0.957	0.005	0.028
Ranch9-3	0.077	0.913	0.007	0.003
CousinSS-1A	0.096	0.897	0.004	0.003
O-35:07-1B	0.214	0.776	0.004	0.006
Pacific-SLO1	0.203	0.764	0.03	0.003
N-1-05:1-2B	0.255	0.737	0.005	0.004
Walker-3A	0.064	0.643	0.193	0.1
O-35:07-1A	0.385	0.598	0.014	0.003
VP-Yountville-1B	0.008	0.595	0.393	0.003
Wolff-SLO3	0.429	0.552	0.017	0.003
C-strain	0.453	0.539	0.003	0.006
UW-56:110-1B	0.443	0.492	0.003	0.062
e1-101	0.243	0.432	0.306	0.18
BiotypeB-1	0.003	0.003	0.992	0.002
BiotypeB-5	0.003	0.003	0.992	0.002
BiotypeB-2	0.003	0.004	0.991	0.002
BiotypeB-3	0.004	0.003	0.991	0.002
BiotypeB-7	0.004	0.003	0.991	0.002
BiotypeB-9	0.003	0.003	0.991	0.002
BiotypeB-13	0.003	0.003	0.991	0.003
BiotypeB-4	0.004	0.004	0.99	0.002
BiotypeB-6	0.003	0.004	0.99	0.002
BiotypeB-8	0.005	0.004	0.989	0.002
BiotypeB-10	0.004	0.005	0.989	0.003
BiotypeB-11	0.004	0.004	0.989	0.003
BiotypeB-15	0.005	0.004	0.989	0.003
BiotypeB-14	0.004	0.005	0.988	0.003
BiotypeB-12	0.006	0.005	0.986	0.003
BiotypeB-16	0.007	0.005	0.986	0.003
BiotypeA-1	0.04	0.21	0.511	0.239
RoaCS	0.003	0.003	0.002	0.992
Ednavalley-3b	0.003	0.004	0.002	0.991
B-17:20-1A	0.005	0.004	0.004	0.987
Musc-4	0.003	0.005	0.005	0.987
LNYM	0.003	0.002	0.009	0.986
NY-19	0.006	0.006	0.004	0.984
VP-Yountville-1C	0.074	0.008	0.013	0.905
