# Supplementary material for: Adaptive genomic structural variation in the grape powdery mildew pathogen, Erysiphe necator
Source: BMC Genomics. 2014 Dec 9;15(1):1081. doi: 10.1186/1471-2164-15-1081 (PMC4298948; doi:10.1186/1471-2164-15-1081)
Supplement: Supplementary file 19 — Additional file 19: Table S12: Microsatellite allele frequencies of E. necator isolates in this study. Allele sizes are reported in base pairs (bp). Frequency of alleles were calculated for California samples (61 unique haplotypes) and comparisons were made after the addition of four reference samples from the Eastern USA and synthetic data of Type-A and B isolates. Bold and italicized microsatellite alleles were observed only in isolates from California. (XLSX 28 KB) [file 12864_2014_6773_MOESM19_ESM.xlsx]

## Sheet: Additional FIle 19
Additional File 19: Table S12. Microsatellite allele frequencies of E. necator isolates in this study. Allele sizes are reported in base pairs (bp). Frequecny of alleles were calculated for California samples (61 unique haplotypes) and comparisons were made after addition of four reference samples from eastern USA and synthetic data of Type-A and B isolates. Bold and Italisized microsatellite all…
Locus	Allele size (bp)	Allele frequencies
		CA samples	All
EnMS1	212	9.83607	7.31707
	214	78.6885	68.2927
	217	11.4754	20.7317
	251	-	2.43902
	265	-	1.21951
EnMS2	160	-	19.5122
	163	95.082	71.9512
	169	4.91803	7.31707
	172	-	1.21951
EnMS3	197	-	1.21951
	205	14.7541	10.9756
	208	-	1.21951
	211	-	1.21951
	214	83.6066	84.1463
	217	1.63934	1.21951
EnMS4	261	-	10.9756
	263	1.63934	1.21951
	266	9.83607	10.9756
	269	42.623	31.7073
	272	1.63934	1.21951
	275	-	1.21951
	278	8.19672	6.09756
	282	9.83607	17.0732
	285	21.3115	15.8537
	294	4.91803	3.65854
EnMS5	164	96.7213	93.9024
	167	-	2.43902
	173	3.27869	3.65854
EnMS6	237	-	1.21951
	240	54.0984	62.1951
	243	45.9016	36.5854
EnMS7	166	38.3333	29.6296
	169	10	9.87654
	172	40	49.3827
	175	6.66667	4.93827
	178	-	1.23457
	182	1.66667	2.46914
	185	3.33333	2.46914
EnMS8	170	-	1.25
	173	3.38983	3.75
	177	45.7627	35
	180	10.1695	30
	183	40.678	30
EnMS9	149	-	2.43902
	153	100	96.3415
	157	-	1.21951
EnMS10	246	42.1053	41.0256
	249	3.50877	14.1026
	252	1.75439	3.84615
	255	1.75439	2.5641
	258	1.75439	1.28205
	261	3.50877	2.5641
	264	17.5439	12.8205
	267	24.5614	19.2308
	270	3.50877	2.5641
EnMS11	164	-	11.25
	167	33.3333	25
	170	61.6667	56.25
	173	5	5
	176	-	1.25
	182	-	1.25
Average allele number		3.9	5.5
