# Supplementary material for: Adaptive genomic structural variation in the grape powdery mildew pathogen, Erysiphe necator
Source: BMC Genomics. 2014 Dec 9;15(1):1081. doi: 10.1186/1471-2164-15-1081 (PMC4298948; doi:10.1186/1471-2164-15-1081)
Supplement: Supplementary file 20 — Additional file 20: Table S13: Microsatellite marker allele data for 94 E. necator isolates from California. Four isolates (bold and Italicized) previously used in [25] from the Eastern USA were used as reference in this study to transform data between two study sets. Samples with missing data are shown as ‘ND’. Five isolates denoted with * were used for sequencing. (XLSX 52 KB) [file 12864_2014_6773_MOESM20_ESM.xlsx]

## Sheet: Additional File 20
Additional File 20: Table S13. Microsatellite marker allele data for 94 E. necator isolates from California. Four isolates (bold and Italicized) previously used in study by Frenkel et al. 2011 from Eastern USA were used as reference in this study to transform data between two study sets. Samples with missing data are shown as 'ND'. Five isolates denoted with * were used for sequencing.
Isolate	EnMS1	EnMS2	EnMS3	EnMS4	EnMS5	EnMS6	EnMS7	EnMS8	EnMS9	EnMS10	EnMS11
B-05:13-1A	214	163	214	285	164	240	166	183	153	246	167
B-05:13-1B	217	163	214	269	164	243	169	177	153	246	167
B-06:06-1A	214	163	214	269	164	243	166	183	153	246	170
B-06:06-2B	214	163	214	269	164	240	172	180	153	264	170
B-08:20-3A	214	163	214	285	164	240	166	183	153	246	170
B-13:07-1A	214	163	214	285	164	240	175	177	153	264	170
B-13:07-2A	217	163	214	282	164	240	166	183	153	246	167
B-13:11-1B	217	163	214	282	164	243	166	183	153	246	170
B-13:11-2B	217	163	214	263	164	243	169	177	153	ND	167
B-13:30-1B	214	163	214	285	164	240	166	183	153	246	170
B-13:30-2A	214	163	214	282	164	240	166	183	153	264	170
B-17:20-1A	214	169	214	266	173	243	185	173	153	ND	173
B-17:20-2A	214	163	214	285	164	240	166	183	153	246	170
Branching*	217	163	214	285	164	243	166	177	153	264	170
C-strain*	214	163	214	269	164	243	166	177	153	270	167
Californica-Heritage-1B	214	163	214	269	164	240	172	177	153	264	167
CousinSS-1A	214	163	214	269	164	240	166	177	153	270	170
CousinSS-2B	214	163	214	269	164	240	166	177	153	270	170
D&P-1A	212	163	205	269	164	240	166	177	153	261	167
D&P-2A	ND	163	205	269	164	240	166	ND	153	261	167
Davis-Turtle1-2B	217	163	214	269	164	243	172	183	153	246	167
Davis-Turtle2-1A	214	163	214	269	164	243	172	180	153	246	167
Delano-1A	214	163	214	269	164	243	172	183	153	249	170
e1-101*	214	163	214	278	164	243	166	180	153	249	170
Ednavalley-3b	214	169	217	266	173	243	185	173	153	267	173
FH-A	214	163	214	285	164	243	172	183	153	246	170
FH-B	214	163	214	285	164	240	166	177	153	246	170
FH-C	214	163	214	285	164	240	166	177	153	246	170
FH-D	214	163	214	282	164	243	175	ND	153	246	167
G-06:01-1A	214	163	214	285	164	240	166	177	153	258	167
G-06:01-2A	214	163	214	285	164	243	166	ND	153	246	170
G-10:41-1A	214	163	214	285	164	243	166	177	153	246	170
G-15:42-1A	214	163	214	285	164	243	166	177	153	246	170
G-15:42-2A	214	163	214	285	164	243	172	183	153	246	170
G-19:38-1A	214	163	214	285	164	243	166	177	153	246	170
G-19:38-2B	214	163	214	285	164	243	166	177	153	246	170
G-30:25-1A	214	163	214	285	164	240	166	183	153	246	170
G-30:25-1B	214	163	214	285	164	243	172	183	153	246	170
HeritageOak-Yountville-1A	214	163	214	269	164	240	172	177	153	264	167
J-24:21-1A	214	163	214	282	164	243	169	183	153	246	167
J-24:21-3A	214	163	214	285	164	243	166	177	153	246	170
J-29:14-1A	214	163	214	282	164	243	169	183	153	246	167
J-29:14-1B	214	163	214	285	164	240	166	183	153	246	170
J15-A	214	163	214	285	164	243	166	177	153	246	170
J15-B	214	163	214	285	164	243	166	177	153	246	170
J16-B	217	163	214	285	164	243	172	183	153	ND	173
J16-D	214	163	214	269	164	243	166	ND	153	246	170
Laura-Lodi*	212	163	205	269	164	240	166	177	153	261	170
Laura-ranch9*	214	163	214	269	164	240	172	177	153	267	170
LNYM	217	169	208	275	173	240	169	180	157	252	173
M-36:65-1A	214	163	214	269	164	243	175	177	153	267	167
M-36:65-2B	214	163	214	269	164	240	166	183	153	246	170
M-46:65-1A	212	163	214	269	164	240	166	177	153	267	170
M-46:65-2A	214	163	214	269	164	243	175	183	153	246	167
MO-A	214	163	214	269	164	240	169	183	153	246	170
MO-B	214	163	214	269	164	240	169	183	153	246	170
MO-C	214	163	214	269	164	240	169	183	153	246	170
Musc-4	265	169	211	266	164	240	182	170	149	255	ND
N-1-05:1-1A	214	163	214	269	164	243	175	183	153	246	167
N-1-05:1-2B	214	163	205	285	164	240	172	183	153	267	170
N-2-13:4-1A	214	163	214	269	164	243	175	183	153	246	167
N-2-13:4-2B	214	163	214	285	164	240	166	177	153	246	170
N-2-16:4-2B	214	163	214	266	164	243	166	183	153	ND	170
N-2-22:4-1A	214	163	214	266	164	240	172	177	153	264	167
N-2-22:4-2A	214	163	214	266	164	243	166	183	153	267	170
NY-19	251	172	214	266	167	243	166	180	153	252	176
O-35:07-1A	212	163	214	294	164	240	172	ND	153	246	170
O-35:07-1B	214	163	214	272	164	240	166	177	153	ND	167
O-38:13-1B	214	163	205	285	164	243	172	183	153	264	170
O-38:13-1C	214	163	214	294	164	243	172	177	153	246	170
Pacific-SLO1	214	163	214	278	164	240	172	177	153	246	170
Pacific-SLO2	214	163	214	278	164	243	ND	177	153	246	170
Pacific-SLO3	214	163	214	278	164	240	172	177	153	246	170
Ranch19-1A	214	163	214	285	164	240	169	177	153	267	167
Ranch19-3A	214	163	214	ND	164	240	169	177	153	267	167
Ranch9-1	214	163	214	269	164	240	172	ND	153	267	170
Ranch9-3	214	163	214	269	164	240	172	183	153	267	170
Ripkenleaf	214	163	205	269	164	243	169	183	153	264	170
RoaCS	251	169	214	266	167	243	169	173	149	267	182
UW-56:110-1A	214	163	214	266	164	243	166	183	153	267	170
UW-56:110-1B	214	163	214	266	164	243	166	183	153	267	170
VP-Yountville-1B	214	163	205	282	164	240	172	180	153	267	170
VP-Yountville-1C	214	169	214	285	164	243	182	180	153	252	ND
Walker-2A	214	163	214	269	164	243	172	183	153	246	170
Walker-3A	214	163	214	269	164	240	172	180	153	255	170
WES-H-1:15-2A	214	163	214	269	164	243	172	180	153	246	167
WES-H-1:15-3A	212	163	214	269	164	240	166	183	153	267	170
WES-K-10:34-2A	214	163	205	269	164	240	172	183	153	246	167
WES-K-10:34-3A	214	163	214	294	164	243	166	183	153	264	167
WES-K-14:51-2A	214	163	214	278	164	240	166	177	153	267	170
WES-K-15:18-2A	214	163	214	269	164	240	172	177	153	246	167
WES-K-15:18-3A	214	163	205	266	164	240	172	177	153	267	170
Wildleaf-SS1	212	163	205	269	164	240	166	177	153	267	170
Wildleaf-SS2	212	163	205	269	164	240	166	177	153	267	170
Wildleaf-SS3	212	163	205	269	164	240	166	177	153	267	170
Wolff-SLO1	214	163	214	266	164	243	172	183	153	264	170
Wolff-SLO2	214	163	214	278	164	240	172	177	153	267	170
Wolff-SLO3	214	163	214	269	164	240	172	177	153	246	170
