# Supplementary material for: Adaptive genomic structural variation in the grape powdery mildew pathogen, Erysiphe necator
Source: BMC Genomics. 2014 Dec 9;15(1):1081. doi: 10.1186/1471-2164-15-1081 (PMC4298948; doi:10.1186/1471-2164-15-1081)
Supplement: Supplementary file 21 — Additional file 21: Table S14: Missing core ascomycete genes in E. necator and their presence (+) or absence (−) in the other sequenced powdery mildew pathogens. (XLSX 65 KB) [file 12864_2014_6773_MOESM21_ESM.xlsx]

## Sheet: Additional File 21
Additional File 21: Table S14. Missing core ascomycete genes in E. necator and their presence (+) or absence (-) in the other sequenced powdery mildew pathogens
Systematic name	SGDID	Gene name	Description	Bgh	Bgt	E. pisi	G. orontii
Alcoholic metabolism/fermentation
YCR107W	S000000704	AAD3	Aryl-Alcohol Dehydrogenase; Putative aryl-alcohol dehydrogenase; similar to P. chrysosporium aryl-alcohol dehydrogenase; mutational analysis has not yet revealed a physiological role; AAD3 has a paralog, AAD15, that arose from a segmental duplication	-	-	-	-
YDL243C	S000002402	AAD4	Aryl-Alcohol Dehydrogenase; Putative aryl-alcohol dehydrogenase; involved in oxidative stress response; similar to P. chrysosporium aryl-alcohol dehydrogenase; expression induced in cells treated with the mycotoxin patulin	-	-	-	-
YFL056C	S000001838	AAD6	Aryl-Alcohol Dehydrogenase; Putative aryl-alcohol dehydrogenase; involved in oxidative stress response; similar to P. chrysosporium aryl-alcohol dehydrogenase; expression induced in cells treated with the mycotoxin patulin	-	-	-	-
YFL057C	S000001837	AAD16	Aryl Alcohol Dehydrogenase; Putative aryl alcohol dehydrogenase; similar to Phanerochaete chrysosporium aryl alcohol dehydrogenase and six other S. cerevisiae telomeric ORFs AAD14/YNL331C, AAD4/YDL243C, AAD3/YCR107W, AAD10/YJR155W, AAD6/YFL056C, and AAD15/YOL165C; mutational analysis has not yet revealed a physiological role	-	-	-	-
YGL256W	S000003225	ADH4	Alcohol DeHydrogenase; Alcohol dehydrogenase isoenzyme type IV; dimeric enzyme demonstrated to be zinc-dependent despite sequence similarity to iron-activated alcohol dehydrogenases; transcription is induced in response to zinc deficiency	-	-	-	-
YJR155W	S000003916	AAD10	Aryl-Alcohol Dehydrogenase; Putative aryl-alcohol dehydrogenase; similar to P. chrysosporium aryl-alcohol dehydrogenase; mutational analysis has not yet revealed a physiological role	-	-	-	-
YNL331C	S000005275	AAD14	Aryl-Alcohol Dehydrogenase; Putative aryl-alcohol dehydrogenase; similar to P. chrysosporium aryl-alcohol dehydrogenase; mutational analysis has not yet revealed a physiological role	-	-	-	-
YOL165C	S000005525	AAD15	Aryl-Alcohol Dehydrogenase; Putative aryl-alcohol dehydrogenase; similar to P. chrysosporium aryl-alcohol dehydrogenase; mutational analysis has not yet revealed a physiological role; AAD15 has a paralog, AAD3, that arose from a segmental duplication	-	-	-	-
YOL086C	S000005446	ADH1	Alcohol DeHydrogenase; Alcohol dehydrogenase; fermentative isozyme active as homo- or heterotetramers; required for the reduction of acetaldehyde to ethanol, the last step in the glycolytic pathway; ADH1 has a paralog, ADH5, that arose from the whole genome duplication	-	-	-	+
YGR087C	S000003319	PDC6	Pyruvate DeCarboxylase; Minor isoform of pyruvate decarboxylase; decarboxylates pyruvate to acetaldehyde, involved in amino acid catabolism; transcription is glucose- and ethanol-dependent, and is strongly induced during sulfur limitation	+	+	+	+
YLR044C	S000004034	PDC1	Pyruvate DeCarboxylase; Major of three pyruvate decarboxylase isozymes; key enzyme in alcoholic fermentation; decarboxylates pyruvate to acetaldehyde; involved in amino acid catabolism; subject to glucose-, ethanol-, and autoregulation; activated by phosphorylation in response to glucose levels	+	+	+	+
YLR134W	S000004124	PDC5	Pyruvate DeCarboxylase; Minor isoform of pyruvate decarboxylase; key enzyme in alcoholic fermentation, decarboxylates pyruvate to acetaldehyde, regulation is glucose- and ethanol-dependent, repressed by thiamine, involved in amino acid catabolism	+	-	+	+
Allantoin metabolism
YIR023W	S000001462	DAL81	Degradation of Allantoin; Positive regulator of genes in multiple nitrogen degradation pathways; contains DNA binding domain but does not appear to bind the dodecanucleotide sequence present in the promoter region of many genes involved in allantoin catabolism	-	-	-	-
YIR027C	S000001466	DAL1	Degradation of Allantoin; Allantoinase; converts allantoin to allantoate in the first step of allantoin degradation; expression sensitive to nitrogen catabolite repression	-	-	-	-
YIR028W	S000001467	DAL4	Degradation of Allantoin; Allantoin permease; expression sensitive to nitrogen catabolite repression and induced by allophanate, an intermediate in allantoin degradation	-	-	-	-
YIR029W	S000001468	DAL2	Degradation of Allantoin; Allantoicase; converts allantoate to urea and ureidoglycolate in the second step of allantoin degradation; expression sensitive to nitrogen catabolite repression and induced by allophanate, an intermediate in allantoin degradation	-	-	-	-
YJR152W	S000003913	DAL5	Degradation of Allantoin; Allantoate permease; ureidosuccinate permease; also transports dipeptides, though with lower affinity than for allantoate and ureidosuccinate; expression is constitutive but sensitive to nitrogen catabolite repression	+	+	+	-
Arginine degradation
YLR142W	S000004132	PUT1	Proline UTilization; Proline oxidase; nuclear-encoded mitochondrial protein involved in utilization of proline as sole nitrogen source; PUT1 transcription is induced by Put3p in the presence of proline and the absence of a preferred nitrogen source	+	+	-	+
YPL111W	S000006032	CAR1	Catabolism of ARginine; Arginase; responsible for arginine degradation, expression responds to both induction by arginine and nitrogen catabolite repression; disruption enhances freeze tolerance	+	+	-	+
Aromatic amino acid metabolism
YDR380W	S000002788	ARO10	AROmatic amino acid requiring; Phenylpyruvate decarboxylase; catalyzes decarboxylation of phenylpyruvate to phenylacetaldehyde, which is the first specific step in the Ehrlich pathway; involved in protein N-terminal Met and Ala catabolism	-	-	-	-
YGL202W	S000003170	ARO8	AROmatic amino acid requiring; Aromatic aminotransferase I; expression is regulated by general control of amino acid biosynthesis	-	-	-	-
YHR137W	S000001179	ARO9	AROmatic amino acid requiring; Aromatic aminotransferase II; catalyzes the first step of tryptophan, phenylalanine, and tyrosine catabolism	-	-	-	-
Cell cycle/budding
YBR214W	S000000418	SDS24	homolog of S. pombe SDS23; Protein involved in cell separation during budding; one of two S. cerevisiae homologs (Sds23p and Sds24p) of the S. pombe Sds23 protein, which is implicated in APC/cyclosome regulation; may play an indirect role in fluid-phase endocytosis; protein abundance increases in response to DNA replication stress; SDS24 has a paralog, SDS23, that arose from the whole genome dupl…	-	-	-	-
YBR276C	S000000480	PPS1	Protein Phosphatase S phase; Protein phosphatase; has specificity for serine, threonine, and tyrosine residues; has a role in the DNA synthesis phase of the cell cycle	-	-	-	-
YGL056C	S000003024	SDS23	homolog of S. pombe SDS23; Protein involved in cell separation during budding; one of two S. cerevisiae homologs (Sds23p and Sds24p) of the S. pombe Sds23 protein, which is implicated in APC/cyclosome regulation; SDS23 has a paralog, SDS24, that arose from the whole genome duplication	-	-	-	-
YIL140W	S000001402	AXL2	AXiaL budding pattern; Integral plasma membrane protein; required for axial budding in haploid cells; localizes to the incipient bud site and bud neck; glycosylated by Pmt4p; potential Cdc28p substrate	-	-	-	-
YDL224C	S000002383	WHI4	WHIskey; Putative RNA binding protein; regulates the cell size requirement for passage through Start and commitment to cell division; WHI4 has a paralog, WHI3, that arose from the whole genome duplication	+	+	-	-
dehydro-D-arabinono-1,4-lactone biosynthesis
YML086C	S000004551	ALO1	D-Arabinono-1,4-Lactone Oxidase; D-Arabinono-1,4-lactone oxidase; catalyzes the final step in biosynthesis of dehydro-D-arabinono-1,4-lactone, which is protective against oxidative stress	-	-	-	-
YMR041C	S000004644	ARA2	ARAbinose; NAD-dependent arabinose dehydrogenase; involved in biosynthesis of dehydro-D-arabinono-1,4-lactone; similar to plant L-galactose dehydrogenase	-	-	-	-
Detoxification/stress response
YGR234W	S000003466	YHB1	Yeast HemogloBin-like protein; Nitric oxide oxidoreductase; flavohemoglobin involved in nitric oxide detoxification; plays a role in the oxidative and nitrosative stress responses; protein increases in abundance and relocalizes from nucleus to cytoplasmic foci upon DNA replication stress	-	-	-	-
YJR104C	S000003865	SOD1	SuperOxide Dismutase; Cytosolic copper-zinc superoxide dismutase; detoxifies superoxide; stabilizes Yck1p and Yck2p kinases in glucose to repress respiration; phosphorylated by Dun1p and enters the nucleus under oxidative stress to promote transcription of stress response genes; human ortholog implicated in ALS; abundance increases under DNA replication stress and during exposure to boric acid; l…	-	-	-	-
YMR038C	S000004641	CCS1	Copper Chaperone for SOD1; Copper chaperone for superoxide dismutase Sod1p; involved in oxidative stress protection; Met-X-Cys-X2-Cys motif within the N-terminal portion is involved in insertion of copper into Sod1p under conditions of copper deprivation; protein abundance increases in response to DNA replication stress	-	-	-	-
YIL053W	S000001315	GPP1	Glycerol-3-Phosphate Phosphatase; Constitutively expressed DL-glycerol-3-phosphate phosphatase; also known as glycerol-1-phosphatase; involved in glycerol biosynthesis, induced in response to both anaerobic and osmotic stress; GPP1 has a paralog, GPP2, that arose from the whole genome duplication	-	-	-	-
YGR213C	S000003445	RTA1	Resistance To 7-Aminocholesterol; Protein involved in 7-aminocholesterol resistance; has seven potential membrane-spanning regions; expression is induced under both low-heme and low-oxygen conditions; member of the fungal lipid-translocating exporter (LTE) family of protein; RTA1 has a paralog, YLR046C, that arose from the whole genome duplication	-	-	-	-
YBR014C	S000000218	GRX7	GlutaRedoXin; Cis-golgi localized monothiol glutaredoxin; more similar in activity to dithiol than other monothiol glutaredoxins; involved in the oxidative stress response; does not bind metal ions; GRX7 has a paralog, GRX6, that arose from the whole genome duplication	-	-	-	+
YDL010W	S000002168	GRX6	GlutaRedoXin; Cis-golgi localized monothiol glutaredoxin, binds Fe-S cluster; more similar in activity to dithiol than other monothiol glutaredoxins; involved in the oxidative stress response; GRX6 has a paralog, GRX7, that arose from the whole genome duplication	-	-	-	+
YDR032C	S000002439	PST2	Protoplasts-SecreTed; Protein with similarity to a family of flavodoxin-like proteins; induced by oxidative stress in a Yap1p dependent manner; the authentic, non-tagged protein is detected in highly purified mitochondria in high-throughput studies; protein abundance increases in response to DNA replication stress; PST2 has a paralog, RFS1, that arose from the whole genome duplication	-	-	-	+
ER quality control
YHR176W	S000001219	FMO1	Flavin-containing monooxygenase; localized to the cytoplasmic face of the ER membrane; catalyzes oxidation of biological thiols to maintain the ER redox buffer ratio for correct folding of disulfide-bonded proteins	-	-	-	-
YPL096W	S000006017	PNG1	Peptide N-Glycanase; Conserved peptide N-glycanase; required for deglycosylation of misfolded glycoproteins during proteasome-dependent degradation; localizes to the cytoplasm and nucleus; activity is enhanced by interaction with Rad23p	-	-	-	-
Glutamate biosynthesis
YAL062W	S000000058	GDH3	Glutamate DeHydrogenase; NADP(+)-dependent glutamate dehydrogenase; synthesizes glutamate from ammonia and alpha-ketoglutarate; rate of alpha-ketoglutarate utilization differs from Gdh1p; expression regulated by nitrogen and carbon sources; GDH3 has a paralog, GDH1, that arose from the whole genome duplication	-	-	-	-
YOR375C	S000005902	GDH1	Glutamate DeHydrogenase; NADP(+)-dependent glutamate dehydrogenase; synthesizes glutamate from ammonia and alpha-ketoglutarate; rate of alpha-ketoglutarate utilization differs from Gdh3p; expression regulated by nitrogen and carbon sources; GDH1 has a paralog, GDH3, that arose from the whole genome duplication	-	-	-	-
YDL066W	S000002224	IDP1	Isocitrate Dehydrogenase, NADP-specific; Mitochondrial NADP-specific isocitrate dehydrogenase; catalyzes the oxidation of isocitrate to alpha-ketoglutarate; not required for mitochondrial respiration and may function to divert alpha-ketoglutarate to biosynthetic processes	+	+	-	+
YLR174W	S000004164	IDP2	Isocitrate Dehydrogenase, NADP-specific; Cytosolic NADP-specific isocitrate dehydrogenase; catalyzes oxidation of isocitrate to alpha-ketoglutarate; levels are elevated during growth on non-fermentable carbon sources and reduced during growth on glucose; IDP2 has a paralog, IDP3, that arose from the whole genome duplication	+	+	-	+
YNL009W	S000004954	IDP3	Isocitrate Dehydrogenase, NADP-specific; Peroxisomal NADP-dependent isocitrate dehydrogenase; catalyzes oxidation of isocitrate to alpha-ketoglutarate with the formation of NADP(H+), required for growth on unsaturated fatty acids; IDP3 has a paralog, IDP2, that arose from the whole genome duplication	+	+	-	+
Glutathione metabolism
YLR299W	S000004290	ECM38	ExtraCellular Mutant; Gamma-glutamyltranspeptidase; major glutathione-degrading enzyme; involved in detoxification of electrophilic xenobiotics; expression induced mainly by nitrogen starvation	-	-	-	-
YGR154C	S000003386	GTO1	Glutathione Transferase Omega-like; Omega-class glutathione transferase; induced under oxidative stress; putative peroxisomal localization	-	-	-	-
YKR076W	S000001784	ECM4	ExtraCellular Mutant; Omega class glutathione transferase; not essential; similar to Ygr154cp; green fluorescent protein (GFP)-fusion protein localizes to the cytoplasm	-	-	-	-
YMR251W	S000004863	GTO3	Glutathione Transferase Omega-like; Omega class glutathione transferase; putative cytosolic localization	-	-	-	-
Methionine metabolism and (siro)heme biosynthesis
YBR213W	S000000417	MET8	METhionine requiring; Bifunctional dehydrogenase and ferrochelatase; involved in the biosynthesis of siroheme, a prosthetic group used by sulfite reductase; required for sulfate assimilation and methionine biosynthesis	-	-	-	-
YJR010W	S000003771	MET3	METhionine requiring; ATP sulfurylase; catalyzes the primary step of intracellular sulfate activation, essential for assimilatory reduction of sulfate to sulfide, involved in methionine metabolism	-	-	-	-
YJR137C	S000003898	MET5	METhionine requiring; Sulfite reductase beta subunit; involved in amino acid biosynthesis, transcription repressed by methionine	+	+	-	-
YKL001C	S000001484	MET14	METhionine requiring; Adenylylsulfate kinase; required for sulfate assimilation and involved in methionine metabolism	-	-	-	-
YKR069W	S000001777	MET1	METhionine requiring; S-adenosyl-L-methionine uroporphyrinogen III transmethylase; involved in the biosynthesis of siroheme, a prosthetic group used by sulfite reductase; required for sulfate assimilation and methionine biosynthesis	-	-	-	-
YPR167C	S000006371	MET16	METhionine requiring; 3'-phosphoadenylsulfate reductase; reduces 3'-phosphoadenylyl sulfate to adenosine-3',5'-bisphosphate and free sulfite using reduced thioredoxin as cosubstrate, involved in sulfate assimilation and methionine metabolism	-	-	-	-
YOR278W	S000005804	HEM4	HEMe biosynthesis; Uroporphyrinogen III synthase; catalyzes the conversion of hydroxymethylbilane to uroporphyrinogen III, the fourth step in heme biosynthesis; deficiency in the human homolog can result in the disease congenital erythropoietic porphyria	-	-	-	-
NAD biosynthesis
YBL098W	S000000194	BNA4	Biosynthesis of Nicotinic Acid; Kynurenine 3-mono oxygenase; required for the de novo biosynthesis of NAD from tryptophan via kynurenine; expression regulated by Hst1p; putative therapeutic target for Huntington disease	+	+	+	+
YJR025C	S000003786	BNA1	Biosynthesis of Nicotinic Acid; 3-hydroxyanthranilic acid dioxygenase; required for the de novo biosynthesis of NAD from tryptophan via kynurenine; expression regulated by Hst1p	+	-	+	+
YJR078W	S000003839	BNA2	Biosynthesis of Nicotinic Acid; Putative tryptophan 2,3-dioxygenase or indoleamine 2,3-dioxygenase; required for de novo biosynthesis of NAD from tryptophan via kynurenine; interacts genetically with telomere capping gene CDC13; regulated by Hst1p and Aftp	+	+	+	+
YLR231C	S000004221	BNA5	Biosynthesis of Nicotinic Acid; Kynureninase; required for the de novo biosynthesis of NAD from tryptophan via kynurenine; expression regulated by Hst1p	+	+	+	+
Nucleotide salvage/metabolism
YKL216W	S000001699	URA1	URAcil requiring; Dihydroorotate dehydrogenase; catalyzes the fourth enzymatic step in the de novo biosynthesis of pyrimidines, converting dihydroorotic acid into orotic acid	-	-	-	-
YDR400W	S000002808	URH1	URidine Hydrolase; Uridine nucleosidase (uridine-cytidine N-ribohydrolase); cleaves N-glycosidic bonds in nucleosides; involved in the pyrimidine salvage and nicotinamide riboside salvage pathways	-	-	-	+
YDL238C	S000002397	GUD1	GUanine Deaminase; Guanine deaminase; a catabolic enzyme of the guanine salvage pathway producing xanthine and ammonia from guanine; activity is low in exponentially-growing cultures but expression is increased in post-diauxic and stationary-phase cultures	+	+	-	+
YLR245C	S000004235	CDD1	CytiDine Deaminase; Cytidine deaminase; catalyzes the modification of cytidine to uridine in vitro but native RNA substrates have not been identified, localizes to both the nucleus and cytoplasm	+	-	+	+
Phosphate metabolism
YDR452W	S000002860	PPN1	Vacuolar endopolyphosphatase with a role in phosphate metabolism; functions as a homodimer; relocalizes from vacuole to cytoplasm upon DNA replication stress	+	+	-	-
YDR481C	S000002889	PHO8	PHOsphate metabolism; Repressible vacuolar alkaline phosphatase; regulated by levels of Pi and by Pho4p, Pho9p, Pho80p, Pho81p and Pho85p; dephosphorylates phosphotyrosyl peptides; contributes to NAD+ metabolism by producing nicotinamide riboside from NMN	+	+	-	-
YDR530C	S000002938	APA2	AP4A phosphorylase; Diadenosine 5',5'''-P1,P4-tetraphosphate phosphorylase II; AP4A phosphorylase involved in catabolism of bis(5'-nucleosidyl) tetraphosphates; APA2 has a paralog, APA1, that arose from the whole genome duplication	+	+	-	-
Protease/peptidase
YBR286W	S000000490	APE3	AminoPEptidase; Vacuolar aminopeptidase Y; processed to mature form by Prb1p	-	-	-	-
YHR132C	S000001174	ECM14	ExtraCellular Mutant; Putative metalloprotease with similarity to zinc carboxypeptidases; required for normal cell wall assembly	-	-	-	-
YIL108W	S000001370		Putative metalloendopeptidase; forms cytoplasmic foci upon DNA replication stress	-	-	-	-
Thiamine biosynthesis/transport
YGR144W	S000003376	THI4	THIamine metabolism; Thiazole synthase; abundant protein involved in the formation of the thiazole moiety of thiamine during thiamine biosynthesis; acts more as a co-substrate rather than an enzyme by providing the sulphur source for thiazole formation; undergoes a single turnover only; required for mitochondrial genome stability in response to DNA damaging agents	-	-	-	-
YLR237W	S000004227	THI7	THIamine metabolism; Plasma membrane transporter responsible for the uptake of thiamine; member of the major facilitator superfamily of transporters; mutation of human ortholog causes thiamine-responsive megaloblastic anemia	-	-	-	-
YOL055C	S000005416	THI20	THIamine metabolism; Trifunctional enzyme of thiamine biosynthesis, degradation and salvage; has hydroxymethylpyrimidine (HMP) kinase, HMP-phosphate (HMP-P) kinase and thiaminase activities; member of a gene family with THI21 and THI22; HMP and HMP-P kinase activity redundant with Thi21p	-	-	-	-
YPL214C	S000006135	THI6	THIamine biosynthesis; Thiamine-phosphate diphosphorylase and hydroxyethylthiazole kinase; required for thiamine biosynthesis; GFP-fusion protein localizes to the cytoplasm in a punctate pattern	-	-	-	-
YPL258C	S000006179	THI21	THIamine metabolism; Hydroxymethylpyrimidine (HMP) and HMP-phosphate kinase; involved in thiamine biosynthesis; member of a gene family with THI20 and THI22; functionally redundant with Thi20p	-	-	-	-
YDL080C	S000002238	THI3	THIamine metabolism; Regulatory protein that binds Pdc2p and Thi2p transcription factors; activates thiamine biosynthesis transcription factors Pdc2p and Thi2p by binding to them, but releases and de-activates them upon binding to thiamine pyrophosphate (TPP), the end product of the pathway; has similarity to decarboxylases but enzymatic activity is not detected	-	+	+	+
Transporters/channels
YBL042C	S000000138	FUI1	5-FlUorourIdine resistance; High affinity uridine permease, localizes to the plasma membrane; also mediates low but significant transport of the cytotoxic nucleoside analog 5-fluorouridine; not involved in uracil transport; relative distribution to the vacuole increases upon DNA replication stress	-	-	-	-
YBR021W	S000000225	FUR4	5-FlUoRouridine sensitivity; Plasma membrane localized uracil permease; expression is tightly regulated by uracil levels and environmental cues; conformational alterations induced by unfolding or substrate binding result in Rsp5p-mediated ubiquitination and degradation	-	-	-	-
YBR296C	S000000500	PHO89	PHOsphate metabolism; Plasma membrane Na+/Pi cotransporter; active in early growth phase; similar to phosphate transporters of Neurospora crassa; transcription regulated by inorganic phosphate concentrations and Pho4p; mutations in related human transporter genes hPit1 and hPit2 are associated with hyperphosphatemia-induced calcification of vascular tissue and familial idiopathic basal ganglia ca…	-	-	-	-
YER185W	S000000987	PUG1	Protoporphyrin Uptake Gene; Plasma membrane protein involved in protoprophyrin and heme transport; roles in the uptake of protoprophyrin IX and the efflux of heme; expression is induced under both low-heme and low-oxygen conditions; member of the fungal lipid-translocating exporter (LTE) family of proteins	-	-	-	-
YHL016C	S000001008	DUR3	Degradation of URea; Plasma membrane transporter for both urea and polyamines; expression is highly sensitive to nitrogen catabolite repression and induced by allophanate, the last intermediate of the allantoin degradative pathway	-	-	-	-
YIL023C	S000001285	YKE4	Yeast ortholog of mouse KE4; Zinc transporter; localizes to the ER; null mutant is sensitive to calcofluor white, leads to zinc accumulation in cytosol; ortholog of the mouse KE4 and member of the ZIP (ZRT, IRT-like Protein) family	-	-	-	-
YJL093C	S000003629	TOK1	Outward-rectifier potassium channel of the plasma membrane; has two pore domains in tandem, each of which forms a functional channel permeable to potassium; carboxy tail functions to prevent inner gate closures; target of K1 toxin	-	-	-	-
YOR071C	S000005597	NRT1	Nicotinamide Riboside Transporter; High-affinity nicotinamide riboside transporter; also transports thiamine with low affinity; shares sequence similarity with Thi7p and Thi72p; proposed to be involved in 5-fluorocytosine sensitivity	-	-	-	-
YOR192C	S000005718	THI72	THI7 homologue 2; Transporter of thiamine or related compound; shares sequence similarity with Thi7p	-	-	-	-
YPR201W	S000006405	ARR3	ARsenicals Resistance; Plasma membrane metalloid/H+ antiporter; transports arsenite and antimonite; required for resistance to arsenic compounds; transcription is activated by Arr1p in the presence of arsenite	-	-	-	-
YKL221W	S000001704	MCH2	MonoCarboxylate transporter Homologue; Protein with similarity to mammalian monocarboxylate permeases; monocarboxylate permeases are involved in transport of monocarboxylic acids across the plasma membrane but mutant is not deficient in monocarboxylate transport	-	-	-	-
YOL158C	S000005518	ENB1	ENteroBactin; Endosomal ferric enterobactin transporter; expressed under conditions of iron deprivation; member of the major facilitator superfamily; expression is regulated by Rcs1p and affected by chloroquine treatment	-	-	-	+
YCR010C	S000000603	ADY2	Accumulation of DYads; Acetate transporter required for normal sporulation; phosphorylated in mitochondria; ADY2 has a paralog, ATO2, that arose from the whole genome duplication	+	+	-	-
YJL094C	S000003630	KHA1	Putative K+/H+ antiporter; has a probable role in intracellular cation homeostasis; localized to Golgi vesicles and detected in highly purified mitochondria in high-throughput studies	+	+	-	-
YKL175W	S000001658	ZRT3	Vacuolar membrane zinc transporter; transports zinc from storage in the vacuole to the cytoplasm when needed; transcription is induced under conditions of zinc deficiency	+	+	-	-
YKL217W	S000001700	JEN1	Monocarboxylate/proton symporter of the plasma membrane; transport activity is dependent on the pH gradient across the membrane; mediates high-affinity uptake of carbon sources lactate, pyuvate, and acetate, and also of the micronutrient selenite, whose structure mimics that of monocarboxylates; expression and localization are tightly regulated, with transcription repression, mRNA degradation, an…	+	+	-	-
YLL055W	S000003978	YCT1	Yeast Cysteine Transporter; High-affinity cysteine-specific transporter; has similarity to the Dal5p family of transporters; green fluorescent protein (GFP)-fusion protein localizes to the endoplasmic reticulum; YCT1 is not an essential gene	+	+	-	-
YNR002C	S000005285	ATO2	Ammonia (Ammonium) Transport Outward; Putative transmembrane protein involved in export of ammonia; ammonia is a starvation signal that promotes cell death in aging colonies; phosphorylated in mitochondria; member of the TC 9.B.33 YaaH family; homolog of Y. lipolytica Gpr1p; ATO2 has a paralog, ADY2, that arose from the whole genome duplication	+	+	-	-
YDR384C	S000002792	ATO3	Ammonia (Ammonium) Transport Outward; Plasma membrane protein, putative ammonium transporter; regulation pattern suggests a possible role in export of ammonia from the cell; phosphorylated in mitochondria; member of the TC 9.B.33 YaaH family of putative transporters	+	+	-	-
Other
YBR227C	S000000431	MCX1	Mitochondrial ClpX; Mitochondrial matrix protein; putative ATP-binding chaperone with non-proteolytic function; similar to bacterial ClpX proteins	-	-	-	-
YDR030C	S000002437	RAD28	RADiation sensitive; Protein involved in DNA repair; related to the human CSA protein that is involved in transcription-coupled repair nucleotide excision repair	-	-	-	-
YDR242W	S000002650	AMD2	AMiDase; Putative amidase	-	-	-	-
YER152C	S000000954		Protein with 2-aminoadipate transaminase activity; shares amino acid similarity with the aminotransferases Aro8p and Aro9p; YER152C is not an essential gene	-	-	-	-
YGL196W	S000003164	DSD1	D-serine dehydratase (aka D-serine ammonia-lyase); converts D-serine to pyruvate and ammonia by a reaction dependent on pyridoxal 5'-phosphate and zinc; may play a role in D-serine detoxification; L-serine is not a substrate	-	-	-	-
YJL145W	S000003681	SFH5	Sec Fourteen Homolog; Non-classical phosphatidylinositol transfer protein (PITP); exhibits PI- but not PC-transfer activity; localizes to the peripheral endoplasmic reticulum, cytosol and microsomes; similar to Sec14p; partially relocalizes to the plasma membrane upon DNA replication stress	-	-	-	-
YLL057C	S000003980	JLP1	dnaJ-Like Protein; Fe(II)-dependent sulfonate/alpha-ketoglutarate dioxygenase; involved in sulfonate catabolism for use as a sulfur source; contains sequence that resembles a J domain (typified by the E. coli DnaJ protein); induced by sulphur starvation	-	-	-	-
YLR046C	S000004036		Putative membrane protein; member of the fungal lipid-translocating exporter (LTE) family of proteins; transcription is activated by paralogous transcription factors Yrm1p and Yrr1p along with genes involved in multidrug resistance; YLR046C has a paralog, RTA1, that arose from the whole genome duplication	-	-	-	-
YLR047C	S000004037	FRE8	Protein with sequence similarity to iron/copper reductases; involved in iron homeostasis; deletion mutant has iron deficiency/accumulation growth defects; expression increased in the absence of copper-responsive transcription factor Mac1p	-	-	-	-
YMR302C	S000004917	YME2	Yeast Mitochondrial Escape; Integral inner mitochondrial membrane protein; role in maintaining mitochondrial nucleoid structure and number; mutants exhibit an increased rate of mitochondrial DNA escape; shows some sequence similarity to exonucleases	-	-	-	-
YPL088W	S000006009		Putative aryl alcohol dehydrogenase; transcription is activated by paralogous transcription factors Yrm1p and Yrr1p along with genes involved in multidrug resistance	-	-	-	-
YPL103C	S000006024	FMP30	Found in Mitochondrial Proteome; Protein with a role in maintaining mitochondrial morphology; also involved in maintaining normal cardiolipin levels; mitochondrial inner membrane protein; proposed to be involved in N-acylethanolamine metabolism; related to mammalian N-acylPE-specific phospholipase D	-	-	-	-
YPR022C	S000006226		Putative transcription factor, as suggested by computational analysis; green fluorescent protein (GFP)-fusion protein localizes to both the cytoplasm and the nucleus and is induced in response to the DNA-damaging agent MMS	-	-	-	-
YPR127W	S000006331		Putative pyridoxine 4-dehydrogenase; differentially expressed during alcoholic fermentation; expression activated by transcription factor YRM1/YOR172W; green fluorescent protein (GFP)-fusion protein localizes to both the cytoplasm and the nucleus	-	-	-	-
YDR465C	S000002873	RMT2	aRginine MeThyltransferase; Arginine N5 methyltransferase; methylates ribosomal protein Rpl12 (L12) on Arg67; relative distribution to the nucleus increases upon DNA replication stress	-	-	-	-
YBR015C	S000000219	MNN2	MaNNosyltransferase; Alpha-1,2-mannosyltransferase; responsible for addition of the first alpha-1,2-linked mannose to form the branches on the mannan backbone of oligosaccharides, localizes to an early Golgi compartment	-	-	-	-
YJL186W	S000003722	MNN5	MaNNosyltransferase; Alpha-1,2-mannosyltransferase; responsible for addition of the second alpha-1,2-linked mannose of the branches on the mannan backbone of oligosaccharides, localizes to an early Golgi compartment	-	-	-	-
YBL015W	S000000111	ACH1	Acetyl CoA Hydrolase; Protein with CoA transferase activity; particularly for CoASH transfer from succinyl-CoA to acetate; has minor acetyl-CoA-hydrolase activity; phosphorylated; required for acetate utilization and for diploid pseudohyphal growth	-	-	-	+
YLR098C	S000004088	CHA4	Catabolism of Hydroxy Amino acids; DNA binding transcriptional activator; mediates serine/threonine activation of the catabolic L-serine (L-threonine) deaminase (CHA1); Zinc-finger protein with Zn[2]-Cys[6] fungal-type binuclear cluster domain	-	-	+	+
YOR337W	S000005864	TEA1	Ty Enhancer Activator; Ty1 enhancer activator involved in Ty enhancer-mediated transcription; required for full levels of Ty enhancer-mediated transcription; C6 zinc cluster DNA-binding protein	-	-	+	+
YIL079C	S000001341	AIR1	Arginine methyltransferase-Interacting RING finger protein; Zinc knuckle protein; involved in nuclear RNA processing and degradation as a component of the TRAMP complex; stimulates the poly(A) polymerase activity of Pap2p in vitro; AIR1 has a paralog, AIR2, that arose from the whole genome duplication; although Air1p and Air2p are homologous TRAMP subunits, they have nonredundant roles in regulat…	+	+	-	-
YIL164C	S000001426	NIT1	NITrilase superfamily; Nitrilase; member of the nitrilase branch of the nitrilase superfamily; in closely related species and other S. cerevisiae strain backgrounds YIL164C and adjacent ORF, YIL165C, likely constitute a single ORF encoding a nitrilase gene	+	+	-	-
YJL083W	S000003619	TAX4	EH domain-containing protein; involved in regulating phosphatidylinositol 4,5-bisphosphate levels and autophagy; Irs4p and Tax4p bind and activate the PtdIns phosphatase Inp51p; Irs4p and Tax4p are involved in localizing Atg17p to the PAS; TAX4 has a paralog, IRS4, that arose from the whole genome duplication	+	+	-	-
YKL215C	S000001698	OXP1	OXoProlinase; 5-oxoprolinase; enzyme is ATP-dependent and functions as a dimer; similar to mouse Oplah gene; green fluorescent protein (GFP)-fusion protein localizes to the cytoplasm; protein abundance increases in response to DNA replication stress	+	+	-	-
YKR019C	S000001727	IRS4	Increased rDNA Silencing; EH domain-containing protein; involved in regulating phosphatidylinositol 4,5-bisphosphate levels and autophagy; Irs4p and Tax4p bind and activate the PtdIns phosphatase Inp51p; Irs4p and Tax4p are involved in localizing Atg17p to the PAS; IRS4 has a paralog, TAX4, that arose from the whole genome duplication	+	+	-	-
YLR059C	S000004049	REX2	Rna EXonuclease; 3'-5' RNA exonuclease; involved in 3'-end processing of U4 and U5 snRNAs, 5S and 5.8S rRNAs, and RNase P and RNase MRP RNA; localized to mitochondria and null suppresses escape of mtDNA to nucleus in yme1 yme2 mutants; RNase D exonuclease	+	+	-	-
YLR460C	S000004452		Member of the quinone oxidoreductase family; up-regulated in response to the fungicide mancozeb; possibly up-regulated by iodine	+	+	-	-
YNL197C	S000005141	WHI3	WHIskey; RNA binding protein that sequesters CLN3 mRNA in cytoplasmic foci; acts as a cytoplasmic retention factor for Cdc28p and associated cyclins; regulates cell fate and dose-dependently regulates the critical cell size required for passage through Start; Tpk1p (PKA) mediated phosphorylation (S568) inhibits Whi3p function, decreasing its interaction with CLN3 mRNA; WHI3 has a paralog, WHI4, t…	+	+	-	-
YPR073C	S000006277	LTP1	Protein phosphotyrosine phosphatase of unknown cellular role; activated by adenine	+	+	-	-
YGR194C	S000003426	XKS1	XyluloKinaSe; Xylulokinase; converts D-xylulose and ATP to xylulose 5-phosphate and ADP; rate limiting step in fermentation of xylulose; required for xylose fermentation by recombinant S. cerevisiae strains	+	+	-	-
YDL086W	S000002244		Putative carboxymethylenebutenolidase; the authentic, non-tagged protein is detected in highly purified mitochondria in high-throughput studies; YDL086W is not an essential gene	+	+	-	+
YHR150W	S000001193	PEX28	PEroXisome related; Peroxisomal integral membrane peroxin; involved in the regulation of peroxisomal size, number and distribution; genetic interactions suggest that Pex28p and Pex29p act at steps upstream of those mediated by Pex30p, Pex31p, and Pex32p	+	+	+	+
YJR067C	S000003828	YAE1	Protein that forms a complex with Lto1p and Rli1p; essential for growth under standard (aerobic) conditions but not under anaerobic conditions; may have a role in protection of ribosomal assembly and function from damage due to reactive oxygen species	+	-	-	+
YOR110W	S000005636	TFC7	RNA pol III transcription initiation factor complex (TFIIIC) subunit; part of the TauA globular domain of TFIIIC that binds DNA at the BoxA promoter sites of tRNA and similar genes; TFC7 has a paralog, YNL108C, that arose from the whole genome duplication	+	+	-	+
YER024W	S000000826	YAT2	Carnitine acetyltransferase; has similarity to Yat1p, which is a carnitine acetyltransferase associated with the mitochondrial outer membrane	+	+	+	-
YDL175C	S000002334	AIR2	Arginine methyltransferase-Interacting RING finger protein; RNA-binding subunit of the TRAMP nuclear RNA surveillance complex; involved in nuclear RNA processing and degradation; involved in TRAMP complex assembly as a bridge between Mtr4p and Trf4p; stimulates the poly(A) polymerase activity of Pap2p in vitro; has 5 zinc knuckle motifs; AIR2 has a paralog, AIR1, that arose from the whole genome …	+	+	-	-
YFL030W	S000001864	AGX1	Alanine:Glyoxylate aminotrans(X)ferase; Alanine:glyoxylate aminotransferase (AGT); catalyzes the synthesis of glycine from glyoxylate, which is one of three pathways for glycine biosynthesis in yeast; has similarity to mammalian and plant alanine:glyoxylate aminotransferases	+	+	+	+
YDR257C	S000002665	RKM4	Ribosomal lysine (K) Methyltransferase; Ribosomal lysine methyltransferase; specific for monomethylation of Rpl42ap and Rpl42bp (lysine 55); nuclear SET-domain containing protein	+	+	-	-
YOR251C	S000005777	TUM1	ThioUridine Modification; Rhodanese domain sulfur transferase; accepts persulfite from Nfs1p and transfers it to Uba4p in the pathway for 2-thiolation of the wobble uridine base of tRNAs; also stimulates sulfur transfer by Nfs1p; may be mitochondrially localized	+	+	-	-
Proteins of unknown function
YOL162W	S000005522		Putative protein of unknown function; member of the Dal5p subfamily of the major facilitator family	-	-	-	-
YDR132C	S000002539		Protein of unknown function; protein increases in abundance and relative distribution to the nucleus increases upon DNA replication stress; YDR132C has a paralog, YLR108C, that arose from the whole genome duplication	-	-	-	-
YIL067C	S000001329		Uncharacterized protein of unknown function	-	-	-	-
YJR124C	S000003885		Putative protein of unknown function; expression induced under calcium shortage	-	-	-	-
YLR108C	S000004098		Protein of unknown function; green fluorescent protein (GFP)-fusion protein localizes to the nucleus; YLR108C is not an esssential gene; protein abundance increases in response to DNA replication stress; YLR108C has a paralog, YDR132C, that arose from the whole genome duplication	-	-	-	-
YOL137W	S000005497	BSC6	Bypass of Stop Codon; Protein of unknown function with 8 putative transmembrane segments; ORF exhibits genomic organization compatible with a translational readthrough-dependent mode of expression	-	-	-	-
YBR052C	S000000256	RFS1	Rad55 (Fifty-five) Suppressor; Protein of unknown function; member of a flavodoxin-like fold protein family that includes Pst2p and Ycp4p; green fluorescent protein (GFP)-fusion protein localizes to the cytoplasm in a punctate pattern; RFS1 has a paralog, PST2, that arose from the whole genome duplication	-	-	-	+
YCR004C	S000000597	YCP4	Protein of unknown function; has sequence and structural similarity to flavodoxins; predicted to be palmitoylated; the authentic, non-tagged protein is detected in highly purified mitochondria in high-throughput studies	-	-	-	+
YJR098C	S000003859		Putative protein of unknown function; the authentic, non-tagged protein is detected in highly purified mitochondria in high-throughput studies	-	-	-	+
YCR102C	S000000699		Putative protein of unknown function; involved in copper metabolism; similar to C. carbonum toxD gene; member of the quinone oxidoreductase family	+	+	-	-
YDL237W	S000002396	AIM6	Altered Inheritance rate of Mitochondria; Putative protein of unknown function; required for respiratory growth; YDL237W is not an essential gene	+	+	+	-
YER004W	S000000806	FMP52	Found in Mitochondrial Proteome; Protein of unknown function; localized to the mitochondrial outer membrane; induced by treatment with 8-methoxypsoralen and UVA irradiation	+	+	-	-
YHR182C-A	S000028784		Dubious open reading frame; unlikely to encode a functional protein, based on available experimental and comparative sequence data; almost completely overlaps ORF GND1/YHR183W	+	+	+	-
YIL001W	S000001263		Putative protein of unknown function; contains a BTB/POZ domain which generally function in protein interactions; deletion slightly improved competitive fitness in rich media; GFP-tagged protein is localized to the cytoplasm	+	+	-	-
YKL033W-A	S000007242		Putative protein of unknown function; similar to uncharacterized proteins from other fungi	+	+	-	-
YLR352W	S000004344		Putative protein of unknown function with similarity to F-box proteins; interacts with Skp1p and Cdc53p; YLR352W is not an essential gene	+	+	-	-
YNL134C	S000005078		Protein of unknown function; similar to dehydrogenases from other model organisms; green fluorescent protein (GFP)-fusion protein localizes to both the cytoplasm and nucleus; protein abundance increases in response to DNA replication stress	+	+	-	-
YMR233W	S000004846	TRI1	Non-essential sumoylated protein of unknown function; similar to components of human SWI/SNF complex including SMRD3; green fluorescent protein (GFP)-fusion protein localizes to the cytoplasm, nucleus and nucleolus; TRI1 has a paralog, UAF30, that arose from the whole genome duplication	+	+	-	+
YLR250W	S000004240	SSP120	Protein of unknown function; green fluorescent protein (GFP)-fusion protein localizes to the cytoplasm in a punctate pattern	+	+	+	+
YLR422W	S000004414		DOCK1 homolog; Protein of unknown function with similarity to human DOCK proteins; interacts with Ino4p; green fluorescent protein (GFP)-fusion protein localizes to the cytoplasm, YLR422W is not an essential protein; DOCK proteins act as guanine nucleotide exchange factors	+	+	-	+
